# Supplementary material for: Repeatedly Northwards and Upwards: Southern African Grasslands Fuel the Colonization of the African Sky Islands in Helichrysum (Compositae)
Source: Plants (Basel). 2023 Jun 3;12(11):2213. doi: 10.3390/plants12112213 (PMC10255704; doi:10.3390/plants12112213)
Supplement: Supplementary file 1 [file plants-12-02213-s001.zip]

Archive with 7 entries (7 files):
- Figure S1_pairwise_distances_distribution_2_comp.tif
- Figure S2_Helichrysym_DECj_202305.pdf
- Figure S3_astral_20230508.pdf
- Figure S4_DEC+j_histograms_of_event_counts.pdf
- Figure S5_Helichrysym_DEC_202305.pdf
- Figure S6_DEC_histograms_of_event_counts.pdf
- supplementary_tables_20230514.xlsx
