# Supplementary material for: Repeatedly Northwards and Upwards: Southern African Grasslands Fuel the Colonization of the African Sky Islands in Helichrysum (Compositae)
Source: Plants (Basel). 2023 Jun 3;12(11):2213. doi: 10.3390/plants12112213 (PMC10255704; doi:10.3390/plants12112213)
Supplement: Supplementary file 1 [file plants-12-02213-s001.zip › supplementary_tables_20230514.xlsx]

## Sheet: Table S1 Studied material
Table S1. List of studied materials with herbaria codes and voucher information. BioSample assession numbers are provided (access though BioProject PRJNA936872 through: https://www.ncbi.nlm.nih.gov/sra/PRJNA936872).
Species	Voucher number	Collectors	Locality and collection date	BioSample Assession number
Achyrocline deflexa B.L. Rob. & Greenm.	BC-981653	M. Galbany GC-2475 & S. Arrabal	México, Veracruz, afueras de la localidad “El Palmar” del municipio de Chichiquila, 19º9'3,9”N 97º4'5,2”W, 1970 m, bosque de pino encino con helechos y elementos tropicales, 1 Sep 2014.	SAMN33382431
Achyrocline guerreroana G.L. Nesom	MEXU 774872	D. E. Breedlove 36046	México, Estado de Guerrero, ridge with forest of Pinus, Quercus, Ostrya and Carpinus, 1-3 km northwest of Puerto El Gallo, 2500-2750 m, 11 Nov 1973.	SAMN33382432
Achyrocline hyperchlora S.F. Blake	SI 171435	F. O. Zuloaga & al. 11996	Argentina, Catamarca, Depto. Andalgalá, de Minas Capillitas a Andalgalá, Cuesta de Capillitas, 27º23'31"S 66º23'50"W, 3070 m, 18 Feb 2010.	SAMN33382433
Achyrocline saturejoides (Lam.) DC.	LP	D. G. Gutiérrez 658	Argentina, Entre Ríos, Departamento Colón.	SAMN33382434
Achyrocline tomentosa Rusby	SI 202952	E. Urtubey 445 & S. E. Freire	Argentina, Jujuy, Laguna de Yala, frente al hotel, 2100 m, 25 Mar 2009.	SAMN33382435
Anaphalis bicolor Diels	no voucher	J. López-Pujol, Z. Wang, K. Tang & S. Massó SM-207-2	China, Qinghai, Zeku County, near road S203, about 1-2 km east of Duofudu, Lat. 35,20316 Long. 101,799585, 3567 m, on a rocky steep slope, 7 Aug 2017.	SAMN33382436
Anaphalis contorta Hook.f.	BC-982153	M. Galbany GC-2266 & S. Arrabal	Nepal, afores de Phaplu, 27º31'00,57"N, 86º35'06,63"E, 2477 m, prats i marges de conreus, 11 Oct 2011.	SAMN33382437
Anaphalis flavescens Hand.-Mazz.	no voucher	J. López-Pujol, Z. Wang, K. Tang & S. Massó SM-186-2	China, Sichuan, Aba County, Roadside (road S302), very close to Aba City, Lat. 32,903532 Long. 101,741492, 3244 m, 4 Aug 2017.	SAMN33382438
Anaphalis gracilis Hand.-Mazz.	BC-982151	J. A. Calleja JAC 2019/11/45b	China, Yunnan, Deqen, Shangri-La Co. – G214 province road, Zhuida village, 5 km west of Jinsha Jiangda Guaiwan Guanjingtai, 28º15'55"N 99º13'14"E, 2830 m, bosque de Quercus pannosa con Platycladus orientalis y numerosos helechos xerofíticos, 10 Nov 2019.	SAMN33382439
Anaphalis latialata Y. Ling & Y.L. Chen	no voucher	J. López-Pujol, Z. Wang, K. Tang & S. Massó SM-221-2	China, Qinghai, Ledu District, ca. 10 N of Shoulezhen, Lat. 36,658047 Long. 102,38826, 2685 m, on the forest margin, 8 Aug 2017.	SAMN33382440
Anaphalis margaritacea (L.) Benth. & Hook. f.	BC-950748	J. M. Blanco & E. Blanco s. n.	Canada, West.	SAMN33382441
Anaphalis nepalensis (Spreng.) Hand.-Mazz. var. monocephala (DC.) Hand.-Mazz.	BC-982157	M. Galbany GC-2269 & S. Arrabal	Nepal, camí entre Bung i Kholakharka, abans d'arribar al coll de 4450 m, 27º35'22,8"N 86º50'34,4"E, 3904 m, prats alpins en llocs rocosos, 15 Oct 2011.	SAMN33382442
Anaphalis royleana DC.	BC-982156	M. Galbany GC-2270 & S. Arrabal	Nepal, vall de l'Inkhu Khola, entre Tashing Ongma i Thangnak, 27º41'38,7"N 86º49'02,6"E, 3950 m, prats alpins rocosos, 18 Oct 2011.	SAMN33382443
Anaphalis triplinervis Sims ex C.B. Clarke	BC-982155	M. Galbany GC-2264 & S. Arrabal	Nepal, afores de Phaplu, 27º31'00,57"N 86º35'06,63"E, 2477 m, marges, prats, 11 Oct 2011.	SAMN33382444
Helichrysum abbayesii Humbert	MO-6430265	T. Andriamihajarivo 227	Madagascar, Fianarantsoa, Amoron'i Mania Region, Fiv: Ambatofinandrahana, Comm: Itremo, montagne quartzitique de Tsiambenana, 20º41'07"S 46º37'51"E, 1808 m, 22 Jul 2003.	SAMN33382445
Helichrysum acutatum DC.	BC-867799	A. Romo R-14596, M. Galbany, S. Arrabal, S. Unarine, M. Koekemoer & J. Burrows	Republic of South Africa, Mpumalanga Province, Lydenburg district, Crash Site, the top, 25º10,638'S 30º36,135'E, 2140 m, rocky grassland, 16 Feb 2007.	SAMN33382446
Helichrysum adenocarpum DC. subsp. adenocarpum	BNRH	J. E. & S. M. Burrows 7573	Republic of South Africa, Limpopo province, Tshumulungwi area, Venda, eastern Soutpansberg, 1060 m, erect herb forming colonies in seasonally-wet depression (vlei), locally numerous, 22 Mar 2002.	SAMN33382447
Helichrysum adhaerens R. Vig. & Humbert var. summijejyanum Humbert	S20-19245	S. Razafimandimbison 2957 & V. Razafindrahaja	Madagascar, Antsiranana Province, SAVA Region, Andapa District, Manantenina Commune, Marojejy National Park, 14º26'56,91"S 49º43'56,77"E, 2100 m, savana at the summit. Subshrub 0.2 m tall; florets white, 15 Feb 2020.	SAMN33382448
Helichrysum albiflorum Moeser	P034322	F. N. Hepper 1884	Camerun, Mayo Binka, 12 miles NE Nkambe, 1250 m, burnt grassland on hillside, 7 Feb 1958.	SAMN33382449
Helichrysum albilanatum Hilliard	BC-867806	A. Romo R-14603, M. Galbany, S. Arrabal, S. Unarine, M. Koekemoer & J. Burrows	Republic of South Africa, Mpumalanga Province, Lydenburg district, Mokobulaan Mountain, 2-3 km W of the top, 25º12,839'S 30º33,938'E, 2034 m, young Pinus patula plantation, 16 Feb 2007.	SAMN33382450
Helichrysum albobrunneum S. Moore	BC-842580	L. Mucina 030103/28	Republic of South Africa, KwaZulu-Natal Prov., Witsieshoek Mountain Resort, neck between the Dome (2410 m) and The Pudding (2534), head of Devil's Hoek River; S slope, Lat. 28º4'37.2'' Long. 28º53'48.2'', 2300 m, steep basalt slope, small terraces with deeper humus-rich soil, 3 Jan 2003.	SAMN33382451
Helichrysum allioides Less.	CANB 499939	R. J. Bayer SAF-96214	Republic of South Africa, Kwazulu-Natal Province, Pietermartinzburg District, Town Hill, grassy north facing side of hill (boscheweg), 29º35'S 30º22'E, 950 m, 16 Sep 1996.	SAMN33382452
Helichrysum alsinoides DC.	SALA 156562	S. Andrés-Sánchez SA756, N.G. Bergh & S. Smuts	Republic of South Africa, Western Cape, Holrivier, road to the north of Holrivier from the bridge, 31º29'54,0''S 18º25'54,0''E, 93 m, quarzite and shell hills, 24 Aug 2013.	SAMN33382453
Helichrysum amblyphyllum Mattf.	O	Speciation clock team SC2019-KE-784-1	Kenya, Mount Elgon, at the Koitobos Peak, Lat. 1,1239 Long. 34,602, 4222 m, Shrubland, dominated by Alchemilla, Helichrysum, Carex and Dendrosenecio, 22 Nov 2019.	SAMN33382454
Helichrysum ambondrombeense Humbert	BC-844241	M. Galbany-Casals GC-2708, S. Arrabal & R. Letsara	Madagascar, Haute Matsiatra region, Ambalavao district, Ambohimahamasina commune, ascension of Mount Ambondrombe, 21º52,784'S 47º15,513'E, 1847 m, open bamboo scrub, 15 Nov 2019.	SAMN33382455
Helichrysum ammitophilum Hilliard	BNRH	J. E. & S. M. Burrows 8315A	Republic of South Africa, Free State Province, Waaihoek farm gate, western road from Volksrust to Memel, 1790 m, in very short grassland, 31 Jan 2004.	SAMN33382456
Helichrysum angavense Humbert	P05149441	F. A. Rajaonary 30	Madagascar, Antananarivo, Analamanga region, Dct Ankazobe, CR Fihaonana, Fkt Andranovelona, Inselberg de Lohavohitra, PK 45 de la RN allant d'Antananarivo - Mahajanga, sur le cöté droit, 18°37'44"S 47°17'21"E, 9 Mar 2010.	SAMN33382457
Helichrysum angustifrondeum S. Moore	BR0000006591106	S. Lisowski 5146, F. Malaisse & J. Symoens	Democratic Republic of the Congo, environs de Lusinga (Plateau des Kibara, Katanga), 1800 m, Steppe humide en bordure de la mare Kanjimbwe, 14 Apr 1969.	SAMN33382458
Helichrysum anomalum Less.	BC-867660	A. Romo R-14393, M. Galbany, S. Arrabal & M. Koekemoer	Republic of South Africa, Kwazulu-Natal Province, between Swartberg and Matatiele, 36 km to Matatiele, 30º14,680'S 29º05,722'E, 1616 m, grassland, 1 Feb 2007.	SAMN33382459
Helichrysum antandroi Scott Elliot	BC-844269	M. Galbany-Casals GC-2694, S. Arrabal & R. Letsara	Madagascar, Anosy region, south of Ranopiso, Analapatsa (Analapetsa) commune, Ambatomivory, above Andavaka (Andavaka cape), 25º11,869'S 46º38,253'E, 62 m, calcareous rocky soil with little sandy depressions among rocks, facing the ocean, 9 Nov 2019.	SAMN33382460
Helichrysum aphelexioides DC.	BC-844311	M. Galbany-Casals GC-2649, S. Arrabal, R. Letsara, R. B. Anycet & L. V. A. Ravelomanazafy	Madagascar, Haute Matsiatra region, Ambalavao district, Andringitra National Parc, between Andranolava and Pic Boby, 22º11,778'S 46º54,043'E, 2319 m, rocky soil in a stream border, 29 Oct 2019.	SAMN33382461
Helichrysum appendiculatum Less.	BC-867635	A. Romo R-14362, M. Galbany, S. Arrabal & M. Koekemoer	Republic of South Africa, Kwazulu-Natal Province, between Nottingham Road and Lower Loteni, near the crossing to the road D544, 28º34,365'S 29º03,694'E, 1532 m, grassland, 31 Jan 2007.	SAMN33382462
Helichrysum argyranthum O. Hoffm.	BC-867828	M. Galbany & S. Arrabal s. n. (code "E")	Kenya, Mount Kenya, near Chogoria gate, approximate coordinates 0°9'13.57"S 37°26'8.82"E, 3000 m, bamboo forest margin, 10 Sep 2006.	SAMN33382463
Helichrysum argyrolepis MacOwan	CANB 634523.1	R. J. Bayer SAF-01029 & al.	Republic of South Africa, Mpumalanga Province, at Long Tom's Pass, south side of pass, 25º08'33"S 30º36'16"E, 2150 m, rock outcrops, montane grass veld, 6 Dec 2001.	SAMN33382464
Helichrysum argyrophyllum DC.	BC-867699	A. Romo R-14472, M. Galbany, S. Arrabal & M. Koekemoer	Republic of South Africa, Eastern Cape Province, Hogsback, The Edge, 32º36,107'S 26º55,006'E, 1274 m, sandstone rock crevices, 3 Feb 2007.	SAMN33382465
Helichrysum argyrosphaerum DC.	BC-913102	M. Koekemoer 3032	Republic of South Africa, Northern Cape, SE of Pofadder near Bankvlei, 29º10'47''S 19º57'59''E, 980 m, plain, sand, stony soil/rocky, well-drained, succulent karroo, none biotic effect, quartzite, full sun, no slope, 21 Aug 2005.	SAMN33382466
Helichrysum arwae J.R.I. Wood	no voucher	J. J. Aldasoro JJA-14596 & A. Susanna	Yemen, 13 Mar 2010.	SAMN33382467
Helichrysum armenium DC.	SALA 121024	A. Herrero AH-1356 & al.	Turkey, Gümüshane: carretera que va hacia Siran (n. 29-50) y que parte de la carretera de Torul a Gümüshane (n.º 877), c. 2 Km, 1040 m, roquedos y rellanos con derrubios, traquitas, 24 Jun 2001.	SAMN33382468
Helichrysum asperum (Thunb.) Hilliard & B.L. Burtt var. asperum	BC-867768	A. Romo R-14558, M. Galbany, S. Arrabal & M. Koekemoer	Republic of South Africa, Western Cape Province, between Op-die-berg and Citrusdal, after Gydo Pass, 32º41,212'S 19º12,752'E, 748 m, Erica and Protea fynbos, on sandy soils among sandstone rocks, 12 Feb 2007.	SAMN33382469
Helichrysum athrixiifolium O. Hoffm.	BNRH	D. Mc Murtry 11804	Republic of South Africa, Mpumalanga, Kitkyk (?) Loop Rd, NEE of tower on summit, E of Nelspruit, somewhat woody herb growing in long grass, 26 Apr 2004.	SAMN33382470
Helichrysum attenuatum Humbert	BC-844312	M. Galbany-Casals GC-2672, S. Arrabal, R. Letsara, R. B. Anycet & L. V. A. Ravelomanazafy	Madagascar, Haute Matsiatra region, Ambalavao district, Andringitra National Parc, from Andranolava camp to Namoly along the Diavolana trail, 22º08,670'S 46º52,703'E, 2044 m, dense Erica scrub, 30 Oct 2019.	SAMN33382471
Helichrysum aucheri Boiss.	SALA 120396	F. Muñoz Garmendia MG-4640 & al.	Turkey, pr. Göreme, fondo del valle del río Amar (Ask Vadisi), 1080 m, barbechos, en suelo arenoso, volcánico, 4 Jul 2001.	SAMN33382472
Helichrysum aureolum Hilliard	BC-842888	M. Koekemoer 3494	Repuplic of South Africa, Mpumalanga Province, S of Lydenburg, Buffelskloof Nature Reserve just S of the research cottage along trees, 25º17'21''S 30º31'25''E , 1754 m, hill slope, loam, stony soil/rocky, well-drained, grassland, none biotic, full sun, abundant, gentle slope, 20 Apr 2007.	SAMN33382473
Helichrysum aureonitens Sch. Bip.	BC-867786	A. Romo R-14579, M. Galbany, S. Arrabal & S. Unarine	Republic of South Africa, Mpumalanga Province, Lydenburg district, Buffelskloof Nature Reserve, near the Research Cottage, 25º17,359'S 30º31,378'E, 1743 m, grassland slopes, 15 Feb 2007.	SAMN33382474
Helichrysum aureum (Houtt.) Merr. var. monocephalum (DC.) Hilliard	BC-867667	A. Romo R-14414, M. Galbany, S. Arrabal & M. Koekemoer	Republic of South Africa, Eastern Cape Province, between Rhodes and Naudesnek, 30º44,957'S 28º06,864'E, 2432 m, grassland, on basalt substrate, 2 Feb 2007.	SAMN33382475
Helichrysum auriceps Hilliard	BNRH	J. E. & S. M. Burrows 8335	Republic of South Africa, Kwazulu-Natal Province, 20 km peg from Greytown on Stanger road, in sparse grasses along roadside, 1 Feb 2004.	SAMN33382476
Helichrysum bellidiastrum Moeser	BNRH	J. E. & S. M. Burrows 8328	Republic of South Africa, Free State, below Sentinel, Witsieshoek, Drakensberg, 3000 m, rosulate herb on steep grassed slopes on black humic soils in moist, protected site, scarce, 31 Jan 2004.	SAMN33382477
Helichrysum bellum Hilliard	BNRH	J. E. & S. M. Burrows 8325	Republic of South Africa, Free State, between trail start and the Sentinel, Witsieshoek, 3000 m, herb forming compact cushions over basalt, in grassland, 31 Jan 2004.	SAMN33382478
Helichrysum benthamii R. Vig. & Humbert	BC-844264	M. Galbany-Casals GC-2643, S. Arrabal, R. Letsara, R. B. Anycet & L. V. A. Ravelomanazafy	Madagascar, Haute Matsiatra region, Ambalavao district, Andringitra National Parc, between Andranolava and Pic Boby, 22º11,328'S 46º54,009'E, 2108 m, Erica and Helichrysum spp. scrub in rocky soil, 29 Oct 2019.	SAMN33382479
Helichrysum betsiliense Klatt	P01169838	T. Andriamihajarivo 172	Madagascar, Fianarantsoa, Amoron'i Mania Region, Fiv. Ambatofinandrahana, Fir. Itremo, Sud de Soatsihotapaka, 20°31'39"S 46°35'17"E, 1600 m, pousse sur des terrains rocailleux, avec du sable blanc, 16 Apr 2003.	SAMN33382480
Helichrysum bracteiferum Humbert subsp. bracteiferum	BC-844233	M. Galbany-Casals GC-2718, S. Arrabal & R. Letsara	Madagascar, Vakinankaratra region, south of Manandona, Ibity commune, ascension of Mount Ibity, 20º03,820'S 47º00,035'E, 1607 m, grasslands, 17 Nov 2019.	SAMN33382481
Helichrysum brownei S. Moore	O	AFROALP II team KN-911_1	Kenya, Mt Kenya, NE of Batian Peak, Lat. -0,121417 Long. 37,295633, 4044 m, 8 Jul 2009.	SAMN33382482
Helichrysum brunioides Moeser subsp. brunioides	BR0000005889426	P. Auquier 3992	Rwanda, Marais de la vallée de la Birara, près de Rugera, au Sud de la Préfecture de Gikongoro, c. 2300 m, marais, 7 Sep 1974.	SAMN33382483
Helichrysum caespititium (DC.) Sond.	BC-867810	A. Romo R-14607, M. Galbany, S. Arrabal, S. Unarine, M. Koekemoer & J. Burrows	Republic of South Africa, Mpumalanga Province, Lydenburg district, Buffelskloof Nature Reserve, Kemps Heights, 25º15,702'S 30º31,668'E, 1903 m, naked soil clearings within a grassland, 16 Feb 2007.	SAMN33382484
Helichrysum callicomum Harv.	BC-867623	A. Romo R-14342, M. Galbany, S. Arrabal & M. Koekemoer	Republic of South Africa, Free State Province, Clarens, near the St. Fort Country House, climbing Mushroom Rock, slope with grassland, 28º33,572'S 28º25,170'E, 1688 m, slope with grassland, rocky soil, 31 Jan 2007.	SAMN33382485
Helichrysum calocladum Humbert var. calocladum	BC-844242	M. Galbany-Casals GC-2655, S. Arrabal, R. Letsara, R. B. Anycet & L. V. A. Ravelomanazafy	Madagascar, Haute Matsiatra region, Ambalavao district, Andringitra National Parc, between Andranolava and Pic Boby, 22º11,751'S 46º53,781'E, 2512 m, sandy depressions among granitic boulders, 29 Oct 2019.	SAMN33382486
Helichrysum cameroonense Hutch. & Dalziel	BR0000015190673	A. J. M. Leeuwenberg 8928	Cameroon, Manengouba Mts., N. of lakes, 5.02N 9.51E, 2100 m, grassland, aromatic herb 1-2 m high, slightly glaucous, upper involucral bracts straw coloured, 20 Dec 1971.	SAMN33382487
Helichrysum camusianum Humbert	S20-19246	S. Razafimandimbison 2960 & V. Razafindrahaja	Madagascar, Antsiranana Province, SAVA Region, Andapa District, Manantenina Commune, Marojejy National Park, 14º26'55,25"S 49º43'58,91"E, 2090 m, ericoid vegetation, shrub 1 m tall, florets white, 15 Feb 2020.	SAMN33382488
Helichrysum candolleanum H. Buek	SALA 144180	I. Aizpuru, M. Etxeberria, C. Herrero, L. Medina, J. Pedrol, A. Prunell, E. Rico, M. Sequeira & C. Urones LM6050	Namibia, Distr. Khomas, Kupferberg pass, road C26 (22º43.663'S 16º56.483'E), 33K 699380 7485317, 2050 m, 6 Oct 2011.	SAMN33382489
Helichrysum cephaloideum DC.	BC-867785	A. Romo R-14578, M. Galbany, S. Arrabal & S. Unarine	Republic of South Africa, Mpumalanga Province, Lydenburg district, Buffelskloof Nature Reserve, near the Research Cottage, 25º17,359'S 30º31,378'E, 1743 m, grassland slopes, 15 Feb 2007.	SAMN33382490
Helichrysum cerastioides DC. var. cerastioides	BNRH	J. E. Burrows 8508	Republic of South Africa, Mpumalanga province, Pettigrew Nek, Kaapumiden (?), 650 m, rounded shrublet to 250 mm tall, on exposed rocky areas on magnesite, in bushveld, locally frequent but confined to exposed magnesite, 22 Jun 2004.	SAMN33382491
Helichrysum ceres S. Moore	BR0000009692336	K. Kisimba & F. Malaisse 436	Democratic Republic of the Congo, environs de Fungurume, Kabwelunono, 10º20'42"S 26º06'36"E, savane steppique, 10 Oct 2006.	SAMN33382492
Helichrysum chamaeyucca Humbert	S20-19244	S. Razafimandimbison 2956 & V. Razafindrahaja	Madagascar, Antsiranana Province, SAVA Region, Andapa District, Manantenina Commune, Marojejy National Park, 14º26'56,91"S 49º43'56,77"E, 2100 m, savana at the summit, rosette-like plant with semi-succulent leave with sharp apex, florets white, 15 Feb 2020.	SAMN33382493
Helichrysum chionoides Philipson	BC-867840	M. Galbany & S. Arrabal s. n. (code "T")	Kenya, between Minto's Hut and Meru Lodge, approximate coordinates 0°8'15.20"S 37°22'0.98"E, 4000 m, river margin, 13 Sep 2006.	SAMN33382494
Helichrysum chionosphaerum DC.	BC-867682	A. Romo R-14450, M. Galbany, S. Arrabal & M. Koekemoer	Republic of South Africa, Eastern Cape Province, between Rhodes and Barkly East, 30º51,470'S; 27º51,168'E, 2002 m, sandstone rock crevices, 3 Feb 2007.	SAMN33382495
Helichrysum chrysargyrum Moeser	BNRH	D. McMurtry 8871	Republic of South Africa, Mpumalanga, Uitkyk loop road, NE of summit, E of Nelspruit, open mixed woodland, steepy rock south slope, 14 May 2006.	SAMN33382496
Helichrysum citrispinum Delile var. citrispinum	BC-842507	J. J. Aldasoro A9952 & M. Alarcón	Ethiopia, Monte Choke, en la cima, 10º36'38'N 37º49'18'E, 3685 m, 7 Aug 2009.	SAMN33382497
Helichrysum citrispinum Delile var. hoehnelii (Schweinf.) Hedberg	BC-842508	J. J. Aldasoro A10378 & M. Alarcón	Ethiopia, Plateau de Bale Mts., 6º50'32''N 39º53'2''E, 4105 m, rocas, 20 Aug 2009.	SAMN33382498
Helichrysum cochleariforme DC.	SALA 156542	N. Bergh NGB2279	Republic of South Africa, Western Cape, Velddrift, Rocher Pan Nature Reserve, hiking trail to N & E of vlei, a few km N of chalets, 32º36'23,7''S 18º18'21,8''E, 10 m, succulent Karoo strandveld, sand, well drained, 20 Oct 2013.	SAMN33382499
Helichrysum confertifolium Klatt	BC-867802	A. Romo R-14599, M. Galbany, S. Arrabal, S. Unarine, M. Koekemoer & J. Burrows	Republic of South Africa, Mpumalanga Province, Lydenburg district, Crash Site, the top, 25º10,625'S 30º36,159'E, 2119 m, rock crevices, 16 Feb 2007.	SAMN33382500
Helichrysum confertum N. E. Br.	BCN 6096	unknown	Ex Roy. Bot. Gard. Kew .	SAMN33382501
Helichrysum congolanum Schltr. & O. Hoffm.	BR0000015192158	B. Masens 583	Democratic Republic of the Congo, Kikwit/S-C, 5º02'S 18º48W, palmeraie, 21 Nov 1990.	SAMN33382502
Helichrysum cooperi Harv.	BC-867626	A. Romo R-14345, M. Galbany, S. Arrabal & M. Koekemoer	Republic of South Africa, Free State Province, Clarens, near the St. Fort Country House, climbing Mushroom Rock, slope with grassland, 28º33,439'S 28º25,083'E, 1799 m, slope with grassland, rocky soil, 31 Jan 2007.	SAMN33382503
Helichrysum cordifolium DC.	BC-844293	M. Galbany-Casals GC-2636, S. Arrabal, R. Letsara, R. B. Anycet & L. V. A. Ravelomanazafy	Madagascar, Haute Matsiatra region, Ambalavao district, Andringitra National Parc, between Namoly entrance and Andranolava, 22º07,675'S 46º54,459'E, 1659 m, Pteridium and Eucalyptus woodland, 28 Oct 2019.	SAMN33382504
Helichrysum coriaceum Harv.	BNRH	J. E. & S. M. Burrows 8052	Republic of South Africa, Mpumalanga, old road from Dirkiesdorp to Wakkerstroom, 1642 m, in short, over-grazed grassland on steep stony hillside, 1 Mar 2003.	SAMN33382505
Helichrysum crassifolium (L.) D. Don ex G. Don	BCN 6117	M. Galbany & L. Sáez s. n.	Spain, Balearic Islands, Majorca, Cap de Formentor, talaia, en fissures de roques calcàries, 22 Jun 2001.	SAMN33382506
Helichrysum cremnophilum Humbert subsp. cremnophilum	BC-844294	M. Galbany-Casals GC-2658, S. Arrabal, R. Letsara, R. B. Anycet & L. V. A. Ravelomanazafy	Madagascar, Haute Matsiatra region, Ambalavao district, Andringitra National Parc, between Andranolava and Pic Boby, 22º 11,734' S 46º 53,652' E, 2509 m, rock crevices, 29 Oct 2019.	SAMN33382507
Helichrysum crispum D. Don	BC-867748	A. Romo R-14532, M. Galbany, S. Arrabal & M. Koekemoer	Republic of South Africa, Western Cape Province, Cape of Good Hope Nature Reserve, beach next to Cape of Good Hope, 34º21,407'S 18º28,438'E, 3 m, on sandy soils near the beach, 7 Feb 2007.	SAMN33382508
Helichrysum cryptomerioides Baker	BC-844243	M. Galbany-Casals GC-2645, S. Arrabal, R. Letsara, R. B. Anycet & L. V. A. Ravelomanazafy	Madagascar, Haute Matsiatra region, Ambalavao district, Andringitra National Parc, between Andranolava and Pic Boby, Vangomena boulder, 22º11,471'S 46º54,023'E, 2200 m, rocky slope, 29 Oct 2019.	SAMN33382509
Helichrysum cylindriflorum (L.) Hilliard & B.L. Burtt	SALA 156579	S. Andrés-Sánchez SA774 & A. Sánchez Garcíamadrid	Republic of South Africa, Western Cape, Piketberg, Versveld Pass, 32º51'16,7''S 18º44'25,5''E, 520 m, fynbos biome, open areas in thicket, 8 Nov 2013.	SAMN33382510
Helichrysum cymosum (L.) D. Don ex G. Don subsp. cymosum	BC-867716	A. Romo R-14492, M. Galbany, S. Arrabal & M. Koekemoer	Republic of South Africa, Eastern Cape Province, between Balfour and Whittlesea, Katberg Pass, 32º28,585'S 26º40,345'E, 1138 m, herbaceous community near the forest, 4 Feb 2007.	SAMN33382511
Helichrysum danguyanum Humbert	BC-844245	M. Galbany-Casals GC-2652, S. Arrabal, R. Letsara, R. B. Anycet & L. V. A. Ravelomanazafy	Madagascar, Haute Matsiatra region, Ambalavao district, Andringitra National Parc, between Andranolava and Pic Boby, 22º11,783'S 46º53,840'E, 2505 m, rock crevices, 29 Oct 2019.	SAMN33382512
Helichrysum dasycephalum O. Hoffm.	BC-867664	A. Romo R-14411, M. Galbany, S. Arrabal & M. Koekemoer	Republic of South Africa, Eastern Cape Province, between Rhodes and Naudesnek, 30º44,957'S 28º06,864'E, 2432 m, grassland, on basalt substrate, 2 Feb 2007.	SAMN33382513
Helichrysum dasymallum Hilliard	BC-913098	M. Koekemoer 3413	Republic of South Africa, Mpumalanga, about 85 km from Machadodorp on the road to Badplaas, 26°06'22'S 30°43'57'E, 1406 m, hill slopes, also very common along this road near the Tjarkastad turn-off, 3 Dec 2006.	SAMN33382514
Helichrysum decorum DC.	BNRH	J. E. & S. M. Burrows 8579	Mozambique, campsite at Zonguene Lodge, Limpopo R. mouth, Gaza prov., 10 m, herb in old dune slacks, with dominant Cyperaceae, occasional, 19 Sep 2004.	SAMN33382515
Helichrysum densiflorum Oliv.	BR0000015192684	L. Van der Linden 30	Malawi, Mount Mulanje, Lychenya hut, 1558S 3533E, 2000 m, grassland, 6 Nov 1981.	SAMN33382516
Helichrysum devium J.Y. Johnson	MADJ	R. Jardim s. n.	Portugal, Madeira island, Ponta San Lourenço, 30 Mar 2006.	SAMN33382517
Helichrysum devredii Lisowski	BR0000015192769	H. Vanderyst 34615	Democratic Republic of the Congo, s. l., s. d.	SAMN33382518
Helichrysum dichotomum Humbert	BC-844260	M. Galbany-Casals GC-2685, S. Arrabal & R. Letsara	Madagascar, Ihorombe region, along the national road 7, between Ranohira and Ilakaka, 22º37,718'S 45º20,318'E, 833 m, clear scrub in sandstone rocky soil, 1 Nov 2019.	SAMN33382519
Helichrysum difficile Hilliard	BC-867793	A. Romo R-14588B, M. Galbany, S. Arrabal, S. Unarine, M. Koekemoer & J. Burrows	Republic of South Africa, Mpumalanga Province, Lydenburg district, Die Vlei Wetland, 25º11,934'S 30º35,034'E, 2012 m, Themeda grassland in humid soil, near a stream, 16 Feb 2007.	SAMN33382520
Helichrysum doerfleri Rech. f.	BC-963275	M. Galbany GC-2019, S. Arrabal, J. M. Blanco, E. Blanco & G. Blanco	Greece, Creta, Aphendis Kavousi, en la zona que planeja, pujant per la pista que surt des de l'encreuament de la pista que uneix Thripti amb Orino, 35º04'55,3"N 25º52'42"E, 1307 m, phrygana, 24 Jul 2008.	SAMN33382521
Helichrysum dracaenifolium Humbert subvar. dracaenifolium	S20-19241	S. Razafimandimbison 2946 & V. Razafindrahaja	Madagascar, Antsiranana Province, SAVA Region, Andapa District, Manantenina Commune, Marojejy National Park, just below the "point de vue", 14º26'11,53"S 49º44'44,02"E, 1290 m, ericoid vegetation, shrub 2 m tall much branched, involucral bracts thin, whitish, glossy, florets white, 14 Feb 2020.	SAMN33382522
Helichrysum drakensbergense Killick	BC-842596	E. Pienaar, G. Jakubowsky & N. Swelankomo 060406/14	Republic of South Africa, Kwazulu-Natal, Drakensberg, Garden Castle, Mlambonja, Lat. 29º44'58.6'' Long. 29º10'41.7'', 2170 m, in wet grassland, 6 Apr 2006.	SAMN33382523
Helichrysum dunense Hilliard	SALA 156568	S. Andrés-Sánchez SA762 & S. Smuts	Republic of South Africa, Northern Cape, Hondeklipbaai, 30º18'49,9''S 17º16'32,8''E, 4 m, white sand dunes close to the sea, 1 Oct 2013.	SAMN33382524
Helichrysum duvigneaudii Lisowski	BR0000005889310	G. F. de Witte 7167	Democratic Republic of the Congo, entre la Muye Baba [Bale?] et la Katondo, c. 1780 m, savane herbeuse d'altitude, 1 Aug 1949.	SAMN33382525
Helichrysum ecklonis Sond.	BNRH	J. E. & S. M. Burrows 8182	Republic of South Africa, Kwazulu-Natal, between Mkomazi and Himeville, c. 15 km N of Himeville, 1370 m, tufted herb among boulders on rocky hillside in grassland, scattered, 4 Oct 2003.	SAMN33382526
Helichrysum elegantissimum DC.	BC-867676	A. Romo R-14435, M. Galbany, S. Arrabal & M. Koekemoer	Republic of South Africa, Eastern Cape Province, between Rhodes and Naudesnek, 30º46,178'S 28º05,884'E, 2575 m, grassland, on basalt substrate, 2 Feb 2007.	SAMN33382527
Helichrysum elephantinum Cufod.	O	I. Friis & al. 8838	Ethiopia, Shewa region, c. 50 km S of Welkite on road to Hosanna, 7º49'N 37º58'E, 3000 m, 28 Dec 1997.	SAMN33382528
Helichrysum ellipticifolium Moeser	O	AFROALP II team KN-0483-2	Kenya, Aberdare Mts, Mt Kinangop area, Lat. -0,553017 Long. 36,720367, 3068 m, 22 Feb 2009	SAMN33382529
Helichrysum epapposum Bolus	BC-867788	A. Romo R-14581, M. Galbany, S. Arrabal, & S.Unarine	Republic of South Africa, Mpumalanga Province, Lydenburg district, Buffelskloof Nature Reserve, near the Research Cottage, 25º17,359'S; 30º31,378'E, 1743 m, grassland slopes, near a stream, 15 Feb 2007.	SAMN33382530
Helichrysum ephelos Hilliard	BC-867804	A. Romo R-14601, M. Galbany, S. Arrabal, S. Unarine, M. Koekemoer & J. Burrows	Republic of South Africa, Mpumalanga Province, Lydenburg district, Die Vlei Wetland, 25º11,770'S 30º35,082'E, 1996 m, wetland grassland, near a stream, 16 Feb 2007.	SAMN33382531
Helichrysum errerae Tineo	BC-950780	M. Galbany GC-2325	Italy, Pantelleria, entre Scauri i Balata d. Turchi, 36°45′09.7″N 11°58′47.9″E, 118 m, màquia de Rosmarinus, Cistus, Capparis, Euphorbia dendroides, etc., sobre roca volcànica, 2 June 2012.	SAMN33382532
Helichrysum excisum Less.	BC-842892	M. Koekemoer 3433	Republic of South Africa, Western Cape Province, Uniondale Heights just outside Uniondale on the road to Willowmore, 33º38'14''S 23º7'48''E, 828 m, hill slope, gravel, stony soil/rocky, well-drained, fynbos, roadside/railwayside, shale, full sun, abundant, Uniondale shale Renosterveld, slope moderate, 4 Jan 2007.	SAMN33382533
Helichrysum faradifani Scott Elliot	BC-844284	M. Galbany-Casals GC-2631, S. Arrabal & R. Letsara	Madagascar, Haute Matsiatra region, Ambalavao district, Manamisoa commune, Mount Vatoavo, 21º45,556'S 46º57,385'E, 1160 m, Aristida grassland among granitic boulders, red soil, 27 Oct 2019.	SAMN33382534
Helichrysum felinum Less.	BC-867696	A. Romo R-14469, M. Galbany, S. Arrabal & M. Koekemoer	Republic of South Africa, Eastern Cape Province, Hogsback, The Edge, 32º36,107'S 26º55,006'E, 1274 m, fynbos, 3 Feb 2007.	SAMN33382535
Helichrysum filaginoides Humbert	BC-844274	M. Galbany-Casals GC-2671, S. Arrabal, R. Letsara, R. B. Anycet & L. V. A. Ravelomanazafy	Madagascar, Haute Matsiatra region, Ambalavao district, Andringitra National Parc, from Andranolava camp to Namoly along the Diavolana trail, Andohan'i Riandahy place, 22º08,725'S 46º52,930'E, 1998 m, humid plains with grasses, 30 Oct 2019.	SAMN33382536
Helichrysum flagellare Baker	CANB 660341.1	R. J. Bayer MAD-04004 & al.	Madagascar, Antananarivo Province, near entrance to Mantady National Park, 18º50'58"S 48º25'27"E, 986 m, in rocky soil of quartz formation on top of hill near road, 31 Oct 2004.	SAMN33382537
Helichrysum flammeiceps Brenan	BC-842919	M. Koekemoer 1854	Malawi, Nyika National Park, road between Nganda and Jalawe view point, 10º25'1''S 33º47'32''E, 2370 m, plateau, loamy clay, well-drained, grassland, no biotic effect seen, abundant, 3 Apr 2000.	SAMN33382538
Helichrysum flanaganii Bolus	BC-867673	A. Romo R-14424, M. Galbany, S. Arrabal & M. Koekemoer	Republic of South Africa, Eastern Cape Province, between Rhodes and Naudesnek, 30º45,979'S 28º06,305'E, 2584 m, grassland, on basalt substrate, 2 Feb 2007.	SAMN33382539
Helichrysum foetidum Moench	MA 768093	W. Kindeketa s. n.	Tanzania, Kilimanjaro Same district, Gonja Ward, Kanza Village, along Yongoma River just below bridge, Lat. -4,3044 Long. 37,9956, 3 Dec 2000.	SAMN33382540
Helichrysum foetidum Moench var. foetidum	BC-867692	A. Romo R-14464, M. Galbany, S. Arrabal & M. KoekemoerX	Republic of South Africa, Eastern Cape Province, between Cathcart and Hogsback, 20 km to Hogsback, 32º29,064'S 26º56,870'E, 1362 m, Themeda grassland also with Rubus, Oenothera, etc., 3 Feb 2007.	SAMN33382541
Helichrysum formosissimum Sch. Bip.	O	Speciation clock team SC2019-KE-767-1	Kenya, Mount Elgon, road from "Peak junction" to the peak (Koitobos), Lat. 1,07895 Long. 34,64132, 3289 m, Erica shrubland with scattered Olea and Hagenia trees, 21 Nov 2019	SAMN33382542
Helichrysum forskahlii (J. F. Gmel.) Hilliard & B.L. Burtt var. compactum (Vatke) Mesfin	BC-867830	M. Galbany & S. Arrabal s. n. (code "H")	Kenya, Mount Kenya, between Old Mosses camp and Shipton's camp, 3500 m, rocky grasslands, 11 Sep 2006.	SAMN33382543
Helichrysum forskahlii (J. F. Gmel.) Hilliard & B.L. Burtt var. forskahlii	BC-867823	M. Galbany & S. Arrabal s. n. (code "9")	Tanzania, between Bulati and crater Empaakai, 2600 m, grasslands, 5 Sep 2006.	SAMN33382544
Helichrysum forsythii Humbert	BC-844314	M. Galbany-Casals GC-2641, S. Arrabal, R. Letsara, R. B. Anycet & L. V. A. Ravelomanazafy	Madagascar, Haute Matsiatra region, Ambalavao district, Andringitra National Parc, between Andranolava and Pic Boby, 22º11,284'S 46º54,049'E, 2132 m, Erica scrub and grasslands in rocky soil, 29 Oct 2019.	SAMN33382545
Helichrysum fulvescens DC. var. fulvescens	BC-844320	M. Galbany-Casals GC-2668, S. Arrabal, R. Letsara, R. B. Anycet & L. V. A. Ravelomanazafy	Madagascar, Haute Matsiatra region, Ambalavao district, Andringitra National Parc, Andranolava camp, 22º09,138'S 46º53,948'E, 1970 m, Erica scrub, in the shadow of tall Erica shrubs, 29 Oct 2019.	SAMN33382546
Helichrysum gaharoense Moeser & Schltr.	BR0000014609343	G. Bouxin 1102	Rwanda, Forêt de Nyungwe, environs de Bururi, Préfecture: Cyangugu, 2400 m, forêt sur sol en pente, 28 Jun 1971.	SAMN33382547
Helichrysum galpinii N. E. Br.	BC-867776	A. Romo R-14569, M. Galbany, S. Arrabal & M. Koekemoer	Republic of South Africa, Mpumalanga Province, between Roossenekal and Lydenburg, De Berg Pass, almost at the top, 25º14,356'S 30º08,352'E, 2221 m, on rock crevices, on Table Mt sandstone rocks, 15 Feb 2007.	SAMN33382548
Helichrysum gariepinum DC.	BC-842563	L. Mucina 280806/20	Republic of South Africa, Northern Cape, Richtersveld National Park, Richtersberg Camp, Camp 1, Lat. 28º15'10.7'' Long. 17º13'14.7'', top of river sandy dune, 28 Aug 2006.	SAMN33382549
Helichrysum geayi Humbert	BC-844231	M. Galbany-Casals GC-2693, S. Arrabal & R. Letsara	Madagascar, Anosy region, Fort Dauphin district, Mahatalaky commune, 24º46,701'S 47º05,692'E, 23 m, degraded road margins, on sandy soil, Eucalyptus plantations, 7 Nov 2019.	SAMN33382550
Helichrysum geniorum Humbert	S20-19243	S. Razafimandimbison 2953 & V. Razafindrahaja	Madagascar, Antsiranana Province, SAVA Region, Andapa District, Manantenina Commune, Marojejy National Park. 14º26'56,91"S 49º43'56,77"E, 2100 m, savanna at the summit, subshrub 0.4 m tall, involucral bracts whitish, florets white, 15 Feb 2020.	SAMN33382551
Helichrysum globosum Sch. Bip.	BC-867838	M. Galbany & S. Arrabal s. n. (code "R")	Kenya, Mount Kenya, between Minto's Hut and Meru Lodge, 3500 m, grassland burnt three years before, 13 Sep 2006.	SAMN33382552
Helichrysum glomeratum Klatt	BC-867640	A. Romo R-14367, M. Galbany, S. Arrabal & M. Koekemoer	Republic of South Africa, Kwazulu-Natal Province, between Nottingham Road and Lower Loteni, 29º27,079'S 29º45,175'E, 1656 m, grassland, 31 Jan 2007.	SAMN33382553
Helichrysum glossophyllum Humbert	P02487828	L. J. Razafitsalama, F. Ndriamifaly & E. Bezandry 446	Madagascar, Antsiranana, Fiv. Ambanja, commune Marotolana, forêt basse à l'Ouest du Mont Tsaratanana, à 22 km au Sud du village Mangindrano, 14°04'46"S 48°58'58"E, 2570 m, 24 Apr 2003.	SAMN33382554
Helichrysum goetzeanum O. Hoffm.	BR0000015154934	Luksenberg & Nsanzuruirma s. n.	Rwanda, Rivière Korisoki [Karisoke?]/Shegeshe, 3000 m, proche ruisseau et dans… jusqu'a 2-2,5 m, feuilles caulinaires marcescentes, 8 Jan 2007.	SAMN33382555
Helichrysum gossypinum Sch. Bip.	BCN 25225	M. Galbany & S. Arrabal s. n.	Spain, Canary Islands, Lanzarote, Ermita de las Nieves, 18 Dec 2004.	SAMN33382556
Helichrysum gofense Cufod.	BC-842519	J. J. Aldasoro A10336 & M. Alarcón	Ethiopia, Plateau de Bale Mts., 6º53'1''N 39º54'17''E, 3985 m, praderas, 20 Aug 2009.	SAMN33382557
Helichrysum grandibracteatum M.D. Hend.	SALA 134910	C. Aedo CA 14930, S. Castroviejo, J. Pedrol & E. Rico	Republic of South Africa, Orange Free State, orilla E del Sterkfontein Dam, pr. Harrismith, 28º30'31''S 29º04'12''E, 1800 m, talud rocoso, 13 Jan 2008.	SAMN33382558
Helichrysum grandiflorum D. Don	CANB 499934	R. J. Bayer SAF-96036 & al.	Republic of South Africa, Western Cape Province, Cape Town district, top of Table Mountain, on way to Junction Peak, 800-820 m, 1 Sep 1996.	SAMN33382559
Helichrysum graveolens (M. Bieb.) Sweet	W 2212-1978	A. L. Takhtadzhian & G. H. Oganezova s. n.	Armenia, distr. d’Azizbekov, afores de Dzhermuk [Jermuk: 39º50’N 45º50’E], (...) Dzheralu, 2300-2400 m, 7 Aug 1978.	SAMN33382560
Helichrysum griseolanatum Hilliard	BC-867666	A. Romo R-14413, M. Galbany, S. Arrabal & M. Koekemoer	Republic of South Africa, Eastern Cape Province, between Rhodes and Naudesnek, 30º44,957'S 28º06,864'E, 2432 m, grassland, on basalt substrate, 2 Feb 2007.	SAMN33382561
Helichrysum gymnocephalum Humbert	BC-844229	M. Galbany-Casals GC-2639, S. Arrabal, R. Letsara, R. B. Anycet & L. V. A. Ravelomanazafy	Madagascar, Haute Matsiatra region, Ambalavao district, Andringitra National Parc, between Namoly entrance and Andranolava, marmite geant bridge, 22º07,881'S 46º53,524'E, 1571 m, rock crevices in granitic blocks, near the river, 28 Oct 2019.	SAMN33382562
Helichrysum gymnocomum DC.	BC-867688	A. Romo R-14460, M. Galbany, S. Arrabal & M. Koekemoer	Republic of South Africa, Eastern Cape Province, between Indwe and Dordrecht, 31º24,140'S 27º16,966'E, 1393 m, Hyparrhenia grassland, 3 Feb 2007.	SAMN33382563
Helichrysum hamulosum DC.	BC-867763	A. Romo R-14552, M. Galbany, S. Arrabal & M. Koekemoer	Republic of South Africa, Western Cape Province, between Montagu and Matroosberg, southern slopes of Burgers Pass, 33º41,555'S 19º52,628'E, 839 m, in succulent karoo, grassland slope in the road margin, 11 Feb 2007.	SAMN33382564
Helichrysum harveyanum Wild	CANB 634565	R. J. Bayer SAF-01071	Republic of South Africa, Northern Province, along the old road between Warmbad and Nylstroom, just north of the turnoff to Groot Nylsoong, 24º48'23"S 28º21'00"E, 1382 m, rocky sandstone hillside to the west of the road, 12 Dec 2001.	SAMN33382565
Helichrysum hebelepis DC.	BC-842562	L. Mucina 290806/11	Republic of South Africa, Northern Cape, Richtersveld, NW of Eksteenfontein, Long. 17-12-48.8 Lat. 28-48-55.3, rocky slopes, heavily grazed, succulent shrubland, 29 Aug 2006.	SAMN33382566
Helichrysum heldreichii Boiss.	BCN 6123	T. Garnatje 134 & J. Luque	Greece, Crete, Sphakia, Gorja d’Aradena, a uns 300 m d’altitud, parets verticals de roca, 16 Aug 2002.	SAMN33382567
Helichrysum helianthemifolium D. Don ex G. Don	CANB 634624.1	R. J. Bayer SAF-01130 & al.	Republic of South Africa, Western Cape Province, along route 45 below Franschhoek Pass, 33º54'17"S 19º09'21"E, 683 m, in roadside drainage ditch at base of cliff, 19 Dec 2001.	SAMN33382568
Helichrysum herbaceum (Andrews) Sweet	BC-867642	A. Romo R-14369, M. Galbany, S. Arrabal & M. Koekemoer	Republic of South Africa, Kwazulu-Natal Province, between Nottingham Road and Lower Loteni, 29º27,079'S 29º45,175'E, 1656 m, grassland, 31 Jan 2007.	SAMN33382569
Helichrysum herniarioides DC.	BC-842897	M. Koekemoer 3133	Republic of South Africa, Western Cape, Tankwa Guest Farm, near hunter's hut in dry sandy river course, 32º23'10''S 19º53'16''E, 353 m, dry river/stream bed, sand, well-drained, succulent karroo, no biotic effect, full sun, abundant, no slope, 31 Jul 2006.	SAMN33382570
Helichrysum heterolasium Hilliard	CANB	R. J. Bayer SAF-03018 & al.	South Africa, Kwa-Zulu Natal Province, just below Sani Pass, 29º34'53"S 29º17'07,3"E, 15 Jan 2003.	SAMN33382571
Helichrysum heterotrichum Humbert	BC-844288	M. Galbany-Casals GC-2684, S. Arrabal & R. Letsara	Madagascar, Ihorombe region, along the national road 7, between Ranohira and Ilakaka, 22º37,718'S 45º20,318'E, 833 m, clear scrub in sandstone rocky soil, 1 Nov 2019.	SAMN33382572
Helichrysum hirtum Humbert var. hirtum	BC-844289	M. Galbany-Casals GC-2623, S. Arrabal & R. Letsara	Madagascar, Amoron'i Mania region, between Ambohimanjaka and Ilaka, Col des Tapia, 20º14,186'S 47º05,921'E, 1435 m, tapia (Uapaca bojeri) woodland, granitic substrate, 26 Oct 2019.	SAMN33382573
Helichrysum homilochrysum S. Moore	BNRH	J. E. & S. M. Burrows 7748	Republic of South Africa, Mpumalanga Province, summit of Long Tom Pass, Lydenburg district, 2100 m, herb or shrublet growing on rocky road cuttings in montane grassland, 29 Jul 2002.	SAMN33382574
Helichrysum horridum (Sch. Bip.) A. Rich.	O	AFROALP II team ET-0252_2	Ethiopia, Simen Mountains, Gich Camp Site, Lat. 13,269717 Long. 38,105883, 3652 m, 25 Oct 2007.	SAMN33382575
Helichrysum hypnoides R. Vig. & Humbert	BC-844257	M. Galbany-Casals GC-2731, S. Arrabal & R. Letsara	Madagascar, Vakinankaratra region, south of Manandona, Ibity commune, ascension of Mount Ibity, 20º05,675'S 47º00,233'E, 2145 m, quarcite rock crevices in the summit area, 17 Nov 2019.	SAMN33382576
Helichrysum hypoleucum Harv.	BC-842610	E. Pienaar, G. Jakubowsky, N. Swelankomo 020406/56	Republic of South Africa, Kwazulu-Natal, Drakensberg, road to parking area below Sentinel, Lat. 28º41'22.5'' Long. 28º53'43.0'', 2250 m, steep grassy slope, uKhashlamba basal grassland, 2 Apr 2006.	SAMN33382577
Helichrysum ibityense R. Vig. & Humbert var. ibityense	BC-844247	M. Galbany-Casals GC-2727, S. Arrabal & R. Letsara	Madagascar, Vakinankaratra region, south of Manandona, Ibity commune, ascension of Mount Ibity, 20º05,300'S 47º00,253'E, 1985 m, quarcite rock crevices, 17 Nov 2019.	SAMN33382578
Helichrysum indicum (L.) Grierson	SALA 156592	S. Andrés-Sánchez SA796 & A. Sánchez	Republic of South Africa, Western Cape, Du Toits Klof, 33º43'45,62''S 19º4'25,22''E, parking places, 10 Nov 2013.	SAMN33382579
Helichrysum infaustum J.M. Wood & M.S. Evans	BC-842611	E. Pienaar, G. Jakubowsky, N. Swelankomo 030406/10	Republic of South Africa, Kwazulu-Natal, Drakensberg, top of Selitwane, Lat. 28º33'23.0'', Long. 29º02'56.8'', 2020 m, grassy plateau, 3 April 2006.	SAMN33382580
Helichrysum interjacens Hilliard	BC-867777	A. Romo R-14570, M. Galbany, S. Arrabal & M. Koekemoer	Republic of South Africa, Mpumalanga Province, between Roossenekal and Lydenburg, De Berg Pass, almost at the top, 25º14,356'S 30º08,352'E, 2221 m, grassland, 15 Feb 2007.	SAMN33382581
Helichrysum isalense Humbert	CANB 660414.1	R. J. Bayer MAD-04077	Madagascar, Antananarivo Province, 20 km north of Anjozorobe on the road to Betatao, 18º16'21"S 47º53'04"E, 1308 m, disturbed oradside and slopes near road, on heavily eroded laterite, 14 Nov 2004.	SAMN33382582
Helichrysum isolepis Bolus	BC-867704	A. Romo R-14477, M. Galbany, S. Arrabal & M. Koekemoer	Republic of South Africa, Eastern Cape Province, between Balfour and Whittlesea, Katberg Pass, near Devil's Bellow's, 32º27,314'S 26º39,036'E, 1590 m, burnt fynbos, 4 Feb 2007.	SAMN33382583
Helichrysum italicum (Roth) G. Don subsp. siculum (Jord. & Fourr.) Galbany, L. Sáez & Benedí	BC-840999	R. Vilatersana 1176 & al.	Italy, Sicily, Messina, Novara di Sicilia to Francavilla di Sicilia, 37°58′39.36″N 15°08'37.26″E.	SAMN33382584
Helichrysum kilimanjari Oliv.	BC-867836	M. Galbany & S. Arrabal s. n. (code "P")	Kenya, Mount Kenya, between Minto's Hut and Meru Lodge, 3500 m, Erica scrub and grasslands, 13 Sep 2006.	SAMN33382585
Helichrysum kirkii Oliv. & Hiern	BR0000009615656	F. Malaisse, K. Kisimba & L. Saad 341	Democratic Republic of the Congo, Kabwelunono, 29 Apr 2006.	SAMN33382586
Helichrysum korongoni Beentje	BC-844413	J. J. Aldasoro AS-19	Uganda, Nyabitaba track, 0º21'49"N 29º59'57"E, 2132 m, s.d.	SAMN33382587
Helichrysum kraussii Sch. Bip.	BNRH	J. E. & S. M. Burrows 8539	Republic of South Africa, Limpopo province, aerial E. (?) of Ciundani (?) Village, Shakadza area, N. E. Soutpawsberg/Soutpansberg (?), 1000 m, common low rounded shrub to 800 mm tall, on sandy soils over quartzite in low woodland, 27 Aug 2004.	SAMN33382588
Helichrysum krebsianum Less.	BC-867698	A. Romo R-14471, M. Galbany, S. Arrabal & M. Koekemoer	Republic of South Africa, Eastern Cape Province, Hogsback, The Edge, 32º36,107'S 26º55,006'E, 1274 m, grassland patches in a degradated fynbos, 3 Feb 2007.	SAMN33382589
Helichrysum krookii Moeser	BNRH	J. E. & S. M. Burrows 8007	Republic of South Africa, Mpumalanga, Taljaard's Vlei (?), Elandshoogte (?), 2000 m, in short grassland of wetland, 16 Feb 2003.	SAMN33382590
Helichrysum lacteum Coss. & Durieu	SALA 80012	A. Dubuis s. n.	Algeria, 21 Jun 1985.	SAMN33382591
Helichrysum lavanduloides DC. cf.	BC-844313	M. Galbany-Casals GC-2710, S. Arrabal & R. Letsara	Madagascar, Haute Matsiatra region, Ambalavao district, Ambohimahamasina commune, ascension of Mount Ambondrombe, 21º52,782'S 47º15,532'E, 1850 m, Erica and bamboo scrub in granitic rocky soil, 15 Nov 2019.	SAMN33382592
Helichrysum lecomtei R. Vig. & Humbert	BC-844255	M. Galbany-Casals GC-2606, S. Arrabal & R. Letsara	Madagascar, Vakinankaratra region, on the road from Ambatolampy to Tsinjoarivo, 19º26,411'S 47º29,557'E, 1566 m, dry slopes of the road margin, 25 Oct 2019.	SAMN33382593
Helichrysum lejolyanum Lisowski	BR0000009345164	F. Malaisse & K. Kisimba 113	Democratic Republic of the Congo, environs de Kolwezi, mine de cuivre de Dikuluwe, 10º44'633S 25º21'555E, 4751 pieds [1448 m], savane steppique cupricole, 22 Aug 2004.	SAMN33382594
Helichrysum leontonyx DC.	SALA 156573	S. Andrés-Sánchez SA767 & S. Smuts	Republic of South Africa, Northern Cape, between Kotzerus and Groenriviersmond, 30º58'9,7''S 17º48'25,0''E, 154 m, sandy places in vineyards, 2 Oct 2013.	SAMN33382595
Helichrysum lepidissimum S. Moore	BNRH	J. E. & S. M. Burrows s. n.	Republic of South Africa, Mtn. Peak on African Lilac, Boulders Road, Nelspruit district, 1100 m, in grassland, in grassland/forest/woodland mosaic, on granite, shrub to 1 m tall, 13 Jun 2004.	SAMN33382596
Helichrysum lesliei Hilliard	BNRH	J. E. & S. M. Burrows 8008	Republic of South Africa, Mpumalanga, Taljaard's Vlei, Elandshoogte, 2000 m, herb growing among rocks in montane grassland, 16 Feb 2003.	SAMN33382597
Helichrysum leucocephalum Boiss.	E191281	M. Assadi, J.R. Edmondson & Miller 1785	Iran, Prov. Kerman, Kuh-e Khabr, 55 km SSW of Baft, 4-5 km E of Khabr, 28º50’N 56º25’E, 3500-3800 m, rocky limestone slopes and screes, 8 Jun 1977.	SAMN33382598
Helichrysum leucocladum Humbert	BC-844332	M. Galbany-Casals GC-2695, S. Arrabal & R. Letsara	Madagascar, Anosy region, Fort Dauphin district, Manantenina, along the national road 12A, 24º16,943'S 47º19,138'E, 29 m, sandy road margins, 11 Nov 2019.	SAMN33382599
Helichrysum leucosphaerum Baker	MO-3121389	L. J. Dorr & L. Koenders 2972	Madagascar, Province Majunga, Station forestière d'Ampijoroa, ca. 3 km N d'Andranofasika, forêt sèche sur sable, 16º20'S 46º51'E, savannah, 9 Apr 1984.	SAMN33382600
Helichrysum lineatum Bolus	CANB	R. J. Bayer LES-03006	Lesotho, Oxbow Lake lodge, roadside and moist cliff just south of the lodge, 28º45'55,9"S 28º38'07,1"E, 14 Jan 2003.	SAMN33382601
Helichrysum litorale Bolus	BC-867722	A. Romo R-14500, M. Galbany, S. Arrabal & M. Koekemoer	Republic of South Africa, Eastern Cape Province, Port Alfred, in the maritime dunes, 33º36,476'S 26º53,618'E, 2 m, in small depressions between maritime dunes, 5 Feb 2007.	SAMN33382602
Helichrysum litoreum Guss.	BC-840997	R. Vilatersana 1114 & al.	Italy, Lazio, Latina, isole Ponziane, Isola di Ventotene, 40°47′51″N 13°25′41″E, s.d.	SAMN33382603
Helichrysum longifolium DC.	BNRH	J. E. & S. M. Burrows 8566	Mozambique, Gaza Province, in vicinity of Lago Azul, Bilene, 50 m, locally frequent rosulate herb in coastal grassland on sands, up to 6/7 flowering stems, 19 Sep 2004.	SAMN33382604
Helichrysum longinquum Hilliard	CANB	R. J. Bayer SAF-03012 & al.	South Africa, Free State, Golden Gate Highlands National Park, Oribi Loop, Drakensberg view, 28º30'09"S 28º39'00"E, 1950 m, 12 Jan 2003.	SAMN33382605
Helichrysum luzulifolium DC. subsp. brevifolium Humbert	BC-844333	M. Galbany-Casals GC-2635, S. Arrabal, R. Letsara, R. B. Anycet & L. V. A. Ravelomanazafy	Madagascar, Haute Matsiatra region, Ambalavao district, Andringitra National Parc, between Namoly entrance and Andranolava, 22º07,723'S 46º54,624'E, 1614 m, rocky grasslands, 28 Oct 2019.	SAMN33382606
Helichrysum madagascariense DC. var. madagascariense	BC-844273	M. Galbany-Casals GC-2688, S. Arrabal & R. Letsara	Madagascar, Anosy region, Fort Dauphin district, between Tolanaro (Fort Dauphin) and Mahatalaky, Mandromondromotra commune, 24º54,009'S 47º02,345'E, 17 m, degraded road margins, on sandy soil, 7 Nov 2019.	SAMN33382607
Helichrysum mahafaly Humbert	BC-844270	M. Galbany-Casals GC-2686, S. Arrabal & R. Letsara	Madagascar, Atsimo-Adrefana region, Betioky Sud district, Ankiririsa village, dunes south of the cementery, 23º55,209'S 43º39,890'E, 14 m, in maritime dunes, in small depressions between dunes, 3 Nov 2019.	SAMN33382608
Helichrysum manopappoides Humbert	CANB 660360.1	R. J. Bayer MAD-04023 & al.	Madagascar, Fianarantsoa Province, along the N35, 12 km from intersection with the N7 at Ivato, 20º40'03"S 47º07'45"E, 1575 m, edges of large granitic outcrop in pine plantation, 7 Nov 2004.	SAMN33382609
Helichrysum maranguense O. Hoffm.	BC-867818	M. Galbany & S. Arrabal s. n. (code "1")	Tanzania, Ngorongoro Crater, E rim, 2400 m, forest margin, 4 Sep 2006.	SAMN33382610
Helichrysum marginatum DC.	BC-867675	A. Romo R-14434, M. Galbany, S. Arrabal & M. Koekemoer	Republic of South Africa, Eastern Cape Province, between Rhodes and Naudesnek, 30º46,178'S 28º05,884'E, 2575 m, grassland, on basalt substrate, 2 Feb 2007.	SAMN33382611
Helichrysum mariepscopicum Hilliard	BC-867795	A. Romo R-14592, M. Galbany, S. Arrabal, S. Unarine, M. Koekemoer & J. Burrows	Republic of South Africa, Mpumalanga Province, Lydenburg district, Crash Site, the top, 25º10,638'S 30º36,135'E, 2140 m, rocky grassland, 16 Feb 2007.	SAMN33382612
Helichrysum marmarolepis S. Moore	SALA 156572	S. Andrés-Sánchez SA766 & S. Smuts	Republic of South Africa, Northern Cape, between Kotzerus and Groenriviersmond, 30º58'9,7''S 17º48'25,0''E, 154 m, sandy places in vineyards, 2 Oct 2013.	SAMN33382613
Helichrysum marojejyense Humbert	S20-19248	S. Razafimandimbison 2964 & V. Razafindrahaja	Madagascar, Antsiranana Province, SAVA Region, Andapa District, Manantenina Commune, Marojejy National Park, 14º26'54,36"S 49º44'22,18", 1760 m, ericoid vegetation, herb 0.4 m tall, leaves silvery with grey and white indumentum, florets white, 15 Feb 2020.	SAMN33382614
Helichrysum massanellanum Herrando, J.M. Blanco, L. Sáez & Galbany	BCN 6115	M. Galbany & L. Sáez s. n.	Spain, Balearic Islands, Majorca, Serra de Tramuntana, Coll de Ses Cases de Neu, c. Coll des Telègraf, 1205 m, Ca., 21 Jun 2001.	SAMN33382615
Helichrysum melaleucum Rchb.	MADJ	R. Jardim s. n.	Portugal, Madeira island, Pico do Facho, 27 Mar 2006.	SAMN33382616
Helichrysum melanacme DC.	BC-867616	A. Romo R-14334, M. Galbany, S. Arrabal & M. Koekemoer	Republic of South Africa, Free State Province, between Clarens and Fouriesburg, 10 km from Clarens, road margin, grassland biome, grassland with Hyparrhenia, etc., 30 Jan 2007.	SAMN33382617
Helichrysum melitense (Pignatti) Brullo, Lanfr., Pavone & Ronsisv.	BC-950752	M. Galbany GC-2262 & Arrabal	Malta, Gozo, Dwejra, Inland sea, 36°03′14.97″N 14°11′31.33″E, 15-30 m, penya-segats i terrasses de roca calcària.	SAMN33382618
Helichrysum meyeri-johannis Engl.	BC-867837	M. Galbany & S. Arrabal s. n. (code "Q")	Kenya, Mount Kenya, between Minto's Hut and Meru Lodge, approximate coordinates 0°8'56.89"S 37°23'24.82"E, 3500 m, grassland burnt three years before, 13 Sep 2006.	SAMN33382619
Helichrysum miconiifolium DC.	BC-867629	A. Romo R-14348, M. Galbany, S. Arrabal & M. Koekemoer	Republic of South Africa, Free State Province, Clarens, near the St. Fort Country House, climbing Mushroom Rock, slope with grassland, 28º33,439'S 28º25,083'E, 1799 m, slope with grassland, rocky soil, 31 Jan 2007.	SAMN33382620
Helichrysum microcephalum DC.	BC-844297	M. Galbany-Casals GC-2675, S. Arrabal, R. Letsara, R. B. Anycet & L. V. A. Ravelomanazafy	Madagascar, Haute Matsiatra region, Ambalavao district, Andringitra National Parc, from Andranolava camp to Namoly along the Diavolana trail, 22º07,477'S 46º52,759'E, 1934 m, scrub with Erica, Pteridium and Helichrysum cordifolium, 30 Oct 2019.	SAMN33382621
Helichrysum micropoides DC.	SALA 134660	S. Castroviejo SC18784 & al.	Republic of South Africa, Western Cape Province, Waarskuwing, Green Teogang, 33º26'36"S 20º29'58"E, 885 m, cauce seco de un río temporal, suelo arenoso, en barranco, 21 Jan 2008.	SAMN33382622
Helichrysum milfordiae Killick	BCN 6101	unknown	Lesotho, ex Roy. Bot. Gard. Kew	SAMN33382623
Helichrysum milleri Hilliard	BNRH	J. E. Burrows 7742	Republic of South Africa, Mpumpalanga, Helichrysum trail, Buffelskloof Nature Reserve, Lydenburg district, c. 1600 m, erect branched herb to 2 m tall in rough grassland or scrub, locally frequent, 20 Jul 2002.	SAMN33382624
Helichrysum mimetes S. Moore	BC-867813	A. Romo R-14610, M. Galbany, S. Arrabal, S. Unarine & M. Koekemoer	Republic of South Africa, Mpumalanga Province, Lydenburg district, Buffelskloof Nature Reserve, Kemps Heights, 25º16,179'S 30º31,651'E, 1885 m, within a grassland with Protea, in rocky places, 16 Feb 2007.	SAMN33382625
Helichrysum mirabile Humbert var. compactum Humbert	BC-844248	M. Galbany-Casals GC-2653, S. Arrabal, R. Letsara, R. B. Anycet & L. V. A. Ravelomanazafy	Madagascar, Haute Matsiatra region, Ambalavao district, Andringitra National Parc, between Andranolava and Pic Boby, 22º11,751'S 46º53,781'E, 2512 m, rock crevices, 29 Oct 2019.	SAMN33382626
Helichrysum mixtum O. Hoffm. var. mixtum	BC-867653	A. Romo R-14386, M. Galbany, S. Arrabal & M. Koekemoer	Republic of South Africa, Kwazulu-Natal Province, between Underberg and Kokstad, about 25 km from Underberg, 29º54,097'S 29º23,890'E, 1643 m, on the top of a sandstone rocks hill, rocky grassland, 1 Feb 2007.	SAMN33382627
Helichrysum moeserianum Thell.	BC-842553	L. Mucina 210906/05	Republic of South Africa, Western Cape, Tanqua Karoo, Karoopoort, road to Ghwarrieberg Farm, Lat. 33º11'35.3 ''Long. 19º43'37.3'', succulent shrubland, 21 Sep 2006.	SAMN33382628
Helichrysum molestum Hilliard	BNRH	J. E. & S. M. Burrows 7589	Republic of South Africa, Limpopo Province, Tate Vondo State Forest, Venda, Soutpansberg, c. 1300 m, erect herb in scrub in disturbed grassland near pine plantation, occasional, 23 Mar 2002.	SAMN33382629
Helichrysum monizii Lowe	MADJ	R. Jardim s. n.	Portugal, Madeira island, Cabo Girao, 28 Mar 2006.	SAMN33382630
Helichrysum monogynum B.L. Burtt & Sunding	BCN 25227	M. Galbany & S. Arrabal s. n.	Spain, Canary Islands, Lanzarote, San Bartolomé, 19 Dec 2004.	SAMN33382631
Helichrysum montanum DC.	BC-867659	A. Romo R-14392, M. Galbany, S. Arrabal & M. Koekemoer	Republic of South Africa, Kwazulu-Natal Province, between Swartberg and Matatiele, 36 km to Matatiele, 30º14,680'S 29º05,722'E, 1616 m, grassland, 1 Feb 2007.	SAMN33382632
Helichrysum monticola Hilliard	SALA 135127	C. Aedo CA 15178, S. Castroviejo, J. Pedrol & E. Rico	Lesotho, pr. estación de sky de Tiffindell, 30º38'47''S 27º55'44''E, 2950 m, herbazales, 17 Jan 2008.	SAMN33382633
Helichrysum montis-cati Hilliard	CANB 499940	R. J. Bayer SAF-96234	Republic of South Africa, Eastern Cape Province, Mpofu District, Katberg Pass, at front level on south side of Katberg Pass, 32º27'25.4"S 26º39'25.8"E, 1552 m, 18 Sep 1996.	SAMN33382634
Helichrysum mundtii Harv.	BC-867701	A. Romo R-14474, M. Galbany, S. Arrabal & M. Koekemoer	Republic of South Africa, Eastern Cape Province, between Balfour and Whittlesea, Katberg Pass, near Devil's Bellow's, 32º27,314'S 26º39,036'E, 1590 m, burnt fynbos, near a stream, 4 Feb 2007.	SAMN33382635
Helichrysum mussae Nevski	BC-982138	A. Susanna S-2472 & al.	Taijikistan, Cañón del Maijorá, carretera a las minas, 39º03'48.7"N 68º43'15.3"E, 2688 m, 12 Aug 2004.	SAMN33382636
Helichrysum mutabile Hilliard	BNRH	J. E. Burrows 7624	Republic of South Africa, Mpumalanga, betw. Top of Combretum Trail and High Forest Falls, Buffelskloof N. R., 1600 m, occasional shrublet in grassland and wooded grassland on rocky quartzite hillside, 30 Mar 2002.	SAMN33382637
Helichrysum mutisiifolium Less. var. mutisiifolium	BC-844275	M. Galbany-Casals GC-2704, S. Arrabal & R. Letsara	Madagascar, Haute Matsiatra region, Ambalavao district, Ambohimahamasina commune, ascension of Mount Ambondrombe, 21º53,104'S 47º14,287'E, 1320 m, forest margin, 14 Nov 2019.	SAMN33382638
Helichrysum nandense S. Moore	O	K. A. Lye 1492	Kenya, Mt Elgon, Kitale K3, ca. 5 km ENE of Koitoboss Peak, near the parking place at the end of the mountain road, 3200 m, in grasslands, 19 Jan 1969.	SAMN33382639
Helichrysum nanum Klatt	BC-842616	E. Pienaar, G. Jakubowsky, N. Swelankomo 030406/11	Republic of South Africa, Kwazulu-Natal, Drakensberg, top of Selitwane, Lat. 28º33'23.0'' Long. 29º02'56.8'', 2020 m, grassy plateau, 3 Apr 2006.	SAMN33382640
Helichrysum natalitium DC.	BC-842551	L. Mucina 200207/03	Republic of South Africa, KwaZulu-Natal, Southern Drakensberg, Himeville, Sani Pass valley, Good Hope (old trading post), Mkhomazana River, Lat. 29-38-44.4 Long. 29-25-51.4, 1650 m, bouder alluvium of river, 20 Feb 2007.	SAMN33382641
Helichrysum nervicinctum Humbert subsp. nervicinctum	BC-844224	M. Galbany-Casals GC-2705, S. Arrabal & R. Letsara	Madagascar, Haute Matsiatra region, Ambalavao district, Ambohimahamasina commune, ascension of Mount Ambondrombe, forest of Fieferana, 21º52,689'S 47º15,157'E, 1737 m, small clearings in evergreen rainforest, 15 Nov 2019.	SAMN33382642
Helichrysum newii Oliv. & Hiern	O	Speciation clock team SC2019-TK-172-1	Tanzania, Kilimanjaro, 300 m SW from Horombo hut, Lat. -3,13862 Long. 37,43898, 3719 m, Alchemilla and Erica mixed bushland, disturbed area, 22 Jan 2019.	SAMN33382643
Helichrysum nitens Oliv. & Hiern subsp. nitens	BR0000025607918V	J. R. Timberlake 6013 & al.	Mozambique, Manica: Sussundenga Distr., Chimanimani mountains, hill overlooking Rio Mufomodzi, 19º47'8"S 33º08'05"E, 1343 m, coarse quartzite sand among grass tufts, 28 Oct 2014.	SAMN33382644
Helichrysum niveum Less.	SALA 156617	S. Andrés-Sánchez SA833 & S. Smuts	Republic of South Africa, Western Cape, Rooiels, beach close to the village, 34º17'53,1''S 18º48'48,9''E, 13 m, white sands, 30 Jan 2014.	SAMN33382645
Helichrysum noeanum Boiss.	BCN 25362	A. Susanna 2421 & al.	Turkey, Sivas, 15 Km E of Sivas, 39º49'N 37º09'E, gypsum at the Seyfibeli mountain pass, 8 Aug 2002.	SAMN33382646
Helichrysum nudifolium (L.) Less. var. nudifolium	BC-867834	M. Galbany & S. Arrabal s. n. (code "N")	Kenya, Mount Kenya, between Minto's Hut and Meru Lodge, 3500 m, Erica scrub in an area burnt 3 years before, 13 Sep 2006.	SAMN33382647
Helichrysum obconicum DC.	MADJ	R. Jardim s. n.	Portugal, Madeira island, Porto Novo, 27 Mar 2006.	SAMN33382648
Helichrysum obductum Bolus	BC-867780	A. Romo R-14573, M. Galbany, S. Arrabal & M. Koekemoer	Republic of South Africa, Mpumalanga Province, between Roossenekal and Lydenburg, De Berg Pass, almost at the top, 42 km to Lydenburg, 25º14,344'S 30º08,600'E, 2259 m, in rock crevices, 15 Feb 2007.	SAMN33382649
Helichrysum obtusum Moeser	CANB 499515	R. J. Bayer SAF-96141	Republic of South Africa, Northern Cape Province, Namaqualand District, Richtersveld National Park, Helskloof Pass, 28º19'30"S 16º59'15.8"E, 701 m, karoo vegetation, 9 Sep 1996.	SAMN33382650
Helichrysum odoratissimum Sweet var. odoratissimum	BC-867820	M. Galbany & S. Arrabal s. n. (code "4")	Tanzania, on the way to Olmoti crater from Nanokanoka, 2900 m, forest margin, 4 Sep 2006.	SAMN33382651
Helichrysum oligocephalum DC.	BC-982140	A. Susanna S-2626 & al.	Iran, slopes at Tar Lake, s.d.	SAMN33382652
Helichrysum opacum Klatt	BC-867796	A. Romo R-14593, M. Galbany, S. Arrabal, S. Unarine, M. Koekemoer & J. Burrows	Republic of South Africa, Mpumalanga Province, Lydenburg district, Crash Site, the top, 25º10,638'S 30º36,135'E, 2140 m, rocky grassland, 16 Feb 2007.	SAMN33382653
Helichrysum oreophilum Klatt	BC-867655	A. Romo R-14388, M. Galbany, S. Arrabal & M. Koekemoer	Republic of South Africa, Kwazulu-Natal Province, between Underberg and Kokstad, about 25 km from Underberg, 29º54,097'S 29º23,890'E, 1643 m, on the top of a sandstone rocks hill, rocky grassland, 1 Feb 2007.	SAMN33382654
Helichrysum orientale Gaertn.	BC-963233	M. Galbany GC-2151 & al.	Greece, Crete, Kato Zakros, Nekron gorge, 35º06'02.7"N 26º15'11.1"E, 69 m, fissures de roca en parets verticals, exp. NE, 30 May 2010.	SAMN33382655
Helichrysum oxyphyllum DC.	BNRH	J. E. Burrows 7963	Republic of South Africa, Mpumalanga, top of Concrete Rd., Buffelskloof Nature Reserve, Lydenburg, 1300 m, in wooded grassland on shale-derived soils, 30 Dec 2002.	SAMN33382656
Helichrysum pagophilum M.D. Hend.	BCN 6100	unknown	Lesotho, ex Roy. Bot. Gard. Kew	SAMN33382657
Helichrysum paleatum Hilliard	BC-867652	A. Romo R-14385, M. Galbany, S. Arrabal & M. Koekemoer	Republic of South Africa, Kwazulu-Natal Province, between Underberg and Kokstad, about 25 km from Underberg, 29º54,097'S 29º23,890'E, 1643 m, on the top of a sandstone rocks hill, rocky grassland, 1 Feb 2007.	SAMN33382658
Helichrysum pallasii Ledeb.	SALA 121248	A. Herrero AH 1787 & al.	Turkey, Erzurum, monte Palandöken, 39°51'N 41°17'E, 2800 m, pastos pedregosos, basaltos, 30 Jun 2001.	SAMN33382659
Helichrysum pallidum DC.	BC-913093	M. Koekemoer 3553	Lesotho, Sehlabathebe National Park, near waterfall, 29º53'48''S 29º7'27''E, 2325 m, plateau above waterfall, plateau, valley, well-drained, grassland, no biotic effect, full sun, no slope, 29 Dec 2007.	SAMN33382660
Helichrysum panduratum O. Hoffm. ex De Wild. & T. Durand var. transvaalense	BNRH	J. E. & S. M. Burrows 8167	Republic of South Africa, Mpumalanga Province, highlands plantations, on Bulembu road, Barberton Mts., 1390 m, straggly shrub, sometimes scrambling in other vegetation, to 1.5 m tall, 17 Sep 2003.	SAMN33382661
Helichrysum patulifolium Baker	BR0000014603303	K. Kisimba, Y. Muzinga & Matamba 165	Democratic Republic of the Congo, Plateau de Marungu, Elgyma Pepa, 1980 m, savane steppe, 9 Dec 1987.	SAMN33382662
Helichrysum patulum (L.) D. Don ex G. Don	BC-867729	A. Romo R-14507, M. Galbany, S. Arrabal & M. Koekemoer	Republic of South Africa, Western Cape Province, between Oudtshoorn and Prince Albert, Southern slopes of Swartberg Pass, 33º21,982'S 22º05,780'E, 1018 m, Protea fynbos, 6 Feb 2007.	SAMN33382663
Helichrysum pendulum C. Presl	BC-950770	M. Galbany GC-2329 & N. Garcia-Jacas	Italy, Sicily, San Vito lo Capo, carretera que volta el Cap S. Vito, a la part E del Cap, prop de Torre dell’Impiso, 38°08′35.7″N 12°46′14.5″E, 179 m, fissures de roca Ca i marges rocosos de la carretera, 2 Jun 2012.	SAMN33382664
Helichrysum pentzioides Less.	PRE 586196	M. Koekemoer 2643	Republic of South Africa, Western Cape, Along the road to Gamkaskloof. 33°20'37'S 21°45'35'E, 1003 m, plateau, 5 Mar 2003.	SAMN33382665
Helichrysum petiolare Hilliard & B.L. Burtt	SALA 135176	C. Aedo, S. Castroviejo, J. Pedrol & E. Rico SC18601	Republic of South Africa, Western Cape, George, hacia Motagu Pass, 33º54'23''S 22º25'08''E, 325 m, 19 Jan 2008.	SAMN33382666
Helichrysum phylicifolium DC.	BC-844334	M. Galbany-Casals GC-2624, S. Arrabal & R. Letsara	Madagascar, Amoron'i Mania region, between Ambohimanjaka and Ilaka, Col des Tapia, 20º14,186'S 47º05,921'E, 1435 m, tapia (Uapaca bojeri) woodland, granitic substrate, 26 Oct 2019.	SAMN33382667
Helichrysum pilosellum Less.	BC-867800	A. Romo R-14597, M. Galbany, S. Arrabal, S. Unarine, M. Koekemoer & J. Burrows	Republic of South Africa, Mpumalanga Province, Lydenburg district, Crash Site, the top, 25º10,638'S 30º36,135'E, 2140 m, rocky grassland, 16 Feb 2007.	SAMN33382668
Helichrysum plantago DC.	BC-844277	M. Galbany-Casals GC-2633, S. Arrabal, R. Letsara, R. B. Anycet & L. V. A. Ravelomanazafy	Madagascar, Haute Matsiatra region, Ambalavao district, road to Andringitra National Parc Namoly entrance, Sendrisoa commune, 22º03,971'S 46º55,952'E, 1227 m, grasslands and margins of Manihot esculenta cultivated fields, 28 Oct 2019.	SAMN33382669
Helichrysum platycephalum Baker	BC-844249	M. Galbany-Casals GC-2724, S. Arrabal & R. Letsara	Madagascar, Vakinankaratra region, south of Manandona, Ibity commune, ascension of Mount Ibity, 20º04,156'S 47º00,255'E, 1652 m, rock crevices in a stream border and grasslands, 17 Nov 2019.	SAMN33382670
Helichrysum platypterum DC.	BC-867634	A. Romo R-14360, M. Galbany, S. Arrabal & M. Koekemoer	Republic of South Africa, Kwazulu-Natal Province, between Harrismith and Bergville, Oliviershoek pass, 28º34,357'S 29º03,682'E, 1625 m, grassland, 31 Jan 2007.	SAMN33382671
Helichrysum plicatum DC.	SALA 120687	S. Nisa SN-1011 & al.	Turkey, carretera para Erzurum (n. 925-04), 8 km antes do Porto Gölyurt Geçidi, 40º22'N 40º47'E, 1980 m, 29 Jun 2001.	SAMN33382672
Helichrysum polycladum Klatt	BC-867801	A. Romo R-14598, M. Galbany, S. Arrabal, S. Unarine, M. Koekemoer & J. Burrows	Republic of South Africa, Mpumalanga Province, Lydenburg district, Crash Site, the top, 25º10,638'S 30º36,135'E, 2140 m, rocky grassland, 16 Feb 2007.	SAMN33382673
Helichrysum populifolium DC.	BC-844407	M. Galbany GC-2742	Ex Silverhill seeds, Republic of South Africa, no detailed locality provided. Cultivated from seeds in a private garden in Alella (Barcelona province, Spain), 16 Feb 2020.	SAMN33382674
Helichrysum praecurrens Hilliard	BC-842545	R. Moffett 5445	Republic of South Africa, KwaZulu-Natal, Drakensberg, Mount-aux-Sources, loamy soil over basalt, high-altitude wet grassland, 2002.	SAMN33382675
Helichrysum psilolepis Harv.	BC-867689	A. Romo R-14461, M. Galbany, S. Arrabal & M. Koekemoer	Republic of South Africa, Eastern Cape Province, between Cathcart and Hogsback, 31º24,140'S 27º16,967'E, 1221 m, grassland with Hyparrhenia, Themeda, Paspalum, etc., 3 Feb 2007.	SAMN33382676
Helichrysum pulchellum DC.	SALA 156548	S. Andrés-Sánchez SA727, G.A. Verboom & S. Musker	Republic of South Africa, Northern Cape, Between Kamieskroon and Springbok, 30º5'22,0''S 17º54'21,0''E, 741 m, roadside, 20 Aug 2013.	SAMN33382677
Helichrysum pumilio (O. Hoffm.) Hilliard & B.L. Burtt subsp. fleckii (S. Moore) Hilliard	BC-842543	L. Mucina 109005/21	Republic of South Africa, Northern Cape, Richtersveld, Farm Aardvark (no 164) at road between Steinkopf and Port Nolloth, Lat. 29-17-26.1 Long. 17-20-45.7, shale, succulent shrubland, 10 Sep 2005.	SAMN33382678
Helichrysum qathlambanum Hilliard	CANB	R. J. Bayer LES-03003 & al.	Lesotho, along road between Butha-Butha and Moteny Pass, streamside and rocky hillside near the highway, 28º45'09"S 28º34'51,6"E, 13 Jan 2003.	SAMN33382679
Helichrysum quartinianum A. Rich.	O	J. Kielland Lund 911	South Sudan, Mt Imatong and surroundings, Lolibai mountain south of Gilo, towards Ingwok (Kinyeti) peak, 32º54'E 3º58'N, in upper elfin forest belt, 3150 m, 10 Jun 1984.	SAMN33382680
Helichrysum reflexum N.E. Br.	BC-867778	A. Romo R-14571, M. Galbany, S. Arrabal & M. Koekemoer	Republic of South Africa, Mpumalanga Province, between Roossenekal and Lydenburg, De Berg Pass, almost at the top, 42 km to Lydenburg, 25º14,344'S 30º08,600'E, 2259 m, grassland, among sandstone rocks, 15 Feb 2007.	SAMN33382681
Helichrysum retortum Willd.	BC-842618	L. Mucina s. n.	Republic of South Africa, Western Cape, Overberg, Agulhas Plain, Struisbaai, Kerk Rd., vacant lot between house number 34 and 40, 34º47'56.5''S 20º02'47.1''E, calcareous sandy soil (shallow) over limestone, strandveld shrubland, Agulhas Dune Strandveld, 14 Oct 2006.	SAMN33382682
Helichrysum retrorsum DC. var. retrorsum	BC-844301	M. Galbany-Casals GC-2657, S. Arrabal, R. Letsara, R. B. Anycet & L. V. A. Ravelomanazafy	Madagascar, Haute Matsiatra region, Ambalavao district, Andringitra National Parc, between Andranolava and Pic Boby, 22º11,734'S 46º53,652'E, 2509 m, rock crevices, 29 Oct 2019.	SAMN33382683
Helichrysum revolutum (Thunb.) Less.	BC-842912	M. Koekemoer 3319	Republic of South Africa, Northern Cape, Namakwa National Park, near Taaibosduin on plain just N of duneveld, 30º17'6''S 17º26'2''E , 170 m, sand, well-drained, succulent karoo, full sun, occasional, no slope, 12 Oct 2006.	SAMN33382684
Helichrysum roseo-niveum Marloth & O. Hoffm.	SALA 144178	I. Aizpuru, M. Etxeberria, C. Herrero, L. Medina, J. Pedrol, A. Prunell, E. Rico, M. Sequeira & C. Urones LM6062	Namibia, Distr. Erongo, pr. Swakop river, Dolorit ridge, 22º43’44.84’’S 14º57’30.39’’E, 300 m, 6 Oct 2011.	SAMN33382685
Helichrysum rosum Less. var. rosum	BC-867761	A. Romo R-14550, M. Galbany, S. Arrabal & M. Koekemoer	Republic of South Africa, Western Cape Province, between Montagu and Matroosberg, southern slopes of Burgers Pass, 33º41,569'S 19º55,327'E, 664 m, in succulent karoo, grassland slope in the road margin, 11 Feb 2007.	SAMN33382686
Helichrysum ruandense Lisowski	BR0000014604430	P. Van der Veken 9604	Rwanda, terr. Ruhengeri, Kinigi, Rops-plantage, 2300 m, 27 Feb 1972.	SAMN33382687
Helichrysum rubellum Less.	SALA 156587	S. Andrés-Sánchez SA786-1 & A. Sánchez Garcíamadrid	Republic of South Africa, Western Cape, between Algeria and Cederberg, 32º26'22,6''S 19º9'19,8''E, 908 m, sandy places in riverbed, 9 Nov 2013.	SAMN33382688
Helichrysum rubicundum Bornm.	SALA 127507	A. Herrero AH 2864 & al.	Armenia, provincia de Vayots Dzor, pr. Ger-Ger, 39º47'09''N 45º32'15''E, 1780 m, Formación abierta de Juniperus polycarpos, substrato volcánico, 24 Jun 2005.	SAMN33382689
Helichrysum rudolfii Hilliard	BC-842538	L. Mucina 200706/03 & M. C. Lötter	Republic of South Africa, Mpumalanga, Northern Escarpment, Hazyview, Marieskop, summit plateau, Lat. 24-33-12.9 Long. 30-52-12.4, afromontane fynbos on poor quartzite soil, 20 Jul 2006.	SAMN33382690
Helichrysum rugulosum Less.	BC-867774	A. Romo R-14565, M. Galbany, S. Arrabal & M. Koekemoer	Republic of South Africa, Mpumalanga Province, between Middelburg and Stoffberg, 7 km to Stoffberg, 25º27,540'S; 29º48,601'E, 1797 m, grassland, on sandy soil, 15 Feb 2007.	SAMN33382691
Helichrysum rutilans (L.) D. Don ex G. Don	BC-867765	A. Romo R-14554, M. Galbany, S. Arrabal & M. Koekemoer	Republic of South Africa, Western Cape Province, between Montagu and Matroosberg, between Burgers Pass and Rooihoogte Pass, 2 km to Rooihoogte Pass , 33º36,681'S 19º49,510'E, 1151 m, dry fynbos, with grasses, 11 Feb 2007.	SAMN33382692
Helichrysum salviifolium Humbert var. subpalmatinerve Humbert	BC-844227	M. Galbany-Casals GC-2711, S. Arrabal & R. Letsara	Madagascar, Haute Matsiatra region, Ambalavao district, Ambohimahamasina commune, ascension of Mount Ambondrombe, 21º52,644'S 47º15,541'E, 1818 m, dense bamboo scrub, 15 Nov 2019.	SAMN33382693
Helichrysum sanguineum (L.) Kostel.	SALA 129357	A. Danin 14018 & al.	Israel, Judean Mts, Kiryat Anavim, 10 km W of Jerusalem, 750 m, limestone hill, Terra Rossa, a pine forest that was burnt Aug 1987, 24 Mar 1989.	SAMN33382694
Helichrysum sarcolaenifolium Humbert	S20-19240	S. Razafimandimbison 2941 & V. Razafindrahaja	Madagascar, Antsiranana Province, SAVA Region, Andapa District, Manantenina Commune, Marojejy National Park, Rainforest, near the "point de vue", 14º26'19,26"S 49º45'1,79"E, 1200 m, rainforest, shrub 3 m tall, involucral bracts thin, light yellow, florets yellow-greenish, 14 Feb 2020.	SAMN33382695
Helichrysum saxatile Moris	BC-950786	M. Galbany 2082 & S. Arrabal	Italy, Sardinia, entre Genna Silana i Urzulei, carretera que surt de Genna Croce cap al S, 40°06′4.5″N 09°30′43.8″E, 885 m, fissures en parets verticals de roca Ca, exp. NE, 13 Aug 2008.	SAMN33382696
Helichrysum scabrum Less.	SALA 156559	S. Andrés-Sánchez SA749, N.G. Bergh & S. Smuts	Republic of South Africa, Western Cape, Van Rhrynsdorp, Waterfall, 31º46'57,0''S 18º53'41,0''E, 217 m, open areas in thicket close to the river, 24 Aug 2013.	SAMN33382697
Helichrysum schimperi (Sch. Bip. ex A. Rich.) Moeser	BC-867821	M. Galbany & S. Arrabal s. n. (code "5")	Tanzania, on the way to Olmoti crater from Nanokanoka, 2900 m, forest margin, 4 Sep 2006.	SAMN33382698
Helichrysum selaginifolium R. Vig. & Humbert	BC-844253	M. Galbany-Casals GC-2651, S. Arrabal, R. Letsara, R. B. Anycet & L. V. A. Ravelomanazafy	Madagascar, Haute Matsiatra region, Ambalavao district, Andringitra National Parc, between Andranolava and Pic Boby, 22º11,869'S 46º53,978'E, 2428 m, rock crevices, 29 Oct 2019.	SAMN33382699
Helichrysum serotinum Boiss. var. serotinum	BC-844401	M. Galbany GC-2740	Spain, Tarragona province, between Vimbodí and Vallclara, 41º22'46"N 0º59'38"E, 595 m, shrubby community at roadsides, cultivated from seeds in a private garden in Caldes de Montbui (Barcelona), 18 Jul 2020.	SAMN33382700
Helichrysum sessilioides Hilliard	SALA 135149	C. Aedo, S. Castroviejo, J. Pedrol & E. Rico CA 15203	Lesotho, pr. estación de sky de Tiffindell, 30º38'47''S 27º55'44''E, 2950 m, herbazales, 17 Jan 2008.	SAMN33382701
Helichrysum setosum Harv.	BC-867824	M. Galbany & S. Arrabal s. n. (code "10")	Tanzania, between Bulati village and the Empaakai crater, aproximate coordinates 2°58'45.46"S 35°49'10.58"E, 2600 m, grasslands, 5 Sep 2006.	SAMN33382702
Helichrysum sibthorpii Rouy	BCN 6099		Greece, ex Roy. Bot. Gard. Kew	SAMN33382703
Helichrysum silvaticum Hilliard	BNRH	D. Mc. Murtry 11424	Mozambique, Licuati Sand Forest, S of the Sabonet Albizia camp site, Bela Vista, herb c. 200 mm tall growing in sandy soil between bush clumps and sparse tree cover, 28 Jul 2003.	SAMN33382704
Helichrysum simillinum DC.	BC-867648	A. Romo R-14375, M. Galbany, S. Arrabal & M. Koekemoer	Republic of South Africa, Kwazulu-Natal Province, between Underberg and Kokstad, 29º48,847'S 29º26,609'E, 1630 m, grassland, 1 Feb 2007.	SAMN33382705
Helichrysum spiralepis Hilliard & B.L. Burtt	BC-867706	A. Romo R-14479, M. Galbany, S. Arrabal & M. Koekemoer	Republic of South Africa, Eastern Cape Province, between Balfour and Whittlesea, Katberg Pass, near Devil's Bellow's, near the crossing to Adelaide, 32º26,272'S 26º38,956'E, 1659 m, grassland on sandstone substrate, 4 Feb 2007.	SAMN33382706
Helichrysum splendidum Less.	BC-867665	A. Romo R-14412, M. Galbany, S. Arrabal & M. Koekemoer	Republic of South Africa, Eastern Cape Province, between Rhodes and Naudesnek, 30º44,957'S 28º06,864'E, 2432 m, grassland, on basalt substrate, 2 Feb 2007, A. Romo R-14412.	SAMN33382707
Helichrysum spodiophyllum Hilliard & B.L. Burtt	BC-970723	M. Koekemoer 3871	Republic of South Africa, Mpumalanga Province, Chrissiesmeer seepage area between road and Boet se Meer, across the road from the Florence Guest Farm entrance, 26º16'30''S 30º15'51''E, 1722 m, grassland, seepage area, soil sand seasonally waterlogged, sandstone, full sun, 14 Dec 2009.	SAMN33382708
Helichrysum stellatum Less.	SALA 156563	S. Andrés-Sánchez SA757 & S. Smuts	Republic of South Africa, Western Cape, between Graafwater and Trawal, after turn off to Trawal, 31º58'8,6''S 18º36'17,5''E, 267 m, roadside of gravel road, sandy places, 30 Sep 2013.	SAMN33382709
Helichrysum stenoclinoides Humbert	BC-844226	M. Galbany-Casals GC-2707, S. Arrabal & R. Letsara	Madagascar, Haute Matsiatra region, Ambalavao district, Ambohimahamasina commune, ascension of Mount Ambondrombe, forest of Fieferana, 21º52,689'S 47º15,157'E, 1737 m, small clearings in evergreen rainforest, 15 Nov 2019.	SAMN33382710
Helichrysum stenopterum DC.	BC-867819	M. Galbany & S. Arrabal s. n. (code "3")	Tanzania, on the way to Olmoti crater from Nanokanoka, 2900 m, forest margin, 4 Sep 2006.	SAMN33382711
Helichrysum stilpnocephalum Humbert var. stilpnocephalum	BC-844251	M. Galbany-Casals GC-2648, S. Arrabal, R. Letsara, R. B. Anycet & L. V. A. Ravelomanazafy	Madagascar, Haute Matsiatra region, Ambalavao district, Andringitra National Parc, between Andranolava and Pic Boby, 22º11,518'S 46º54,021'E, 2211 m, rock crevices in Erica scrub, 29 Oct 2019.	SAMN33382712
Helichrysum stoechas DC.	BC-844400	M. Galbany GC-2741	Spain, Barcelona Province, Caldes de Montbui, road from the village to Farell mountain, close to the camp site, 41º38'43"N 2º09'21"E, 245 m, shrubby communities at roadsides, 18 Jul 2020.	SAMN33382713
Helichrysum stuhlmannii O. Hoffm.	BC-867841	C. Roquet s. n.	Uganda, Rwenzori Mts., Stuhlmann's pass, approximate coordinates 0°23'24.18"N 29°53'2.96"E, 4100 m, s. d.	SAMN33382714
Helichrysum subfalcatum Hilliard	BC-842620	E. Pienaar, G. Jakubowsky, N. Swelankomo 020406/22	Republic of South Africa, Kwazulu-Natal, Drakensberg, Sentinel, between parking area and chain ladder, Lat. 28º44'14.9'' Long. 28º53'31.4'', 2730 m, steep grassy slope, uKhashlamba basal grassland, 2 Apr 2006.	SAMN33382715
Helichrysum subglomeratum Less.	SALA 134959	C. Aedo CA 14985, S. Castroviejo, J. Pedrol & E. Rico	Republic of South Africa, Kwazulu-Natal, Sani Pass, 29º35'07''S 29º17'14''E, 2810 m, herbazales rocosos y zonas húmedas, 14 Jan 2008.	SAMN33382716
Helichrysum subluteum Burtt Davy	BC-913090	M. Koekemoer 3398	Republic of South Africa, Mpumalanga, Buffelskloof Nature Reserve S of Lydenburg on the Welteveden Road, along access road to reserve, 25º17'24''S 30º31'43''E , 1788 m, hill slope, clay, moist/damp, grassland, roadside/railwayside, partial shade, moderate slope, 30 Nov 2006.	SAMN33382717
Helichrysum subsimile Rech.f.	E191265	K. H. Rechinger 18591	Afghanistan, Prov. Ghazni, distr. Behzud (Diwal Kol), Dahan-e Abdila, 35 Km E Sar-i Chashma (Tscheschme), 34º10’N 68º00’E, 2800 m, in saxosis serpent, 22 Jul 1962.	SAMN33382718
Helichrysum sutherlandii Harv.	BC-867643	A. Romo R-14370, M. Galbany, S. Arrabal & M. Koekemoer	Republic of South Africa, Kwazulu-Natal Province, between Nottingham Road and Lower Loteni, 29º28,512'S 29º43,701'E, 1688 m, on sandstone rocks, 31 Jan 2007.	SAMN33382719
Helichrysum swynnertonii S. Moore	BNRH	G. Camacho s. n.	Republic of South Africa, Mpumalanga, upper (South) Beetgekraal road, Lydenburg, Aug 2004.	SAMN33382720
Helichrysum syncephaloides Humbert	BC-844225	M. Galbany-Casals GC-2654, S. Arrabal, R. Letsara, R. B. Anycet & L. V. A. Ravelomanazafy	Madagascar, Haute Matsiatra region, Ambalavao district, Andringitra National Parc, between Andranolava and Pic Boby, 22º11,751'S 46º53,781'E, 2512 m, rock crevices, 29 Oct 2019.	SAMN33382721
Helichrysum tenax M.D. Hend.	BC-913096	M. Koekemoer 3557	Lesotho, along the road betwwen Sehlabathebe and Ramatseliso's border post, 30º0'10''S 29º0'39''E, 2379 m, mountain slope, stony soil/rocky, well-drained, grassland, disturbed, full sun, gentle slope, 30 Dec 2007.	SAMN33382722
Helichrysum tenue Humbert	BC-844291	M. Galbany-Casals GC-2682, S. Arrabal & R. Letsara	Madagascar, Ihorombe region, along the national road 7, between Ranohira and Ilakaka, 22º37,718'S 45º20,318'E, 833 m, clear scrub in sandstone rocky soil, 1 Nov 2019.	SAMN33382723
Helichrysum tenuifolium Killick	CANB	R. J. Bayer SAF03028 & al.	Sout Africa, below Sani Pass and about 3-5 km west of the South African border station, 29º35'2,8"S 29º17'20,5"E, 15 Jan 2003.	SAMN33382724
Helichrysum teretifolium Sweet	BC-867737	A. Romo R-14516, M. Galbany, S. Arrabal & M. Koekemoer	Republic of South Africa, Western Cape Province, between Oudtshoorn and Prince Albert, Southern slopes of Swartberg Pass, 33º21,312'S 22º03,188'E, 1463 m, grassland patches in fynbos, 6 Feb 2007.	SAMN33382725
Helichrysum thapsus O. Hoffm.	BNRH	J. E. & S. M. Burrows 8072	Republic of South Africa, Mpumalanga, above Agnes Mine, Barberton, 1240 m, on serpentines, forming small isolated colony, 8 Mar 2003.	SAMN33382726
Helichrysum theresae Lisowsky	BR0000005882717	S. Lisowski 96818	Democratic Republic of the Congo, Haut-Shaba, contreforts des Kundelungu, entre Gombela et Barrière, 1450 m, clairière herbeuse, 24 Mar 1971.	SAMN33382727
Helichrysum thianschanicum Regel	BC-982137	A. Susanna S-2540 & al.	Taijikistan, Cañón de Karatau, cerca del Kishlag Selandi, 39º10,36’N 71º16,26’E, 1963 m, 24 Aug 2004.	SAMN33382728
Helichrysum tillandsiifolium O. Hoffm.	BR0000005088010	B. Bytebier & W.R.Q. Luke 3008	Democratic Republic of the Congo, Sud Kivu Prov. Twangiza, Twangiza Ridge, edge of artisanal mining pit, 2º52.16'S 28º44.44'E, 2360 m, heavily grazed afromontane grassland with Erica and Protea, carpet herb, 16 Apr 2008.	SAMN33382729
Helichrysum tinctum (Thunb.) Hilliard & B.L. Burtt	SALA 156596	S. Andrés-Sánchez SA802 & N. G. Bergh	Republic of South Africa, Western Cape, Riversdale, Garcia Pass, 33º56'5,7''S 21º12'35,3''E, 527 m, white sandy places in flat area, renosteveld, 13 Nov 2013.	SAMN33382730
Helichrysum tinctum (Thunb.) Hilliard & B.L. Burtt	SALA 156566	S. Andrés-Sánchez SA760 & S. Smuts	Republic of South Africa, Northern Cape, Leliefontein, 30º18'46,3''S 18º4'38,4''E, 1378 m, Renosteveld in granitic soils, 1 Oct 2013.	SAMN33382731
Helichrysum tomentosum Humbert	BC-844309	M. Galbany-Casals GC-2662, S. Arrabal, R. Letsara, R. B. Anycet & L. V. A. Ravelomanazafy	Madagascar, Haute Matsiatra region, Ambalavao district, Andringitra National Parc, between Andranolava and Pic Boby, 22º11,703'S 46º53,535'E, 2472 m, rock crevices, 29 Oct 2019.	SAMN33382732
Helichrysum tongense Hilliard	BNRH	J. E. & S. M. Burrows 7720	Republic of South Africa, Kwazulu-Natal, near Mabibi, Maputaland Coastal Reserve, 30 m, in coastal grassland, unburned, 9 Jun 2002.	SAMN33382733
Helichrysum tricostatum Less.	CANB 500380	R. J. Bayer SAF-96165 & C. F. Puttock	Northern Cape Province, Namaqualand District, 6 km East of Port Nolloth, roadside on sand dunes, 29º16'09.6''S 16º55'19.2''E, 121 m, 10 Sep 1996.	SAMN33382734
Helichrysum trilineatum DC.	BC-867669	A. Romo R-14416, M. Galbany, S. Arrabal & M. Koekemoer	Republic of South Africa, Eastern Cape Province, between Rhodes and Naudesnek, 30º44,957'S 28º06,864'E, 2432 m, grassland, on basalt substrate, 2 Feb 2007.	SAMN33382735
Helichrysum trinervatum Baker	P06898970	S. Andriambololonera 200 & al.	Antananarivo, Analamanga Region, sur le rocher d'Andrakitsikitsika, Commune Alarobia-Ambohimanga, 18°56'31"S 47°41'31"E, 1485 m, végétation rupicole très dégradée, 8 Jun 2010.	SAMN33382736
Helichrysum triplinerve DC.	BC-844335	M. Galbany-Casals GC-2627, S. Arrabal & R. Letsara	Madagascar, Haute Matsiatra region, Ambalavao district, Manamisoa commune, Mount Vatoavo, 21º45,556'S 46º57,385'E, 1160 m, Aristida grassland among granitic boulders, red soil, 27 Oct 2019.	SAMN33382737
Helichrysum truncatum Burtt Davy	BC-867781	A. Romo R-14574, M. Galbany, S. Arrabal & M. Koekemoer	Republic of South Africa, Mpumalanga Province, between Roossenekal and Lydenburg, De Berg Pass, almost at the top, 42 km to Lydenburg, 25º14,344'S 30º08,600'E, 2259 m, grassland, 15 Feb 2007.	SAMN33382738
Helichrysum umbraculigerum Less.	BC-867715	A. Romo R-14491, M. Galbany, S. Arrabal & M. Koekemoer	Republic of South Africa, Eastern Cape Province, between Balfour and Whittlesea, Katberg Pass, 32º27,903'S 26º39,573'E, 1409 m, herbaceous community in wet soil, 4 Feb 2007.	SAMN33382739
Helichrysum undulifolium Hutch. & B.L. Burtt	BR0000005882359	S. Lisowski, F. Malaisse & J. Symoens 12140	Democratic Republic of the Congo, environs de Kasiki, Mare Kasozia, 2150 m, 10 Nov 1970.	SAMN33382740
Helichrysum uninervium Burtt Davy	BNRH	J. E. Burrows 9298	Republic of South Africa, Limpopo Province, lower SW slopes of Magokolo Mtn., Gibrater (?) 79 KT, 1200 m, multi-stemmed shrublet on rocky hillside in open woodland among sparse grasses, scarce, 12 Nov 2005.	SAMN33382741
Helichrysum vaginatum Humbert	BC-844252	M. Galbany-Casals GC-2709, S. Arrabal & R. Letsara	Madagascar, Haute Matsiatra region, Ambalavao district, Ambohimahamasina commune, ascension of Mount Ambondrombe, 21º52,782'S 47º15,532'E, 1850 m, Erica and bamboo scrub in granitic rocky soil, 15 Nov 2019.	SAMN33382742
Helichrysum valentinum Rouy	BC-950802	M. Galbany GC-2291 & al.	Spain, Alicante, Castell de Castells, Cerro de los Parados, pista cap a la Font dels Teixos, en parets de roca Ca que hi ha sobre la pista, 38°43′25.91″N 00°11′35.48″W, 1100 m, fissures de roca Ca, 23 Mar 2012.	SAMN33382743
Helichrysum viguieri Humbert	BC-844336	M. Galbany-Casals GC-2670, S. Arrabal, R. Letsara, R. B. Anycet & L. V. A. Ravelomanazafy	Madagascar, Haute Matsiatra region, Ambalavao district, Andringitra National Parc, from Andranolava camp to Namoly along the Diavolana trail, 22º09,064'S 46º53,337'E, 1994 m, clear Erica scrub with grasses, 30 Oct 2019.	SAMN33382744
Helichrysum wilmsii Moeser	BC-867784	A. Romo R-14577, M. Galbany, S. Arrabal & S. Unarine	Republic of South Africa, Mpumalanga Province, Lydenburg district, Buffelskloof Nature Reserve, near the Research Cottage, 25º17,359'S 30º31,378'E, 1743 m, grassland, rocky slope, 15 Feb 2007.	SAMN33382745
Helichrysum witbergense Bolus	SALA 135156	C. Aedo, S. Castroviejo, J. Pedrol & E. Rico CA 15212	Republic of South Africa, Eastern Cape, pr. estación de sky de Tiffindell, 30º41'45''S 27º58'14''E, 2510 m, 17 Jan 2008.	SAMN33382746
Helichrysum xylocladum Baker	CANB 660410.1	R. J. Bayer MAD-04073 & al.	Madagascar, Antananarivo Province, c. 12 km north of Anjozorobe on the road to Betatao, 18º18'35"S 47º53'35"E, 1242 m, disturbed roadside in open Eucalyptus plantation, flat open ground, 14 Nov 2004.	SAMN33382747
Helichrysum zeyheri Less.	BC-867754	A. Romo R-14542, M. Galbany, S. Arrabal & M. Koekemoer	Republic of South Africa, Western Cape Province, Worcester, Langeberg mountains, NE of Over Hex, near Pattrikskloff farm, 33º36,896'S 19º36,868'E, 668 m, rock crevices, in rocks among fynbos of Restionaceae, 10 Feb 2007.	SAMN33382748
Helichrysum zwartbergense Bolus	BC-867739	A. Romo R-14520, M. Galbany, S. Arrabal & M. Koekemoer	Republic of South Africa, Western Cape Province, between Oudtshoorn and Prince Albert, Swartberg Pass, the top, 33º21,140'S 22º02,743'E, 1590 m, on rocky slopes, in clearings within fynbos of Restionaceae, 6 Feb 2007.	SAMN33382749
Humeocline madagascariensis (Humbert) Anderb.	BC-844342	M. Galbany-Casals GC-2730, S. Arrabal & R. Letsara	Madagascar, Vakinankaratra region, south of Manandona, Ibity commune, ascension of Mount Ibity, 20º05,643'S 47º00,232'E, 2130 m, quarcite rock crevices in the summit area, 17 Nov 2019.	SAMN33382750
Pseudognaphalium affine (D. Don) Anderb.	BC-982152	M. Galbany GC-2265 & S. Arrabal	Nepal, afores de Phaplu, 27º31'00,57"N, 86º35'06,63"E, 2477 m, 11 Oct 2011.	SAMN33382751
Pseudognaphalium andicola (Phil.) C. Monti, N. Bayón & S.E. Freire	BC-982160	J. M. Blanco s.n.	Argentina, Nawel thapi, mirador del glaciar del Cerro Tronador, 41º12'S 71º49.8'W, yesos arenosos, 9 Jan 2016.	SAMN33382752
Pseudognaphalium beneolens (Davidson) Anderb.	RSA718606	M. Honer 2139	USA, California, Santa Barbara Co., Coastal plains and basins, Santa Barbara coastal Plain region, Ellwood Mesa area, between Ocean Meadows golf course and service road to large oil tanks, 34º25.116'N 119º53.016'W, 15 m, disturbed annual grassland, hard muddy soil, 27 Sep 2005.	SAMN33382753
Pseudognaphalium biolettii Anderb. ex G.L. Nesom	RSA703207	LeRoy Gross 1401	USA, California, Los Angeles Co., Transverse ranges, Verdugo Mountains region, along ridgeline between Brand and Childs Canyons, South side of the Verdugo's, 34º11'55"N 118º18'20"W, 715 m, second spring after fire burned through, 15 Feb 2005.	SAMN33382754
Pseudognaphalium brachyphyllum (Greenm.) Anderb.	MEXU 1365279	M. Véliz 99.7303	Guatemala, Quetzaltenango, Cumbre de Alaska, 3100 m, hierba procumbente, muy frecuente, densamente pubescente, creciendo en paredones a la orilla de la carretera, 10 Sep 1999.	SAMN33382755
Pseudognaphalium cymatoides (DC.) Anderb.	BC-981912	M. Galbany GC-2526 & S. Arrabal	Chile, Región IV Coquimbo, llegando a Sotaquí desde Monte Patria o Combarbalá, Quebrada Seca, 30º39'29,1"S 71º05'15,8"W, 98 m, 20 Nov 2015.	SAMN33382756
Pseudognaphalium elegans Kartesz	BC-981635	M. Galbany GC-2453 & S. Arrabal	México, San Luis Potosí, carretera 70 desde San Luis Potosí a Río Verde, bastante antes de llegar a la comunidad de San Francisco, 22º4'43,6”N 100º38'5,2”W, 2444 m, en taludes rocosos en bosque de encino, 21 Aug 2014.	SAMN33382757
Pseudognaphalium greenmannii (S.F. Blake) Anderb.	BC-981638	M. Galbany GC-2449, S. Arrabal & D. Juárez	México, Jalisco, Zapopan, Camino a la Gotera, Pinar de la Venta, 20º42'56,4”N 103º31'29”W, 1725 m, 20 Aug 2014.	SAMN33382758
Pseudognaphalium lacteum (Meyen & Walp.) Anderb.	CONC 117548	M. T. K. Arroyo 84-691	Chile, I región, Prov. Parinacota, cerca de Parinacota, 18º13'S 69º14'W, 4400 m, 8 Mar 1984.	SAMN33382759
Pseudognaphalium luteoalbum (L.) Hilliard & B.L. Burtt	BC-867617	A. Romo R-14335, M. Galbany, S. Arrabal & M. Koekemoer	Republic of South Africa, Free State Province, Clarens, near the St. Fort Country House, 28º33,605'S 28º24,760'E, 1716 m, meadows, 30 Jan 2007.	SAMN33382760
Pseudognaphalium melanosphaerum (Sch. Bip. ex A. Rich.) Hilliard	BC-842505	J. J. Aldasoro A9933 & M. Alarcón	Ethiopia, Gebre Guracha, Ctra. Addis Abeba a Debre Markos; 9º48'0''N 38º24'0''E, 2561 m, 6 Aug 2009.	SAMN33382761
Pseudognaphalium obtusifolium (L.) Hilliard & B.L. Burtt	RSA299987	E. Neese 11074	USA, Iowa, Lucas Co., ca 14 mi E of Chariton, 1 mi N of Hwy 34, prairie remnant in pioneer cemetery, 24 Sep 1981.	SAMN33382762
Pseudognaphalium oxyphyllum (DC.) Kirp. var. oxyphyllum	BC-981690	M. Galbany GC-2431 & S. Arrabal	México, Estado de México, Alrededores de Xalatlaco, 19º11'31,5”N 99º24'38,2”W, 2831 m, 9 Aug 2014.	SAMN33382763
Pseudognaphalium psilophyllum (Meyen & Walp.) Anderb.	BC-981880	M. Galbany GC-2504 & S. Arrabal	Chile, Región V Valparaiso, afueras de Algarrobo, llegando desde Santiago de Chile por la F-90, 33º23'14,6"S 71º37'16,3"W, 190 m, 19 Nov 2015.	SAMN33382764
Pseudognaphalium viravira (Molina) Anderb.	BC-981909	M. Galbany GC-2529 & S. Arrabal	Chile, Región VI Libertador General Bernardo O'Higgins, entre Santa Cruz y Lolol, paradero del Espino, 34º40'18,8"S 71º25'47"W, 204 m, talud rocoso de la carretera junto con varias plantas herbáceas (Verbascum, Briza, etc.), 24 Nov 2015.	SAMN33382765
Syncarpha staehelina (L.) B. Nord.	BC-867764	A. Romo R-14553, M. Galbany, S. Arrabal & M. Koekemoer	Republic of South Africa, Western Cape Province, between Montagu and Matroosberg, between Burgers Pass and Rooihoogte Pass, 2 km to Rooihoogte Pass, 33º36,681'S 19º49,510'E, 1151 m, dry fynbos, with grasses, 11 Feb 2007.	SAMN33382766
Syncephalum stenoclinoides Humbert	BC-844349	M. Galbany-Casals GC-2664, S. Arrabal, R. Letsara, R. B. Anycet & L. V. A. Ravelomanazafy	Madagascar, Haute Matsiatra region, Ambalavao district, Andringitra National Parc, between Andranolava and Pic Boby, 22º09,860'S 46º54,299'E, 2003 m, rock crevices, 29 Oct 2019.	SAMN33382767

## Sheet: Table S2 filtered samples
Table S2. Sequenced species and their corresponding number reads with HybPhyloMarker target extraction method after filtering (script HPM1).
Species	Voucher number	Collectors	Nr. of pairs	Nr. of reads	Nr. of reads without PhiX	% PhiX reads	Both surviving	Forward only surviving	Reverse only surviving	Nr. reads after quality trimming	% quality trimmed reads	Nr. reads without duplicates	% duplicates
Achyrocline deflexa B.L. Rob. & Greenm.	BC-981653	M. Galbany GC-2475 & S. Arrabal	3101336	6202672	6202672	0.00	2823860	229720	29032	5906472	47.8	5279074	106.3
Achyrocline guerreroana G.L. Nesom	MEXU 774872	D. E. Breedlove 36046	5407400	10814800	10814800	0.00	4431710	875981	69473	9808874	93.1	8880366	94.7
Achyrocline hyperchlora S.F. Blake	SI 171435	F. O. Zuloaga & al. 11996	5808615	11617230	11617229	0.00	4985088	719190	73430	10762796	73.6	9392148	127.4
Achyrocline saturejoides (Lam.) DC.	LP	D. G. Gutiérrez 658	4122053	8244106	8244106	0.00	3720133	338714	43787	7822767	51.2	6899673	118.1
Achyrocline tomentosa Rusby	SI 202952	E. Urtubey 445 & S. E. Freire	4258478	8516956	8516956	0.00	3738382	445916	50570	7973250	63.9	6985512	123.9
Anaphalis bicolor Diels	no voucher	J. López-Pujol, Z. Wang, K. Tang & S. Massó SM-207-2	3606130	7212260	7212260	0.00	3248800	313896	25131	6836627	52.1	6049521	115.2
Anaphalis contorta Hook.f.	BC-982153	M. Galbany GC-2266 & S. Arrabal	6033205	12066410	12066410	0.00	5482750	455648	58029	11479177	48.7	9797969	146.5
Anaphalis flavescens Hand.-Mazz.	no voucher	J. López-Pujol, Z. Wang, K. Tang & S. Massó SM-186-2	3773409	7546818	7546818	0.00	3472587	246661	33251	7225086	42.7	6363604	119.3
Anaphalis gracilis Hand.-Mazz.	BC-982151	J. A. Calleja JAC 2019/11/45b	3424877	6849754	6849754	0.00	3142298	235628	26222	6546446	44.3	5823702	110.5
Anaphalis latialata Y. Ling & Y.L. Chen	no voucher	J. López-Pujol, Z. Wang, K. Tang & S. Massó SM-221-2	3665528	7331056	7331056	0.00	3346759	265409	30687	6989614	46.6	6193950	113.9
Anaphalis margaritacea (L.) Benth. & Hook. f.	BC-950748	J. M. Blanco & E. Blanco s. n.	4672944	9345888	9345888	0.00	4209874	389288	49881	8858917	52.2	7559787	146.7
Anaphalis nepalensis (Spreng.) Hand.-Mazz. var. monocephala (DC.) Hand.-Mazz.	BC-982157	M. Galbany GC-2269 & S. Arrabal	4507148	9014296	9014296	0.00	4148358	295364	40448	8632528	42.4	7334084	150.5
Anaphalis royleana DC.	BC-982156	M. Galbany GC-2270 & S. Arrabal	4300328	8600656	8600656	0.00	3778330	451507	44860	8053027	63.7	6883511	145.3
Anaphalis triplinervis Sims ex C.B. Clarke	BC-982155	M. Galbany GC-2264 & S. Arrabal	4819391	9638782	9638782	0.00	4302634	434791	57426	9097485	56.2	7720647	151.4
Helichrysum abbayesii Humbert	MO-6430265	T. Andriamihajarivo 227	4935421	9870842	9870842	0.00	3921870	916897	67626	8828263	105.7	7687741	129.2
Helichrysum acutatum DC.	BC-867799	A. Romo R-14596, M. Galbany, S. Arrabal, S. Unarine, M. Koekemoer & J. Burrows	3589352	7178704	7178704	0.00	3159102	357629	51448	6727281	62.9	6117467	90.7
Helichrysum adenocarpum DC. subsp. adenocarpum	BNRH	J. E. & S. M. Burrows 7573	5558111	11116222	11116221	0.00	4810330	639377	77466	10337503	70.1	9192137	110.8
Helichrysum adhaerens R. Vig. & Humbert var. summijejyanum Humbert	S20-19245	S. Razafimandimbison 2957 & V. Razafindrahaja	1923868	3847736	3847736	0.00	1765572	124981	19544	3675669	44.8	3343125	90.5
Helichrysum albiflorum Moeser	P034322	F. N. Hepper 1884	6552488	13104976	13104975	0.00	4746540	1695996	72243	11261319	140.7	9903237	120.6
Helichrysum albilanatum Hilliard	BC-867806	A. Romo R-14603, M. Galbany, S. Arrabal, S. Unarine, M. Koekemoer & J. Burrows	6062727	12125454	12125454	0.00	5596323	357458	78950	11629054	41	9899828	148.7
Helichrysum albobrunneum S. Moore	BC-842580	L. Mucina 030103/28	3160268	6320536	6320536	0.00	2858281	246203	40080	6002845	50.3	5352517	108.4
Helichrysum allioides Less.	CANB 499939	R. J. Bayer SAF-96214	4651202	9302404	9302404	0.00	4027672	516353	68748	8640445	71.2	7666431	112.8
Helichrysum alsinoides DC.	SALA 156562	S. Andrés-Sánchez SA756, N.G. Bergh & S. Smuts	4306150	8612300	8612299	0.00	3912275	295962	63867	8184379	49.7	7271161	111.6
Helichrysum amblyphyllum Mattf.	O	Speciation clock team SC2019-KE-784-1	10128212	20256424	20256424	0.00	9686589	338295	63220	19774693	23.8	11584497	414.2
Helichrysum ambondrombeense Humbert	BC-844241	M. Galbany-Casals GC-2708, S. Arrabal & R. Letsara	1271586	2543172	2543172	0.00	1169571	79066	13982	2432190	43.7	2300810	54.1
Helichrysum ammitophilum Hilliard	BNRH	J. E. & S. M. Burrows 8315A	6368563	12737126	12737125	0.00	5300848	949297	80933	11631926	86.8	10023444	138.3
Helichrysum angavense Humbert	P05149441	F. A. Rajaonary 30	4784412	9568824	9568824	0.00	4305197	389560	62991	9062945	52.9	7503391	172.1
Helichrysum angustifrondeum S. Moore	BR0000006591106	S. Lisowski 5146, F. Malaisse & J. Symoens	5578984	11157968	11157967	0.00	4485690	973791	85304	10030475	101.1	9006373	102.1
Helichrysum anomalum Less.	BC-867660	A. Romo R-14393, M. Galbany, S. Arrabal & M. Koekemoer	3630103	7260206	7260206	0.00	3138466	417837	45255	6740024	71.7	6164318	85.5
Helichrysum antandroi Scott Elliot	BC-844269	M. Galbany-Casals GC-2694, S. Arrabal & R. Letsara	1633589	3267178	3267178	0.00	1477714	126877	16113	3098418	51.7	2890622	67.1
Helichrysum aphelexioides DC.	BC-844311	M. Galbany-Casals GC-2649, S. Arrabal, R. Letsara, R. B. Anycet & L. V. A. Ravelomanazafy	2093588	4187176	4187176	0.00	1897464	160936	21187	3977051	50.2	3650137	82.3
Helichrysum appendiculatum Less.	BC-867635	A. Romo R-14362, M. Galbany, S. Arrabal & M. Koekemoer	6488010	12976020	12976016	0.00	5734923	637487	80721	12188054	60.8	10298380	155.1
Helichrysum argyranthum O. Hoffm.	BC-867828	M. Galbany & S. Arrabal s. n. (code "E")	10162229	20324458	20324458	0.00	9854263	204671	65970	19979167	17	12757309	361.5
Helichrysum argyrolepis MacOwan	CANB 634523.1	R. J. Bayer SAF-01029 & al.	6111180	12222360	12222359	0.00	5209918	779364	84175	11283375	76.9	9974933	116
Helichrysum argyrophyllum DC.	BC-867699	A. Romo R-14472, M. Galbany, S. Arrabal & M. Koekemoer	5954108	11908216	11908216	0.00	5353566	498926	71500	11277558	53	9669320	142.7
Helichrysum argyrosphaerum DC.	BC-913102	M. Koekemoer 3032	4349591	8699182	8699181	0.00	3860408	399719	61497	8182032	59.5	7368878	99.4
Helichrysum armenium DC.	SALA 121024	A. Herrero AH-1356 & al.	3983450	7966900	7966900	0.00	3704487	219981	41397	7670352	37.3	6703748	126.1
Helichrysum arwae J.R.I. Wood	no voucher	J. J. Aldasoro JJA-14596 & A. Susanna	4987316	9974632	9974631	0.00	4390327	513833	59942	9354429	62.2	7917327	153.7
Helichrysum asperum (Thunb.) Hilliard & B.L. Burtt var. asperum	BC-867768	A. Romo R-14558, M. Galbany, S. Arrabal & M. Koekemoer	4850789	9701578	9701578	0.00	4354383	401299	64841	9174906	54.3	7934194	135.3
Helichrysum athrixiifolium O. Hoffm.	BNRH	D. Mc Murtry 11804	4791244	9582488	9582488	0.00	4311885	393785	59683	9077238	52.8	8009314	117.7
Helichrysum attenuatum Humbert	BC-844312	M. Galbany-Casals GC-2672, S. Arrabal, R. Letsara, R. B. Anycet & L. V. A. Ravelomanazafy	3111727	6223454	6223454	0.00	2720050	338079	30865	5809044	66.6	5282302	90.7
Helichrysum aucheri Boiss.	SALA 120396	F. Muñoz Garmendia MG-4640 & al.	5874635	11749270	11749269	0.00	5436191	334955	71749	11279086	40.1	9701244	139.9
Helichrysum aureolum Hilliard	BC-842888	M. Koekemoer 3494	6264703	12529406	12529405	0.00	5417644	715526	90450	11641264	70.9	10550092	93.8
Helichrysum aureonitens Sch. Bip.	BC-867786	A. Romo R-14579, M. Galbany, S. Arrabal & S. Unarine	5721538	11443076	11443075	0.00	5003192	621019	70383	10697786	65.2	9821318	82
Helichrysum aureum (Houtt.) Merr. var. monocephalum (DC.) Hilliard	BC-867667	A. Romo R-14414, M. Galbany, S. Arrabal & M. Koekemoer	4429133	8858266	8858263	0.00	4016180	330703	58204	8421267	49.4	7597745	97.8
Helichrysum auriceps Hilliard	BNRH	J. E. & S. M. Burrows 8335	4778748	9557496	9557496	0.00	4139835	549970	63413	8893053	69.6	7724693	131.4
Helichrysum bellidiastrum Moeser	BNRH	J. E. & S. M. Burrows 8328	4266802	8533604	8533604	0.00	3872477	310784	52111	8107849	49.9	7211989	110.5
Helichrysum bellum Hilliard	BNRH	J. E. & S. M. Burrows 8325	5320171	10640342	10640340	0.00	4660021	567623	64930	9952595	64.7	8609059	135
Helichrysum benthamii R. Vig. & Humbert	BC-844264	M. Galbany-Casals GC-2643, S. Arrabal, R. Letsara, R. B. Anycet & L. V. A. Ravelomanazafy	2201202	4402404	4402403	0.00	2014722	145743	24038	4199225	46.2	3843637	84.7
Helichrysum betsiliense Klatt	P01169838	T. Andriamihajarivo 172	6895536	13791072	13791071	0.00	5610386	1149385	94118	12464275	96.3	10705195	141.2
Helichrysum bracteiferum Humbert subsp. bracteiferum	BC-844233	M. Galbany-Casals GC-2718, S. Arrabal & R. Letsara	3154421	6308842	6308839	0.00	2897050	206557	29986	6030643	44.1	5434357	98.9
Helichrysum brownei S. Moore	O	AFROALP II team KN-911_1	1257671	2515342	2515342	0.00	1148172	95610	8459	2400413	45.7	1947143	188.9
Helichrysum brunioides Moeser subsp. brunioides	BR0000005889426	P. Auquier 3992	4712383	9424766	9424766	0.00	3914474	694173	68891	8592012	88.4	7865336	84.6
Helichrysum caespititium (DC.) Sond.	BC-867810	A. Romo R-14607, M. Galbany, S. Arrabal, S. Unarine, M. Koekemoer & J. Burrows	5816240	11632480	11632478	0.00	5167973	557361	67408	10960715	57.8	9671095	117.7
Helichrysum callicomum Harv.	BC-867623	A. Romo R-14342, M. Galbany, S. Arrabal & M. Koekemoer	1774157	3548314	3548314	0.00	1537772	196510	22033	3294087	71.7	3129179	50.1
Helichrysum calocladum Humbert var. calocladum	BC-844242	M. Galbany-Casals GC-2655, S. Arrabal, R. Letsara, R. B. Anycet & L. V. A. Ravelomanazafy	2987698	5975396	5975396	0.00	2708225	221459	31810	5669719	51.2	5234267	76.9
Helichrysum cameroonense Hutch. & Dalziel	BR0000015190673	A. J. M. Leeuwenberg 8928	4656957	9313914	9313914	0.00	4130835	425890	66956	8754516	60.1	7571524	135.2
Helichrysum camusianum Humbert	S20-19246	S. Razafimandimbison 2960 & V. Razafindrahaja	3197786	6395572	6395572	0.00	2941708	200768	33593	6117777	43.5	5330391	128.8
Helichrysum candolleanum H. Buek	SALA 144180	I. Aizpuru, M. Etxeberria, C. Herrero, L. Medina, J. Pedrol, A. Prunell, E. Rico, M. Sequeira & C. Urones LM6050	3305197	6610394	6610394	0.00	2976333	267621	41827	6262114	52.7	5667354	95
Helichrysum cephaloideum DC.	BC-867785	A. Romo R-14578, M. Galbany, S. Arrabal & S. Unarine	5381291	10762582	10762582	0.00	4627902	653237	71298	9980339	72.7	8850363	113.3
Helichrysum cerastioides DC. var. cerastioides	BNRH	J. E. Burrows 8508	4431694	8863388	8863388	0.00	4039240	295787	65367	8439634	47.9	7577574	102.2
Helichrysum ceres S. Moore	BR0000009692336	K. Kisimba & F. Malaisse 436	2375738	4751476	4751476	0.00	2167870	164257	25221	4525218	47.7	4180816	76.2
Helichrysum chamaeyucca Humbert	S20-19244	S. Razafimandimbison 2956 & V. Razafindrahaja	2170935	4341870	4341870	0.00	1994421	136833	24262	4149937	44.3	3748707	96.7
Helichrysum chionoides Philipson	BC-867840	M. Galbany & S. Arrabal s. n. (code "T")	10049718	20099436	20099436	0.00	9630089	317359	59625	19637162	23	12415876	367.8
Helichrysum chionosphaerum DC.	BC-867682	A. Romo R-14450, M. Galbany, S. Arrabal & M. Koekemoer	4679921	9359842	9359841	0.00	4277960	329820	53839	8939579	45	7936945	112.2
Helichrysum chrysargyrum Moeser	BNRH	D. McMurtry 8871	3102966	6205932	6205932	0.00	2810240	230736	42351	5893567	50.4	5372715	88.4
Helichrysum citrispinum Delile var. citrispinum	BC-842507	J. J. Aldasoro A9952 & M. Alarcón	3231751	6463502	6463502	0.00	2902354	260413	45063	6110184	54.7	5547574	92.1
Helichrysum citrispinum Delile var. hoehnelii (Schweinf.) Hedberg	BC-842508	J. J. Aldasoro A10378 & M. Alarcón	4477174	8954348	8954348	0.00	4079228	321580	54198	8534234	47	7246642	150.9
Helichrysum cochleariforme DC.	SALA 156542	N. Bergh NGB2279	5506135	11012270	11012267	0.00	5051643	362875	63128	10529289	43.9	9413279	106
Helichrysum confertifolium Klatt	BC-867802	A. Romo R-14599, M. Galbany, S. Arrabal, S. Unarine, M. Koekemoer & J. Burrows	7058534	14117068	14117068	0.00	6325195	614848	87724	13352962	54.2	11331014	151.5
Helichrysum confertum N. E. Br.	BCN 6096	unknown	4613934	9227868	9227868	0.00	4096342	443931	50859	8687474	58.6	7331286	156.2
Helichrysum congolanum Schltr. & O. Hoffm.	BR0000015192158	B. Masens 583	4196038	8392076	8392074	0.00	3522533	582196	62354	7689616	83.8	7028276	86.1
Helichrysum cooperi Harv.	BC-867626	A. Romo R-14345, M. Galbany, S. Arrabal & M. Koekemoer	6475893	12951786	12951786	0.00	5696526	670250	78933	12142235	62.6	10604855	126.7
Helichrysum cordifolium DC.	BC-844293	M. Galbany-Casals GC-2636, S. Arrabal, R. Letsara, R. B. Anycet & L. V. A. Ravelomanazafy	2721515	5443030	5443029	0.00	2472307	201446	25425	5171485	49.9	4665199	97.9
Helichrysum coriaceum Harv.	BNRH	J. E. & S. M. Burrows 8052	5995945	11991890	11991889	0.00	5401074	480979	77975	11361102	52.7	9716712	144.8
Helichrysum crassifolium (L.) D. Don ex G. Don	BCN 6117	M. Galbany & L. Sáez s. n.	4462296	8924592	8924592	0.00	3948966	437057	50533	8385522	60.5	7411528	116.2
Helichrysum cremnophilum Humbert subsp. cremnophilum	BC-844294	M. Galbany-Casals GC-2658, S. Arrabal, R. Letsara, R. B. Anycet & L. V. A. Ravelomanazafy	2236846	4473692	4473692	0.00	2070276	133751	20846	4295149	40	3931047	84.8
Helichrysum crispum D. Don	BC-867748	A. Romo R-14532, M. Galbany, S. Arrabal & M. Koekemoer	2342770	4685540	4685540	0.00	2109569	180830	34515	4434483	53.6	4084985	78.9
Helichrysum cryptomerioides Baker	BC-844243	M. Galbany-Casals GC-2645, S. Arrabal, R. Letsara, R. B. Anycet & L. V. A. Ravelomanazafy	4777048	9554096	9554096	0.00	4351754	345077	55640	9104225	47.1	7617885	163.3
Helichrysum cylindriflorum (L.) Hilliard & B.L. Burtt	SALA 156579	S. Andrés-Sánchez SA774 & A. Sánchez Garcíamadrid	4670633	9341266	9341266	0.00	4212207	368072	63086	8855572	52	8000484	96.6
Helichrysum cymosum (L.) D. Don ex G. Don subsp. cymosum	BC-867716	A. Romo R-14492, M. Galbany, S. Arrabal & M. Koekemoer	3164725	6329450	6329450	0.00	2816624	282428	44141	5959817	58.4	5361871	100.4
Helichrysum danguyanum Humbert	BC-844245	M. Galbany-Casals GC-2652, S. Arrabal, R. Letsara, R. B. Anycet & L. V. A. Ravelomanazafy	2787256	5574512	5574512	0.00	2562790	181413	25523	5332516	43.5	4819482	96.3
Helichrysum dasycephalum O. Hoffm.	BC-867664	A. Romo R-14411, M. Galbany, S. Arrabal & M. Koekemoer	3395992	6791984	6791980	0.00	3038079	286637	48878	6411673	56	5858893	86.3
Helichrysum dasymallum Hilliard	BC-913098	M. Koekemoer 3413	2773990	5547980	5547980	0.00	2523975	193409	37803	5279162	48.5	4868166	77.9
Helichrysum decorum DC.	BNRH	J. E. & S. M. Burrows 8579	5009953	10019906	10019906	0.00	4374012	549444	62487	9359955	65.9	8509203	90.9
Helichrysum densiflorum Oliv.	BR0000015192684	L. Van der Linden 30	5388045	10776090	10776090	0.00	4654444	623863	72536	10005287	71.6	8950943	105.4
Helichrysum devium J.Y. Johnson	MADJ	R. Jardim s. n.	6403747	12807494	12807494	0.00	5696605	608536	72318	12074064	57.3	9764500	191.3
Helichrysum devredii Lisowski	BR0000015192769	H. Vanderyst 34615	6701983	13403966	13403964	0.00	5297256	1280229	89481	11964222	107.5	10091062	156.6
Helichrysum dichotomum Humbert	BC-844260	M. Galbany-Casals GC-2685, S. Arrabal & R. Letsara	2856001	5712002	5712002	0.00	2660193	154209	24739	5499334	37.3	4727936	140.3
Helichrysum difficile Hilliard	BC-867793	A. Romo R-14588B, M. Galbany, S. Arrabal, S. Unarine, M. Koekemoer & J. Burrows	6778447	13556894	13556894	0.00	6140168	518197	82880	12881413	49.9	10885861	155
Helichrysum doerfleri Rech. f.	BC-963275	M. Galbany GC-2019, S. Arrabal, J. M. Blanco, E. Blanco & G. Blanco	4513700	9027400	9027398	0.00	4035796	393144	59541	8524277	55.8	7723297	94
Helichrysum dracaenifolium Humbert subvar. dracaenifolium	S20-19241	S. Razafimandimbison 2946 & V. Razafindrahaja	2896711	5793422	5793422	0.00	2632635	212269	29429	5506968	49.5	4904704	109.4
Helichrysum drakensbergense Killick	BC-842596	E. Pienaar, G. Jakubowsky & N. Swelankomo 060406/14	5258957	10517914	10517914	0.00	4706025	462262	62016	9936328	55.3	8224564	172.3
Helichrysum dunense Hilliard	SALA 156568	S. Andrés-Sánchez SA762 & S. Smuts	4940879	9881758	9881757	0.00	4421281	409857	74727	9327146	56.2	8178194	123.2
Helichrysum duvigneaudii Lisowski	BR0000005889310	G. F. de Witte 7167	4044538	8089076	8089076	0.00	3316656	637535	63404	7334251	93.4	6791067	74.1
Helichrysum ecklonis Sond.	BNRH	J. E. & S. M. Burrows 8182	4094841	8189682	8189682	0.00	3640027	363887	61284	7705225	59.2	6914305	102.7
Helichrysum elegantissimum DC.	BC-867676	A. Romo R-14435, M. Galbany, S. Arrabal & M. Koekemoer	7139453	14278906	14278905	0.00	6156777	843930	96333	13253817	71.8	11296891	147.7
Helichrysum elephantinum Cufod.	O	I. Friis & al. 8838	4124021	8248042	8248042	0.00	3636466	415053	51732	7739717	61.7	6882763	110.8
Helichrysum ellipticifolium Moeser	O	AFROALP II team KN-0483-2	1013749	2027498	2027498	0.00	947764	54310	7166	1957004	34.8	1602910	181
Helichrysum epapposum Bolus	BC-867788	A. Romo R-14581, M. Galbany, S. Arrabal, & S.Unarine	4098986	8197972	8197971	0.00	3520376	483142	63124	7587018	74.6	6795048	104.4
Helichrysum ephelos Hilliard	BC-867804	A. Romo R-14601, M. Galbany, S. Arrabal, S. Unarine, M. Koekemoer & J. Burrows	5509738	11019476	11019475	0.00	4581421	810533	82544	10055919	87.5	9330263	72.2
Helichrysum errerae Tineo	BC-950780	M. Galbany GC-2325	2692439	5384878	5384878	0.00	2457021	183216	31726	5128984	47.6	4714424	80.9
Helichrysum excisum Less.	BC-842892	M. Koekemoer 3433	4705489	9410978	9410977	0.00	4243384	362893	65300	8914961	52.8	7987341	104.1
Helichrysum faradifani Scott Elliot	BC-844284	M. Galbany-Casals GC-2631, S. Arrabal & R. Letsara	2106784	4213568	4213568	0.00	1908964	164269	18011	4000208	50.7	3713612	71.7
Helichrysum felinum Less.	BC-867696	A. Romo R-14469, M. Galbany, S. Arrabal & M. Koekemoer	4353863	8707726	8707725	0.00	4040728	254615	42834	8378905	37.8	7468711	108.7
Helichrysum filaginoides Humbert	BC-844274	M. Galbany-Casals GC-2671, S. Arrabal, R. Letsara, R. B. Anycet & L. V. A. Ravelomanazafy	1864849	3729698	3729698	0.00	1679254	146562	22865	3527935	54.1	3247205	79.6
Helichrysum flagellare Baker	CANB 660341.1	R. J. Bayer MAD-04004 & al.	4122404	8244808	8244808	0.00	3613334	427035	53501	7707204	65.3	6661022	135.8
Helichrysum flammeiceps Brenan	BC-842919	M. Koekemoer 1854	4416787	8833574	8833573	0.00	3914803	419406	58247	8307259	59.6	7311225	119.9
Helichrysum flanaganii Bolus	BC-867673	A. Romo R-14424, M. Galbany, S. Arrabal & M. Koekemoer	3906796	7813592	7813592	0.00	3542412	288015	51268	7424107	49.9	6656167	103.5
Helichrysum foetidum Moench	MA 768093	W. Kindeketa s. n.	922376	1844752	1844752	0.00	796476	113645	6116	1712713	71.6	1407505	178.3
Helichrysum foetidum Moench var. foetidum	BC-867692	A. Romo R-14464, M. Galbany, S. Arrabal & M. KoekemoerX	5956392	11912784	11912784	0.00	5175807	674736	70131	11096481	68.6	9667101	128.9
Helichrysum formosissimum Sch. Bip.	O	Speciation clock team SC2019-KE-767-1	766686	1533372	1533372	0.00	709455	49078	5029	1473017	39.4	1214367	175.6
Helichrysum forskahlii (J. F. Gmel.) Hilliard & B.L. Burtt var. compactum (Vatke) Mesfin	BC-867830	M. Galbany & S. Arrabal s. n. (code "H")	5016431	10032862	10032860	0.00	4516861	404122	65112	9502956	52.9	7866010	172.3
Helichrysum forskahlii (J. F. Gmel.) Hilliard & B.L. Burtt var. forskahlii	BC-867823	M. Galbany & S. Arrabal s. n. (code "9")	4652419	9304838	9304837	0.00	4181581	375718	64062	8802942	54	7789700	115.2
Helichrysum forsythii Humbert	BC-844314	M. Galbany-Casals GC-2641, S. Arrabal, R. Letsara, R. B. Anycet & L. V. A. Ravelomanazafy	2279684	4559368	4559368	0.00	2079689	158639	25533	4343550	47.4	3995498	80.2
Helichrysum fulvescens DC. var. fulvescens	BC-844320	M. Galbany-Casals GC-2668, S. Arrabal, R. Letsara, R. B. Anycet & L. V. A. Ravelomanazafy	2305715	4611430	4611430	0.00	2134340	128090	26936	4423706	40.8	4010622	93.4
Helichrysum gaharoense Moeser & Schltr.	BR0000014609343	G. Bouxin 1102	5555162	11110324	11110324	0.00	4645995	792570	83882	10168442	84.8	9081438	106.9
Helichrysum galpinii N. E. Br.	BC-867776	A. Romo R-14569, M. Galbany, S. Arrabal & M. Koekemoer	6346050	12692100	12692100	0.00	5545611	678037	81347	11850606	66.4	10566932	108.4
Helichrysum gariepinum DC.	BC-842563	L. Mucina 280806/20	6757296	13514592	13514592	0.00	6060961	584895	79409	12786226	53.9	10604070	170.7
Helichrysum geayi Humbert	BC-844231	M. Galbany-Casals GC-2693, S. Arrabal & R. Letsara	2080934	4161868	4161868	0.00	1894749	149027	21744	3960269	48.5	3657787	76.4
Helichrysum geniorum Humbert	S20-19243	S. Razafimandimbison 2953 & V. Razafindrahaja	2324945	4649890	4649890	0.00	2160104	131592	21881	4473681	37.9	4230905	54.3
Helichrysum globosum Sch. Bip.	BC-867838	M. Galbany & S. Arrabal s. n. (code "R")	8315629	16631258	16631258	0.00	8005519	217077	56676	16284791	20.9	11118347	317.3
Helichrysum glomeratum Klatt	BC-867640	A. Romo R-14367, M. Galbany, S. Arrabal & M. Koekemoer	5122174	10244348	10244347	0.00	4546204	478138	66954	9637500	59.3	8424666	125.9
Helichrysum glossophyllum Humbert	P02487828	L. J. Razafitsalama, F. Ndriamifaly & E. Bezandry 446	5366888	10733776	10733773	0.00	4465787	800485	70246	9802305	86.8	8489705	134
Helichrysum goetzeanum O. Hoffm.	BR0000015154934	Luksenberg & Nsanzuruirma s. n.	4661795	9323590	9323590	0.00	4094399	472181	64434	8725413	64.2	7759035	110.8
Helichrysum gofense Cufod.	BC-842519	J. J. Aldasoro A10336 & M. Alarcón	3542507	7085014	7085012	0.00	3208157	255663	51414	6723391	51.1	5984533	109.9
Helichrysum gossypinum Sch. Bip.	BCN 25225	M. Galbany & S. Arrabal s. n.	3519487	7038974	7038974	0.00	3095245	356748	43943	6591181	63.7	5882959	107.5
Helichrysum grandibracteatum M.D. Hend.	SALA 134910	C. Aedo CA 14930, S. Castroviejo, J. Pedrol & E. Rico	4972251	9944502	9944499	0.00	4510350	364843	68547	9454090	49.4	8609954	89.3
Helichrysum grandiflorum D. Don	CANB 499934	R. J. Bayer SAF-96036 & al.	4837451	9674902	9674897	0.00	4265877	484574	61900	9078228	61.7	7475616	176.6
Helichrysum graveolens (M. Bieb.) Sweet	W 2212-1978	A. L. Takhtadzhian & G. H. Oganezova s. n.	4592550	9185100	9185100	0.00	4029125	487091	54748	8600089	63.7	7651923	110.3
Helichrysum griseolanatum Hilliard	BC-867666	A. Romo R-14413, M. Galbany, S. Arrabal & M. Koekemoer	2965247	5930494	5930492	0.00	2664556	243380	38280	5610772	54	5029734	103.6
Helichrysum gymnocephalum Humbert	BC-844229	M. Galbany-Casals GC-2639, S. Arrabal, R. Letsara, R. B. Anycet & L. V. A. Ravelomanazafy	2054206	4108412	4108412	0.00	1849257	167229	19696	3885439	54.3	3540035	88.9
Helichrysum gymnocomum DC.	BC-867688	A. Romo R-14460, M. Galbany, S. Arrabal & M. Koekemoer	3117670	6235340	6235340	0.00	2843746	215629	36576	5939697	47.5	5412473	88.8
Helichrysum hamulosum DC.	BC-867763	A. Romo R-14552, M. Galbany, S. Arrabal & M. Koekemoer	3326053	6652106	6652106	0.00	2974977	285043	41481	6276478	56.5	5773544	80.2
Helichrysum harveyanum Wild	CANB 634565	R. J. Bayer SAF-01071	5325733	10651466	10651464	0.00	4684410	519309	81752	9969881	64	8612139	136.2
Helichrysum hebelepis DC.	BC-842562	L. Mucina 290806/11	5307012	10614024	10614022	0.00	4622534	570223	77637	9892928	68	8778014	112.7
Helichrysum heldreichii Boiss.	BCN 6123	T. Garnatje 134 & J. Luque	3110914	6221828	6221828	0.00	2814270	251885	26768	5907193	50.6	5400701	85.8
Helichrysum helianthemifolium D. Don ex G. Don	CANB 634624.1	R. J. Bayer SAF-01130 & al.	4856716	9713432	9713431	0.00	4246781	521649	63143	9078354	65.4	7893036	130.6
Helichrysum herbaceum (Andrews) Sweet	BC-867642	A. Romo R-14369, M. Galbany, S. Arrabal & M. Koekemoer	5675703	11351406	11351406	0.00	5072619	511209	65345	10721792	55.5	9206000	141.4
Helichrysum herniarioides DC.	BC-842897	M. Koekemoer 3133	6166523	12333046	12333046	0.00	5454815	603578	76233	11589441	60.3	9681347	164.7
Helichrysum heterolasium Hilliard	CANB	R. J. Bayer SAF-03018 & al.	6338579	12677158	12677156	0.00	5438758	781137	82156	11740809	73.9	9855565	160.6
Helichrysum heterotrichum Humbert	BC-844288	M. Galbany-Casals GC-2684, S. Arrabal & R. Letsara	3805692	7611384	7611383	0.00	3487755	263708	30619	7269837	44.9	6390155	121.1
Helichrysum hirtum Humbert var. hirtum	BC-844289	M. Galbany-Casals GC-2623, S. Arrabal & R. Letsara	2700343	5400686	5400686	0.00	2471551	180224	29225	5152551	46	4578439	111.5
Helichrysum homilochrysum S. Moore	BNRH	J. E. & S. M. Burrows 7748	6132263	12264526	12264526	0.00	5535961	493349	72232	11637503	51.2	10042835	137.1
Helichrysum horridum (Sch. Bip.) A. Rich.	O	AFROALP II team ET-0252_2	4268812	8537624	8537624	0.00	3932073	243018	57235	8164399	43.8	7300969	105.8
Helichrysum hypnoides R. Vig. & Humbert	BC-844257	M. Galbany-Casals GC-2731, S. Arrabal & R. Letsara	2285837	4571674	4571674	0.00	2081158	159620	26513	4348449	48.9	3958437	89.7
Helichrysum hypoleucum Harv.	BC-842610	E. Pienaar, G. Jakubowsky, N. Swelankomo 020406/56	3717635	7435270	7435268	0.00	3323046	312741	52335	7011168	57.1	6332632	96.8
Helichrysum ibityense R. Vig. & Humbert var. ibityense	BC-844247	M. Galbany-Casals GC-2727, S. Arrabal & R. Letsara	1998761	3997522	3997522	0.00	1817906	141662	22059	3799533	49.6	3502877	78.1
Helichrysum indicum (L.) Grierson	SALA 156592	S. Andrés-Sánchez SA796 & A. Sánchez	5221871	10443742	10443740	0.00	4682044	454810	60510	9879408	54.1	8933248	95.8
Helichrysum infaustum J.M. Wood & M.S. Evans	BC-842611	E. Pienaar, G. Jakubowsky, N. Swelankomo 030406/10	3486954	6973908	6973908	0.00	3110050	321371	37586	6579057	56.7	5884615	105.6
Helichrysum interjacens Hilliard	BC-867777	A. Romo R-14570, M. Galbany, S. Arrabal & M. Koekemoer	5273093	10546186	10546182	0.00	4368066	765651	94898	9596681	90.1	8573323	106.7
Helichrysum isalense Humbert	CANB 660414.1	R. J. Bayer MAD-04077	5112041	10224082	10224081	0.00	4635790	392671	58156	9722407	49.1	7999091	177.3
Helichrysum isolepis Bolus	BC-867704	A. Romo R-14477, M. Galbany, S. Arrabal & M. Koekemoer	3901422	7802844	7802844	0.00	3537407	288309	50030	7413153	50	6716829	94
Helichrysum italicum (Roth) G. Don subsp. siculum (Jord. & Fourr.) Galbany, L. Sáez & Benedí	BC-840999	R. Vilatersana 1176 & al.	5855971	11711942	11711942	0.00	5413110	351501	63089	11240810	40.3	9069952	193.2
Helichrysum kilimanjari Oliv.	BC-867836	M. Galbany & S. Arrabal s. n. (code "P")	4087062	8174124	8174124	0.00	3741004	270155	43710	7795873	46.3	7019257	99.7
Helichrysum kirkii Oliv. & Hiern	BR0000009615656	F. Malaisse, K. Kisimba & L. Saad 341	4968445	9936890	9936890	0.00	4387250	491122	64853	9330475	61.1	8340979	106.1
Helichrysum korongoni Beentje	BC-844413	J. J. Aldasoro AS-19	3605666	7211332	7211332	0.00	3266713	261656	49402	6844484	50.9	6203908	93.6
Helichrysum kraussii Sch. Bip.	BNRH	J. E. & S. M. Burrows 8539	4864896	9729792	9729792	0.00	4354686	412138	67134	9188644	55.7	8231888	104.2
Helichrysum krebsianum Less.	BC-867698	A. Romo R-14471, M. Galbany, S. Arrabal & M. Koekemoer	5416449	10832898	10832898	0.00	4634111	660001	83197	10011420	75.9	8970494	104
Helichrysum krookii Moeser	BNRH	J. E. & S. M. Burrows 8007	5846660	11693320	11693320	0.00	5097462	649151	71964	10916039	66.5	9352089	143.3
Helichrysum lacteum Coss. & Durieu	SALA 80012	A. Dubuis s. n.	4775330	9550660	9550660	0.00	4291284	396522	57956	9037046	53.8	8340682	77.1
Helichrysum lavanduloides DC. cf.	BC-844313	M. Galbany-Casals GC-2710, S. Arrabal & R. Letsara	3601692	7203384	7203384	0.00	3372382	181350	30436	6956550	34.3	6162192	114.2
Helichrysum lecomtei R. Vig. & Humbert	BC-844255	M. Galbany-Casals GC-2606, S. Arrabal & R. Letsara	1957153	3914306	3914306	0.00	1774155	153517	16385	3718212	50.1	3459530	69.6
Helichrysum lejolyanum Lisowski	BR0000009345164	F. Malaisse & K. Kisimba 113	6208258	12416516	12416513	0.00	3152127	2954221	55416	9313891	249.9	8453799	92.4
Helichrysum leontonyx DC.	SALA 156573	S. Andrés-Sánchez SA767 & S. Smuts	4008327	8016654	8016654	0.00	3635391	303079	48755	7622616	49.2	6578860	137
Helichrysum lepidissimum S. Moore	BNRH	J. E. & S. M. Burrows s. n.	4640849	9281698	9281696	0.00	4147342	389219	68280	8752183	57.1	7677435	122.8
Helichrysum lesliei Hilliard	BNRH	J. E. & S. M. Burrows 8008	4095372	8190744	8190742	0.00	3565775	435064	61464	7628078	68.7	6880996	98
Helichrysum leucocephalum Boiss.	E191281	M. Assadi, J.R. Edmondson & Miller 1785	6230242	12460484	12460481	0.00	5247918	842334	93551	11431721	82.6	10352755	94.4
Helichrysum leucocladum Humbert	BC-844332	M. Galbany-Casals GC-2695, S. Arrabal & R. Letsara	1713308	3426616	3426616	0.00	1560091	122934	17313	3260429	48.5	3019177	74
Helichrysum leucosphaerum Baker	MO-3121389	L. J. Dorr & L. Koenders 2972	6585222	13170444	13170442	0.00	5698504	758163	90625	12245796	70.3	9820566	198.1
Helichrysum lineatum Bolus	CANB	R. J. Bayer LES-03006	4154754	8309508	8309508	0.00	3596081	459052	63505	7714719	71.6	7006767	91.8
Helichrysum litorale Bolus	BC-867722	A. Romo R-14500, M. Galbany, S. Arrabal & M. Koekemoer	12426514	24853028	24853028	0.00	12052627	237188	92283	24434725	16.9	15617245	360.9
Helichrysum litoreum Guss.	BC-840997	R. Vilatersana 1114 & al.	2234610	4469220	4469220	0.00	2016451	175532	24509	4232943	52.9	3948665	67.2
Helichrysum longifolium DC.	BNRH	J. E. & S. M. Burrows 8566	5715088	11430176	11430176	0.00	4784497	803047	89756	10461797	84.8	9457637	96
Helichrysum longinquum Hilliard	CANB	R. J. Bayer SAF-03012 & al.	3985022	7970044	7970044	0.00	3394660	524142	46199	7359661	76.6	6395175	131.1
Helichrysum luzulifolium DC. subsp. brevifolium Humbert	BC-844333	M. Galbany-Casals GC-2635, S. Arrabal, R. Letsara, R. B. Anycet & L. V. A. Ravelomanazafy	2803851	5607702	5607702	0.00	2581144	177553	28083	5367924	42.8	4781822	109.2
Helichrysum madagascariense DC. var. madagascariense	BC-844273	M. Galbany-Casals GC-2688, S. Arrabal & R. Letsara	2449471	4898942	4898942	0.00	2212101	197284	22496	4643982	52.1	4249112	85.1
Helichrysum mahafaly Humbert	BC-844270	M. Galbany-Casals GC-2686, S. Arrabal & R. Letsara	3593106	7186212	7186212	0.00	3183226	342380	40136	6748968	60.9	5959460	117
Helichrysum manopappoides Humbert	CANB 660360.1	R. J. Bayer MAD-04023 & al.	2590980	5181960	5181960	0.00	2355817	185617	28949	4926200	49.4	4465504	93.6
Helichrysum maranguense O. Hoffm.	BC-867818	M. Galbany & S. Arrabal s. n. (code "1")	4456296	8912592	8912592	0.00	3924917	440876	58386	8349096	63.3	7323186	122.9
Helichrysum marginatum DC.	BC-867675	A. Romo R-14434, M. Galbany, S. Arrabal & M. Koekemoer	4333587	8667174	8667172	0.00	3827311	428963	53883	8137468	61.2	7296390	103.4
Helichrysum mariepscopicum Hilliard	BC-867795	A. Romo R-14592, M. Galbany, S. Arrabal, S. Unarine, M. Koekemoer & J. Burrows	6455492	12910984	12910984	0.00	5981596	305928	96354	12365474	42.3	10674114	136.8
Helichrysum marmarolepis S. Moore	SALA 156572	S. Andrés-Sánchez SA766 & S. Smuts	2753144	5506288	5506287	0.00	2579320	128913	31986	5319539	34	4704523	115.7
Helichrysum marojejyense Humbert	S20-19248	S. Razafimandimbison 2964 & V. Razafindrahaja	2103771	4207542	4207541	0.00	1927636	134477	24141	4013890	46.1	3639870	93.2
Helichrysum massanellanum Herrando, J.M. Blanco, L. Sáez & Galbany	BCN 6115	M. Galbany & L. Sáez s. n.	4435438	8870876	8870875	0.00	4073787	289076	47096	8483746	43.7	7434852	123.7
Helichrysum melaleucum Rchb.	MADJ	R. Jardim s. n.	3284790	6569580	6569580	0.00	2976538	244518	41795	6239389	50.3	5701933	86.2
Helichrysum melanacme DC.	BC-867616	A. Romo R-14334, M. Galbany, S. Arrabal & M. Koekemoer	4290792	8581584	8581584	0.00	3910847	301277	52991	8175962	47.3	7223986	116.5
Helichrysum melitense (Pignatti) Brullo, Lanfr., Pavone & Ronsisv.	BC-950752	M. Galbany GC-2262 & Arrabal	5232116	10464232	10464232	0.00	4913312	248619	48720	10123963	32.6	8286783	181.5
Helichrysum meyeri-johannis Engl.	BC-867837	M. Galbany & S. Arrabal s. n. (code "Q")	9625114	19250228	19250228	0.00	9315962	214890	57492	18904306	18	12011222	364.7
Helichrysum miconiifolium DC.	BC-867629	A. Romo R-14348, M. Galbany, S. Arrabal & M. Koekemoer	3917130	7834260	7834259	0.00	3600724	246285	46134	7493867	43.5	6757727	98.3
Helichrysum microcephalum DC.	BC-844297	M. Galbany-Casals GC-2675, S. Arrabal, R. Letsara, R. B. Anycet & L. V. A. Ravelomanazafy	1905934	3811868	3811868	0.00	1741457	136852	17196	3636962	45.9	3381462	70.3
Helichrysum micropoides DC.	SALA 134660	S. Castroviejo SC18784 & al.	3522395	7044790	7044790	0.00	3214518	243894	41625	6714555	46.9	6035563	101.2
Helichrysum milfordiae Killick	BCN 6101	unknown	5446321	10892642	10892641	0.00	5014414	355419	57163	10441410	41.5	8530006	183.1
Helichrysum milleri Hilliard	BNRH	J. E. Burrows 7742	3392076	6784152	6784152	0.00	3041539	284172	43255	6410505	55.1	5823647	91.6
Helichrysum mimetes S. Moore	BC-867813	A. Romo R-14610, M. Galbany, S. Arrabal, S. Unarine & M. Koekemoer	4504298	9008596	9008596	0.00	3923103	495620	59512	8401338	67.5	7588814	96.8
Helichrysum mirabile Humbert var. compactum Humbert	BC-844248	M. Galbany-Casals GC-2653, S. Arrabal, R. Letsara, R. B. Anycet & L. V. A. Ravelomanazafy	1710249	3420498	3420498	0.00	1559792	121240	16193	3257017	47.8	3044049	65.4
Helichrysum mixtum O. Hoffm. var. mixtum	BC-867653	A. Romo R-14386, M. Galbany, S. Arrabal & M. Koekemoer	3463870	6927740	6927740	0.00	3098531	295892	45409	6538363	56.3	5971631	86.7
Helichrysum moeserianum Thell.	BC-842553	L. Mucina 210906/05	5288108	10576216	10576215	0.00	4732365	458083	68022	9990835	55.4	8674027	131.9
Helichrysum molestum Hilliard	BNRH	J. E. & S. M. Burrows 7589	4608181	9216362	9216359	0.00	4071684	439940	67247	8650555	61.4	7733305	106.1
Helichrysum monizii Lowe	MADJ	R. Jardim s. n.	4648643	9297286	9297285	0.00	4333499	251709	44330	8963037	36	7394697	175
Helichrysum monogynum B.L. Burtt & Sunding	BCN 25227	M. Galbany & S. Arrabal s. n.	3441483	6882966	6882966	0.00	3075166	297732	46833	6494897	56.4	5966273	81.4
Helichrysum montanum DC.	BC-867659	A. Romo R-14392, M. Galbany, S. Arrabal & M. Koekemoer	5749291	11498582	11498582	0.00	5214417	429491	70669	10928994	49.6	9792980	104
Helichrysum monticola Hilliard	SALA 135127	C. Aedo CA 15178, S. Castroviejo, J. Pedrol & E. Rico	4385236	8770472	8770472	0.00	4007289	295862	56141	8366581	46.1	7439229	110.9
Helichrysum montis-cati Hilliard	CANB 499940	R. J. Bayer SAF-96234	4423079	8846158	8846158	0.00	3973566	365711	59161	8372004	53.6	7066146	156
Helichrysum mundtii Harv.	BC-867701	A. Romo R-14474, M. Galbany, S. Arrabal & M. Koekemoer	4166988	8333976	8333976	0.00	3748082	344987	50058	7891209	53.2	7041121	107.8
Helichrysum mussae Nevski	BC-982138	A. Susanna S-2472 & al.	3971378	7942756	7942756	0.00	3611751	280950	51009	7555461	48.8	7037859	68.6
Helichrysum mutabile Hilliard	BNRH	J. E. Burrows 7624	5073002	10146004	10146004	0.00	4583618	401319	63235	9631790	50.7	8349826	133.1
Helichrysum mutisiifolium Less. var. mutisiifolium	BC-844275	M. Galbany-Casals GC-2704, S. Arrabal & R. Letsara	2761906	5523812	5523812	0.00	2501935	216364	24859	5245093	50.5	4815851	81.9
Helichrysum nandense S. Moore	O	K. A. Lye 1492	1130735	2261470	2261470	0.00	1072297	45619	8738	2198951	27.7	1767055	196.5
Helichrysum nanum Klatt	BC-842616	E. Pienaar, G. Jakubowsky, N. Swelankomo 030406/11	4419262	8838524	8838523	0.00	3951211	381787	58765	8342974	56.1	7090556	150.2
Helichrysum natalitium DC.	BC-842551	L. Mucina 200207/03	4194902	8389804	8389804	0.00	3661160	455322	55575	7833217	66.4	7018535	104.1
Helichrysum nervicinctum Humbert subsp. nervicinctum	BC-844224	M. Galbany-Casals GC-2705, S. Arrabal & R. Letsara	2017005	4034010	4034009	0.00	1852548	126151	23050	3854297	44.6	3537325	82.3
Helichrysum newii Oliv. & Hiern	O	Speciation clock team SC2019-TK-172-1	13019359	26038718	26038718	0.00	12504793	386791	82542	25478919	21.5	14326993	437.7
Helichrysum nitens Oliv. & Hiern subsp. nitens	BR0000025607918V	J. R. Timberlake 6013 & al.	3709476	7418952	7418952	0.00	3415971	222265	43811	7098018	43.3	6368214	102.9
Helichrysum niveum Less.	SALA 156617	S. Andrés-Sánchez SA833 & S. Smuts	3557790	7115580	7115579	0.00	3271678	231007	38181	6812544	42.6	6040856	113.3
Helichrysum noeanum Boiss.	BCN 25362	A. Susanna 2421 & al.	3555581	7111162	7111162	0.00	3295879	195081	41324	6828163	39.8	6162735	97.5
Helichrysum nudifolium (L.) Less. var. nudifolium	BC-867834	M. Galbany & S. Arrabal s. n. (code "N")	2125032	4250064	4250064	0.00	1923259	158241	26084	4030843	51.6	3767145	65.5
Helichrysum obconicum DC.	MADJ	R. Jardim s. n.	5774651	11549302	11549302	0.00	5073100	603902	69321	10819423	63.2	8788053	187.8
Helichrysum obductum Bolus	BC-867780	A. Romo R-14573, M. Galbany, S. Arrabal & M. Koekemoer	5762436	11524872	11524871	0.00	4927814	734949	70759	10661336	75	9430012	115.5
Helichrysum obtusum Moeser	CANB 499515	R. J. Bayer SAF-96141	5408571	10817142	10817141	0.00	4731184	562241	78385	10102994	66.1	8754334	133.5
Helichrysum odoratissimum Sweet var. odoratissimum	BC-867820	M. Galbany & S. Arrabal s. n. (code "4")	5067785	10135570	10135568	0.00	4509819	462394	64099	9546131	58.2	7912311	171.2
Helichrysum oligocephalum DC.	BC-982140	A. Susanna S-2626 & al.	4892424	9784848	9784848	0.00	4409722	401148	53816	9274408	52.2	8183352	117.7
Helichrysum opacum Klatt	BC-867796	A. Romo R-14593, M. Galbany, S. Arrabal, S. Unarine, M. Koekemoer & J. Burrows	6391226	12782452	12782452	0.00	5987538	257077	83464	12315617	36.6	9938137	193.1
Helichrysum oreophilum Klatt	BC-867655	A. Romo R-14388, M. Galbany, S. Arrabal & M. Koekemoer	4169938	8339876	8339876	0.00	3669164	422657	53897	7814882	63	7026604	100.9
Helichrysum orientale Gaertn.	BC-963233	M. Galbany GC-2151 & al.	3551859	7103718	7103718	0.00	3216844	275739	42275	6751702	49.6	5997210	111.8
Helichrysum oxyphyllum DC.	BNRH	J. E. Burrows 7963	4198192	8396384	8396383	0.00	3847419	276109	49946	8020893	44.8	7148809	108.8
Helichrysum pagophilum M.D. Hend.	BCN 6100	unknown	6440826	12881652	12881652	0.00	5733792	593411	81529	12142524	57.4	10128720	165.9
Helichrysum paleatum Hilliard	BC-867652	A. Romo R-14385, M. Galbany, S. Arrabal & M. Koekemoer	5874589	11749178	11749178	0.00	4951362	819808	71355	10793887	81.4	9710407	100.4
Helichrysum pallasii Ledeb.	SALA 121248	A. Herrero AH 1787 & al.	5184249	10368498	10368498	0.00	4805662	295956	56901	9964181	39	8597309	137.2
Helichrysum pallidum DC.	BC-913093	M. Koekemoer 3553	5076201	10152402	10152402	0.00	4559933	432044	57714	9609624	53.5	8587540	106.4
Helichrysum panduratum O. Hoffm. ex De Wild. & T. Durand var. transvaalense	BNRH	J. E. & S. M. Burrows 8167	4093967	8187934	8187933	0.00	3641472	367598	58184	7708726	58.6	7023810	88.9
Helichrysum patulifolium Baker	BR0000014603303	K. Kisimba, Y. Muzinga & Matamba 165	4197667	8395334	8395330	0.00	3503681	593422	67666	7668450	86.6	6912102	98.7
Helichrysum patulum (L.) D. Don ex G. Don	BC-867729	A. Romo R-14507, M. Galbany, S. Arrabal & M. Koekemoer	3401215	6802430	6802429	0.00	3046987	285518	44312	6423804	55.7	5865900	86.9
Helichrysum pendulum C. Presl	BC-950770	M. Galbany GC-2329 & N. Garcia-Jacas	7177993	14355986	14355985	0.00	6755990	315493	72099	13899572	31.8	11180012	195.7
Helichrysum pentzioides Less.	PRE 586196	M. Koekemoer 2643	4043966	8087932	8087932	0.00	3655585	309599	55470	7676239	51	6855971	106.9
Helichrysum petiolare Hilliard & B.L. Burtt	SALA 135176	C. Aedo, S. Castroviejo, J. Pedrol & E. Rico SC18601	3700490	7400980	7400980	0.00	3384186	257644	41147	7067163	45.2	6197287	123.1
Helichrysum phylicifolium DC.	BC-844334	M. Galbany-Casals GC-2624, S. Arrabal & R. Letsara	3101555	6203110	6203110	0.00	2813549	231982	32889	5891969	50.2	5154905	125.1
Helichrysum pilosellum Less.	BC-867800	A. Romo R-14597, M. Galbany, S. Arrabal, S. Unarine, M. Koekemoer & J. Burrows	4953688	9907376	9907374	0.00	4353565	486179	77790	9271099	64.3	8319791	102.7
Helichrysum plantago DC.	BC-844277	M. Galbany-Casals GC-2633, S. Arrabal, R. Letsara, R. B. Anycet & L. V. A. Ravelomanazafy	3207175	6414350	6414350	0.00	2952125	190183	40252	6134685	43.6	5473823	107.8
Helichrysum platycephalum Baker	BC-844249	M. Galbany-Casals GC-2724, S. Arrabal & R. Letsara	2338496	4676992	4676992	0.00	2146414	157507	21306	4471641	44	4172005	67.1
Helichrysum platypterum DC.	BC-867634	A. Romo R-14360, M. Galbany, S. Arrabal & M. Koekemoer	5252771	10505542	10505542	0.00	4768913	401871	58214	9997911	48.4	8980633	101.8
Helichrysum plicatum DC.	SALA 120687	S. Nisa SN-1011 & al.	3017414	6034828	6034826	0.00	2763025	198562	39796	5764408	44.9	5265064	86.7
Helichrysum polycladum Klatt	BC-867801	A. Romo R-14598, M. Galbany, S. Arrabal, S. Unarine, M. Koekemoer & J. Burrows	3096338	6192676	6192676	0.00	2792105	235229	45352	5864791	53	5292275	97.7
Helichrysum populifolium DC.	BC-844407	M. Galbany GC-2742	14670704	29341408	29341408	0.00	14250588	274648	94533	28870357	16.1	13732807	524.4
Helichrysum praecurrens Hilliard	BC-842545	R. Moffett 5445	5029256	10058512	10058511	0.00	4406402	518106	71623	9402533	65.3	7945603	155
Helichrysum psilolepis Harv.	BC-867689	A. Romo R-14461, M. Galbany, S. Arrabal & M. Koekemoer	3971698	7943396	7943396	0.00	3639333	264257	45985	7588908	44.7	6881210	93.3
Helichrysum pulchellum DC.	SALA 156548	S. Andrés-Sánchez SA727, G.A. Verboom & S. Musker	3650652	7301304	7301304	0.00	3287315	286998	52213	6913841	53.1	6186827	105.2
Helichrysum pumilio (O. Hoffm.) Hilliard & B.L. Burtt subsp. fleckii (S. Moore) Hilliard	BC-842543	L. Mucina 109005/21	5531472	11062944	11062944	0.00	4795142	619756	79140	10289180	70	8944170	130.8
Helichrysum qathlambanum Hilliard	CANB	R. J. Bayer LES-03003 & al.	5720630	11441260	11441258	0.00	5129677	485083	72618	10817055	54.6	8952353	172.4
Helichrysum quartinianum A. Rich.	O	J. Kielland Lund 911	869702	1739404	1739404	0.00	758557	100706	6376	1624196	66.3	1337778	176.4
Helichrysum reflexum N.E. Br.	BC-867778	A. Romo R-14571, M. Galbany, S. Arrabal & M. Koekemoer	6133728	12267456	12267456	0.00	5750949	228084	86070	11816052	36.8	9376844	206.5
Helichrysum retortum Willd.	BC-842618	L. Mucina s. n.	3254576	6509152	6509152	0.00	2973910	215512	41936	6205268	46.7	5657038	88.4
Helichrysum retrorsum DC. var. retrorsum	BC-844301	M. Galbany-Casals GC-2657, S. Arrabal, R. Letsara, R. B. Anycet & L. V. A. Ravelomanazafy	2874344	5748688	5748688	0.00	2603749	212982	35317	5455797	51	4986697	86
Helichrysum revolutum (Thunb.) Less.	BC-842912	M. Koekemoer 3319	4456127	8912254	8912252	0.00	4046361	323135	57918	8473775	49.2	7584677	105
Helichrysum roseo-niveum Marloth & O. Hoffm.	SALA 144178	I. Aizpuru, M. Etxeberria, C. Herrero, L. Medina, J. Pedrol, A. Prunell, E. Rico, M. Sequeira & C. Urones LM6062	3689887	7379774	7379772	0.00	3296434	326717	44820	6964405	56.3	6173019	113.7
Helichrysum rosum Less. var. rosum	BC-867761	A. Romo R-14550, M. Galbany, S. Arrabal & M. Koekemoer	3699947	7399894	7399893	0.00	3264485	364052	49416	6942438	61.9	6196430	107.5
Helichrysum ruandense Lisowski	BR0000014604430	P. Van der Veken 9604	5091900	10183800	10183800	0.00	4234760	755156	71624	9296300	87.2	8302286	107
Helichrysum rubellum Less.	SALA 156587	S. Andrés-Sánchez SA786-1 & A. Sánchez Garcíamadrid	4383663	8767326	8767324	0.00	4080026	239943	42614	8442609	37.1	7655619	93.3
Helichrysum rubicundum Bornm.	SALA 127507	A. Herrero AH 2864 & al.	3590725	7181450	7181450	0.00	3330713	202570	36000	6899996	39.2	6132318	111.3
Helichrysum rudolfii Hilliard	BC-842538	L. Mucina 200706/03 & M. C. Lötter	3746257	7492514	7492514	0.00	3357511	322233	40318	7077573	55.4	6443473	89.6
Helichrysum rugulosum Less.	BC-867774	A. Romo R-14565, M. Galbany, S. Arrabal & M. Koekemoer	3080023	6160046	6160045	0.00	2828833	203926	32859	5894451	43.2	5444123	76.4
Helichrysum rutilans (L.) D. Don ex G. Don	BC-867765	A. Romo R-14554, M. Galbany, S. Arrabal & M. Koekemoer	3928482	7856964	7856964	0.00	3485144	370339	51719	7392346	59.2	6597358	107.6
Helichrysum salviifolium Humbert var. subpalmatinerve Humbert	BC-844227	M. Galbany-Casals GC-2711, S. Arrabal & R. Letsara	2198968	4397936	4397936	0.00	1993310	167241	20348	4174209	50.9	3870127	72.9
Helichrysum sanguineum (L.) Kostel.	SALA 129357	A. Danin 14018 & al.	5389357	10778714	10778713	0.00	4719536	566589	72507	10078168	65	9159536	91.2
Helichrysum sarcolaenifolium Humbert	S20-19240	S. Razafimandimbison 2941 & V. Razafindrahaja	2796310	5592620	5592620	0.00	2569229	178577	29130	5346165	44.1	4791633	103.8
Helichrysum saxatile Moris	BC-950786	M. Galbany 2082 & S. Arrabal	6887444	13774888	13774888	0.00	6296489	475622	71814	13140414	46.1	10739208	182.8
Helichrysum scabrum Less.	SALA 156559	S. Andrés-Sánchez SA749, N.G. Bergh & S. Smuts	3639280	7278560	7278559	0.00	3292858	265813	52880	6904409	51.5	6227965	98
Helichrysum schimperi (Sch. Bip. ex A. Rich.) Moeser	BC-867821	M. Galbany & S. Arrabal s. n. (code "5")	4230925	8461850	8461850	0.00	3853129	302783	51565	8060606	47.5	7092112	120.2
Helichrysum selaginifolium R. Vig. & Humbert	BC-844253	M. Galbany-Casals GC-2651, S. Arrabal, R. Letsara, R. B. Anycet & L. V. A. Ravelomanazafy	1859419	3718838	3718838	0.00	1696875	131183	19248	3544181	47	3286017	72.9
Helichrysum serotinum Boiss. var. serotinum	BC-844401	M. Galbany GC-2740	1997083	3994166	3994166	0.00	1834991	132430	17300	3819712	43.7	3568198	65.9
Helichrysum sessilioides Hilliard	SALA 135149	C. Aedo, S. Castroviejo, J. Pedrol & E. Rico CA 15203	2576360	5152720	5152720	0.00	2378318	159254	25290	4941180	41.1	4428240	103.9
Helichrysum setosum Harv.	BC-867824	M. Galbany & S. Arrabal s. n. (code "10")	11380106	22760212	22760212	0.00	10654300	434678	156111	21899389	37.9	18227435	167.7
Helichrysum sibthorpii Rouy	BCN 6099		4801961	9603922	9603922	0.00	4222518	490753	60974	8996763	63.3	7969177	114.3
Helichrysum silvaticum Hilliard	BNRH	D. Mc. Murtry 11424	3259536	6519072	6519072	0.00	2973205	220253	44733	6211396	47.2	5192122	164.1
Helichrysum simillinum DC.	BC-867648	A. Romo R-14375, M. Galbany, S. Arrabal & M. Koekemoer	3898045	7796090	7796088	0.00	3513069	305439	50759	7382336	53.1	6587818	107.7
Helichrysum spiralepis Hilliard & B.L. Burtt	BC-867706	A. Romo R-14479, M. Galbany, S. Arrabal & M. Koekemoer	12049374	24098748	24098748	0.00	11523289	382454	94437	23523469	23.9	15647695	334.9
Helichrysum splendidum Less.	BC-867665	A. Romo R-14412, M. Galbany, S. Arrabal & M. Koekemoer	16734899	33469798	33469798	0.00	16291695	279906	112388	32975684	14.8	18925018	426.1
Helichrysum spodiophyllum Hilliard & B.L. Burtt	BC-970723	M. Koekemoer 3871	4114311	8228622	8228622	0.00	3665095	365129	57228	7752547	57.9	6957761	102.6
Helichrysum stellatum Less.	SALA 156563	S. Andrés-Sánchez SA757 & S. Smuts	3791632	7583264	7583264	0.00	3505029	230182	38516	7278756	40.2	6366882	125.3
Helichrysum stenoclinoides Humbert	BC-844226	M. Galbany-Casals GC-2707, S. Arrabal & R. Letsara	2187289	4374578	4374577	0.00	2040657	112478	23093	4216885	36.1	3955787	62
Helichrysum stenopterum DC.	BC-867819	M. Galbany & S. Arrabal s. n. (code "3")	3711024	7422048	7422048	0.00	3322139	316360	47247	7007885	55.9	6327297	97.2
Helichrysum stilpnocephalum Humbert var. stilpnocephalum	BC-844251	M. Galbany-Casals GC-2648, S. Arrabal, R. Letsara, R. B. Anycet & L. V. A. Ravelomanazafy	2209935	4419870	4419870	0.00	1982552	183248	26603	4174955	55.5	3870479	73
Helichrysum stoechas DC.	BC-844400	M. Galbany GC-2741	2555435	5110870	5110870	0.00	2241769	272571	23412	4779521	64.9	4458747	67.2
Helichrysum stuhlmannii O. Hoffm.	BC-867841	C. Roquet s. n.	8812055	17624110	17624110	0.00	8474107	243317	60607	17252138	21.2	11356428	341.8
Helichrysum subfalcatum Hilliard	BC-842620	E. Pienaar, G. Jakubowsky, N. Swelankomo 020406/22	7088828	14177656	14177656	0.00	6291811	674044	87415	13345081	58.8	10913849	182.2
Helichrysum subglomeratum Less.	SALA 134959	C. Aedo CA 14985, S. Castroviejo, J. Pedrol & E. Rico	4081533	8163066	8163066	0.00	3740911	263492	50511	7795825	45	6941829	109.6
Helichrysum subluteum Burtt Davy	BC-913090	M. Koekemoer 3398	4400085	8800170	8800169	0.00	3813080	504326	57799	8188285	69.6	7177643	123.5
Helichrysum subsimile Rech.f.	E191265	K. H. Rechinger 18591	4020817	8041634	8041633	0.00	3594801	355228	50822	7595652	55.5	6681248	120.4
Helichrysum sutherlandii Harv.	BC-867643	A. Romo R-14370, M. Galbany, S. Arrabal & M. Koekemoer	3464012	6928024	6928024	0.00	3169073	239744	38143	6616033	45.1	5962065	98.9
Helichrysum swynnertonii S. Moore	BNRH	G. Camacho s. n.	5785397	11570794	11570793	0.00	5184175	491872	74394	10934616	55	9144040	163.8
Helichrysum syncephaloides Humbert	BC-844225	M. Galbany-Casals GC-2654, S. Arrabal, R. Letsara, R. B. Anycet & L. V. A. Ravelomanazafy	1999490	3998980	3998980	0.00	1821701	143256	18890	3805548	48.4	3557302	65.3
Helichrysum tenax M.D. Hend.	BC-913096	M. Koekemoer 3557	4124304	8248608	8248606	0.00	3570952	483772	49226	7674902	69.6	6866326	105.4
Helichrysum tenue Humbert	BC-844291	M. Galbany-Casals GC-2682, S. Arrabal & R. Letsara	1646271	3292542	3292541	0.00	1498191	119466	17534	3133382	48.4	2889694	77.8
Helichrysum tenuifolium Killick	CANB	R. J. Bayer SAF03028 & al.	4426989	8853978	8853977	0.00	3942749	392120	64867	8342485	57.8	7485301	102.8
Helichrysum teretifolium Sweet	BC-867737	A. Romo R-14516, M. Galbany, S. Arrabal & M. Koekemoer	5014309	10028618	10028618	0.00	4363281	562256	62676	9351494	67.6	8634036	76.8
Helichrysum thapsus O. Hoffm.	BNRH	J. E. & S. M. Burrows 8072	3966033	7932066	7932065	0.00	3699049	199234	46957	7644289	36.3	6788989	111.9
Helichrysum theresae Lisowsky	BR0000005882717	S. Lisowski 96818	3501499	7002998	7002998	0.00	3084366	343945	51326	6564003	62.7	5899809	101.2
Helichrysum thianschanicum Regel	BC-982137	A. Susanna S-2540 & al.	4868844	9737688	9737687	0.00	4330563	430261	70607	9161994	59.2	8381958	85.2
Helichrysum tillandsiifolium O. Hoffm.	BR0000005088010	B. Bytebier & W.R.Q. Luke 3008	4268861	8537722	8537722	0.00	3741877	451573	51717	7987044	64.5	7082358	113.3
Helichrysum tinctum (Thunb.) Hilliard & B.L. Burtt	SALA 156566	S. Andrés-Sánchez SA760 & S. Smuts	4629743	9259486	9259486	0.00	4144005	403079	58945	8750034	55.1	7642474	126.6
Helichrysum tinctum (Thunb.) Hilliard & B.L. Burtt	SALA 156596	S. Andrés-Sánchez SA802 & N. G. Bergh	6283582	12567164	12567164	0.00	5759611	416891	75029	12011142	44.3	9695638	192.8
Helichrysum tomentosum Humbert	BC-844309	M. Galbany-Casals GC-2662, S. Arrabal, R. Letsara, R. B. Anycet & L. V. A. Ravelomanazafy	4215962	8431924	8431923	0.00	3856543	293970	43873	8050929	45.2	7077703	120.9
Helichrysum tongense Hilliard	BNRH	J. E. & S. M. Burrows 7720	7122948	14245896	14245896	0.00	6491351	511898	84709	13579309	46.8	10877207	199
Helichrysum tricostatum Less.	CANB 500380	R. J. Bayer SAF-96165 & C. F. Puttock	4477761	8955522	8955521	0.00	3982708	401889	64855	8432160	58.5	7306404	133.6
Helichrysum trilineatum DC.	BC-867669	A. Romo R-14416, M. Galbany, S. Arrabal & M. Koekemoer	19070389	38140778	38140777	0.00	18500704	371987	130992	37504387	16.7	16751749	553.4
Helichrysum trinervatum Baker	P06898970	S. Andriambololonera 200 & al.	4989540	9979080	9979079	0.00	4399673	492881	67814	9360041	62.1	7708619	176.5
Helichrysum triplinerve DC.	BC-844335	M. Galbany-Casals GC-2627, S. Arrabal & R. Letsara	2390751	4781502	4781502	0.00	2203228	154576	20153	4581185	41.9	4082111	109
Helichrysum truncatum Burtt Davy	BC-867781	A. Romo R-14574, M. Galbany, S. Arrabal & M. Koekemoer	4666501	9333002	9333001	0.00	3972677	606317	61595	8613266	77.2	7964442	75.4
Helichrysum umbraculigerum Less.	BC-867715	A. Romo R-14491, M. Galbany, S. Arrabal & M. Koekemoer	3036294	6072588	6072587	0.00	2745060	232211	42116	5764447	50.8	5228867	93
Helichrysum undulifolium Hutch. & B.L. Burtt	BR0000005882359	S. Lisowski, F. Malaisse & J. Symoens 12140	4993334	9986668	9986668	0.00	4256315	630895	71063	9214588	77.4	8311180	98.1
Helichrysum uninervium Burtt Davy	BNRH	J. E. Burrows 9298	3315475	6630950	6630949	0.00	3021305	227439	44374	6314423	47.8	5656769	104.2
Helichrysum vaginatum Humbert	BC-844252	M. Galbany-Casals GC-2709, S. Arrabal & R. Letsara	3546798	7093596	7093596	0.00	3323102	169667	34399	6850270	34.4	6031068	119.6
Helichrysum valentinum Rouy	BC-950802	M. Galbany GC-2291 & al.	3233427	6466854	6466854	0.00	2953529	234399	29181	6170638	45.9	5527702	104.2
Helichrysum viguieri Humbert	BC-844336	M. Galbany-Casals GC-2670, S. Arrabal, R. Letsara, R. B. Anycet & L. V. A. Ravelomanazafy	3833628	7667256	7667256	0.00	3548944	218478	42042	7358408	40.3	6461748	121.9
Helichrysum wilmsii Moeser	BC-867784	A. Romo R-14577, M. Galbany, S. Arrabal & S. Unarine	7989873	15979746	15979744	0.00	6842773	997606	104642	14787794	74.6	12917468	126.5
Helichrysum witbergense Bolus	SALA 135156	C. Aedo, S. Castroviejo, J. Pedrol & E. Rico CA 15212	4464164	8928328	8928327	0.00	4051498	320945	60117	8484058	49.8	7540458	111.3
Helichrysum xylocladum Baker	CANB 660410.1	R. J. Bayer MAD-04073 & al.	3417482	6834964	6834964	0.00	3041572	301966	48499	6433609	58.8	5693961	115
Helichrysum zeyheri Less.	BC-867754	A. Romo R-14542, M. Galbany, S. Arrabal & M. Koekemoer	4201515	8403030	8403030	0.00	3785136	345247	49363	7964882	52.2	6767424	150.4
Helichrysum zwartbergense Bolus	BC-867739	A. Romo R-14520, M. Galbany, S. Arrabal & M. Koekemoer	9786120	19572240	19572240	0.00	9317984	352959	66260	19055187	26.5	12386185	350
Humeocline madagascariensis (Humbert) Anderb.	BC-844342	M. Galbany-Casals GC-2730, S. Arrabal & R. Letsara	2789157	5578314	5578313	0.00	2522720	215006	31064	5291510	51.5	4739682	104.3
Pseudognaphalium affine (D. Don) Anderb.	BC-982152	M. Galbany GC-2265 & S. Arrabal	3411161	6822322	6822322	0.00	3059917	294184	36885	6450903	54.5	5752373	108.3
Pseudognaphalium andicola (Phil.) C. Monti, N. Bayón & S.E. Freire	BC-982160	J. M. Blanco s.n.	3598663	7197326	7197326	0.00	3352634	196343	30815	6932426	36.9	6240406	99.9
Pseudognaphalium beneolens (Davidson) Anderb.	RSA718606	M. Honer 2139	3435102	6870204	6870201	0.00	3089871	285615	36733	6502090	53.6	5755028	114.9
Pseudognaphalium biolettii Anderb. ex G.L. Nesom	RSA703207	LeRoy Gross 1401	3908633	7817266	7817265	0.00	3517503	321422	46160	7402588	53.1	6471336	125.9
Pseudognaphalium brachyphyllum (Greenm.) Anderb.	MEXU 1365279	M. Véliz 99.7303	3930314	7860628	7860627	0.00	3293693	569121	47979	7204486	83.5	6318942	123
Pseudognaphalium cymatoides (DC.) Anderb.	BC-981912	M. Galbany GC-2526 & S. Arrabal	2980347	5960694	5960694	0.00	2709616	220043	32543	5671818	48.5	5224924	78.8
Pseudognaphalium elegans Kartesz	BC-981635	M. Galbany GC-2453 & S. Arrabal	3471403	6942806	6942805	0.00	3205613	214574	31845	6657645	41.1	5936849	108.3
Pseudognaphalium greenmannii (S.F. Blake) Anderb.	BC-981638	M. Galbany GC-2449, S. Arrabal & D. Juárez	3343359	6686718	6686718	0.00	3076618	216071	32517	6401824	42.7	5764830	99.6
Pseudognaphalium lacteum (Meyen & Walp.) Anderb.	CONC 117548	M. T. K. Arroyo 84-691	5155325	10310650	10310648	0.00	4024468	1027691	73369	9149996	112.6	8445354	77.1
Pseudognaphalium luteoalbum (L.) Hilliard & B.L. Burtt	BC-867617	A. Romo R-14335, M. Galbany, S. Arrabal & M. Koekemoer	4698025	9396050	9396049	0.00	3947546	672422	54400	8621914	82.4	7507842	129.3
Pseudognaphalium melanosphaerum (Sch. Bip. ex A. Rich.) Hilliard	BC-842505	J. J. Aldasoro A9933 & M. Alarcón	4190704	8381408	8381408	0.00	3774265	337612	53720	7939862	52.7	6737338	151.5
Pseudognaphalium obtusifolium (L.) Hilliard & B.L. Burtt	RSA299987	E. Neese 11074	4404373	8808746	8808746	0.00	3761912	555186	60916	8139926	76	7038942	135.3
Pseudognaphalium oxyphyllum (DC.) Kirp. var. oxyphyllum	BC-981690	M. Galbany GC-2431 & S. Arrabal	3380516	6761032	6761032	0.00	3033496	294054	31830	6392876	54.5	5688808	110.2
Pseudognaphalium psilophyllum (Meyen & Walp.) Anderb.	BC-981880	M. Galbany GC-2504 & S. Arrabal	2508995	5017990	5017990	0.00	2218197	255201	21240	4712835	60.9	4342555	78.6
Pseudognaphalium viravira (Molina) Anderb.	BC-981909	M. Galbany GC-2529 & S. Arrabal	3351984	6703968	6703968	0.00	2958467	339420	34902	6291256	61.6	5740502	87.6
Syncarpha staehelina (L.) B. Nord.	BC-867764	A. Romo R-14553, M. Galbany, S. Arrabal & M. Koekemoer	2916113	5832226	5832226	0.00	2648946	219387	33227	5550506	48.4	4955700	107.2
Syncephalum stenoclinoides Humbert	BC-844349	M. Galbany-Casals GC-2664, S. Arrabal, R. Letsara, R. B. Anycet & L. V. A. Ravelomanazafy	1896081	3792162	3792162	0.00	1740398	120061	21391	3622248	44.9	3374494	68.4

## Sheet: Table S3 paralog statistics
Table S3. Statistics obtained in the paralogy analyses using ParalogWizard. For each sample, the number and percentage of paralogs loci within the selected divergence threshold (7.6—18.9%) is provided.
	statistics	%
Achyrocline deflexa B.L. Rob. & Greenm.	215	23.2
Achyrocline guerreroana G.L. Nesom	195	21
Achyrocline hyperchlora S.F. Blake	212	22.9
Achyrocline saturejoides (Lam.) DC.	249	26.9
Achyrocline tomentosa Rusby	245	26.4
Anaphalis bicolor Diels	220	23.7
Anaphalis contorta Hook.f.	235	25.4
Anaphalis flavescens Hand.-Mazz.	228	24.6
Anaphalis gracilis Hand.-Mazz.	214	23.1
Anaphalis latialata Y. Ling & Y.L. Chen	226	24.4
Anaphalis margaritacea (L.) Benth. & Hook. f.	225	24.3
Anaphalis nepalensis (Spreng.) Hand.-Mazz. var. monocephala (DC.) Hand.-Mazz.	228	24.6
Anaphalis royleana DC.	232	25
Anaphalis triplinervis Sims ex C.B. Clarke	232	25
Helichrysum abbayesii Humbert	216	23.3
Helichrysum acutatum DC.	240	25.9
Helichrysum adenocarpum DC. subsp. adenocarpum	200	21.6
Helichrysum adhaerens R. Vig. & Humbert var. summijejyanum Humbert	208	22.4
Helichrysum albiflorum Moeser	179	19.3
Helichrysum albilanatum Hilliard	231	24.9
Helichrysum albobrunneum S. Moore	224	24.2
Helichrysum allioides Less.	251	27.1
Helichrysum alsinoides DC.	245	26.4
Helichrysum amblyphyllum Mattf.	237	25.6
Helichrysum ambondrombeense Humbert	195	21
Helichrysum ammitophilum Hilliard	250	27
Helichrysum angavense Humbert	231	24.9
Helichrysum angustifrondeum S. Moore	175	18.9
Helichrysum anomalum Less.	242	26.1
Helichrysum antandroi Scott Elliot	177	19.1
Helichrysum aphelexioides DC.	206	22.2
Helichrysum appendiculatum Less.	230	24.8
Helichrysum argyranthum O. Hoffm.	243	26.2
Helichrysum argyrolepis MacOwan	228	24.6
Helichrysum argyrophyllum DC.	222	23.9
Helichrysum argyrosphaerum DC.	230	24.8
Helichrysum armenium DC.	213	23
Helichrysum arwae J.R.I. Wood	229	24.7
Helichrysum asperum (Thunb.) Hilliard & B.L. Burtt var. asperum	236	25.5
Helichrysum athrixiifolium O. Hoffm.	237	25.6
Helichrysum attenuatum Humbert	222	23.9
Helichrysum aucheri Boiss.	215	23.2
Helichrysum aureolum Hilliard	229	24.7
Helichrysum aureonitens Sch. Bip.	205	22.1
Helichrysum aureum (Houtt.) Merr. var. monocephalum (DC.) Hilliard	226	24.4
Helichrysum auriceps Hilliard	226	24.4
Helichrysum bellidiastrum Moeser	242	26.1
Helichrysum bellum Hilliard	235	25.4
Helichrysum benthamii R. Vig. & Humbert	215	23.2
Helichrysum betsiliense Klatt	200	21.6
Helichrysum bracteiferum Humbert subsp. bracteiferum	214	23.1
Helichrysum brownei S. Moore	226	24.4
Helichrysum brunioides Moeser subsp. brunioides	229	24.7
Helichrysum caespititium (DC.) Sond.	226	24.4
Helichrysum callicomum Harv.	215	23.2
Helichrysum calocladum Humbert var. calocladum	225	24.3
Helichrysum cameroonense Hutch. & Dalziel	240	25.9
Helichrysum camusianum Humbert	218	23.5
Helichrysum candolleanum H. Buek	230	24.8
Helichrysum cephaloideum DC.	212	22.9
Helichrysum cerastioides DC. var. cerastioides	233	25.1
Helichrysum ceres S. Moore	204	22
Helichrysum chamaeyucca Humbert	215	23.2
Helichrysum chionoides Philipson	239	25.8
Helichrysum chionosphaerum DC.	223	24.1
Helichrysum chrysargyrum Moeser	230	24.8
Helichrysum citrispinum Delile var. citrispinum	231	24.9
Helichrysum citrispinum Delile var. hoehnelii (Schweinf.) Hedberg	227	24.5
Helichrysum cochleariforme DC.	215	23.2
Helichrysum confertifolium Klatt	232	25
Helichrysum confertum N. E. Br.	226	24.4
Helichrysum congolanum Schltr. & O. Hoffm.	221	23.8
Helichrysum cooperi Harv.	227	24.5
Helichrysum cordifolium DC.	222	23.9
Helichrysum coriaceum Harv.	247	26.6
Helichrysum crassifolium (L.) D. Don ex G. Don	202	21.8
Helichrysum cremnophilum Humbert subsp. cremnophilum	219	23.6
Helichrysum crispum D. Don	189	20.4
Helichrysum cryptomerioides Baker	238	25.7
Helichrysum cylindriflorum (L.) Hilliard & B.L. Burtt	206	22.2
Helichrysum cymosum (L.) D. Don ex G. Don subsp. cymosum	231	24.9
Helichrysum danguyanum Humbert	217	23.4
Helichrysum dasycephalum O. Hoffm.	227	24.5
Helichrysum dasymallum Hilliard	231	24.9
Helichrysum decorum DC.	216	23.3
Helichrysum densiflorum Oliv.	236	25.5
Helichrysum devium J.Y. Johnson	233	25.1
Helichrysum devredii Lisowski	196	21.1
Helichrysum dichotomum Humbert	218	23.5
Helichrysum difficile Hilliard	232	25
Helichrysum doerfleri Rech. f.	205	22.1
Helichrysum dracaenifolium Humbert subvar. dracaenifolium	219	23.6
Helichrysum drakensbergense Killick	232	25
Helichrysum dunense Hilliard	268	28.9
Helichrysum duvigneaudii Lisowski	193	20.8
Helichrysum ecklonis Sond.	231	24.9
Helichrysum elegantissimum DC.	228	24.6
Helichrysum elephantinum Cufod.	220	23.7
Helichrysum ellipticifolium Moeser	219	23.6
Helichrysum epapposum Bolus	246	26.5
Helichrysum ephelos Hilliard	95	10.2
Helichrysum errerae Tineo	201	21.7
Helichrysum excisum Less.	241	26
Helichrysum faradifani Scott Elliot	218	23.5
Helichrysum felinum Less.	225	24.3
Helichrysum filaginoides Humbert	213	23
Helichrysum flagellare Baker	228	24.6
Helichrysum flammeiceps Brenan	232	25
Helichrysum flanaganii Bolus	240	25.9
Helichrysum foetidum Moench	197	21.3
Helichrysum foetidum Moench var. foetidum	219	23.6
Helichrysum formosissimum Sch. Bip.	205	22.1
Helichrysum forskahlii (J. F. Gmel.) Hilliard & B.L. Burtt var. compactum (Vatke) Mesfin	234	25.2
Helichrysum forskahlii (J. F. Gmel.) Hilliard & B.L. Burtt var. forskahlii	253	27.3
Helichrysum forsythii Humbert	220	23.7
Helichrysum fulvescens DC. var. fulvescens	211	22.8
Helichrysum gaharoense Moeser & Schltr.	218	23.5
Helichrysum galpinii N. E. Br.	234	25.2
Helichrysum gariepinum DC.	246	26.5
Helichrysum geayi Humbert	217	23.4
Helichrysum geniorum Humbert	80	8.6
Helichrysum globosum Sch. Bip.	228	24.6
Helichrysum glomeratum Klatt	243	26.2
Helichrysum glossophyllum Humbert	215	23.2
Helichrysum goetzeanum O. Hoffm.	226	24.4
Helichrysum gofense Cufod.	224	24.2
Helichrysum gossypinum Sch. Bip.	211	22.8
Helichrysum grandibracteatum M.D. Hend.	214	23.1
Helichrysum grandiflorum D. Don	218	23.5
Helichrysum graveolens (M. Bieb.) Sweet	214	23.1
Helichrysum griseolanatum Hilliard	237	25.6
Helichrysum gymnocephalum Humbert	216	23.3
Helichrysum gymnocomum DC.	227	24.5
Helichrysum hamulosum DC.	225	24.3
Helichrysum harveyanum Wild	244	26.3
Helichrysum hebelepis DC.	243	26.2
Helichrysum heldreichii Boiss.	203	21.9
Helichrysum helianthemifolium D. Don ex G. Don	234	25.2
Helichrysum herbaceum (Andrews) Sweet	222	23.9
Helichrysum herniarioides DC.	238	25.7
Helichrysum heterolasium Hilliard	239	25.8
Helichrysum heterotrichum Humbert	222	23.9
Helichrysum hirtum Humbert var. hirtum	216	23.3
Helichrysum homilochrysum S. Moore	236	25.5
Helichrysum horridum (Sch. Bip.) A. Rich.	230	24.8
Helichrysum hypnoides R. Vig. & Humbert	217	23.4
Helichrysum hypoleucum Harv.	229	24.7
Helichrysum ibityense R. Vig. & Humbert var. ibityense	209	22.5
Helichrysum indicum (L.) Grierson	207	22.3
Helichrysum infaustum J.M. Wood & M.S. Evans	231	24.9
Helichrysum interjacens Hilliard	248	26.8
Helichrysum isalense Humbert	232	25
Helichrysum isolepis Bolus	238	25.7
Helichrysum italicum (Roth) G. Don subsp. siculum (Jord. & Fourr.) Galbany, L. Sáez & Benedí	218	23.5
Helichrysum kilimanjari Oliv.	226	24.4
Helichrysum kirkii Oliv. & Hiern	223	24.1
Helichrysum korongoni Beentje	220	23.7
Helichrysum kraussii Sch. Bip.	239	25.8
Helichrysum krebsianum Less.	240	25.9
Helichrysum krookii Moeser	238	25.7
Helichrysum lacteum Coss. & Durieu	207	22.3
Helichrysum lavanduloides DC. cf.	220	23.7
Helichrysum lecomtei R. Vig. & Humbert	219	23.6
Helichrysum lejolyanum Lisowski	113	12.2
Helichrysum leontonyx DC.	241	26
Helichrysum lepidissimum S. Moore	227	24.5
Helichrysum lesliei Hilliard	226	24.4
Helichrysum leucocephalum Boiss.	197	21.3
Helichrysum leucocladum Humbert	201	21.7
Helichrysum leucosphaerum Baker	228	24.6
Helichrysum lineatum Bolus	208	22.4
Helichrysum litorale Bolus	258	27.8
Helichrysum litoreum Guss.	194	20.9
Helichrysum longifolium DC.	210	22.7
Helichrysum longinquum Hilliard	239	25.8
Helichrysum luzulifolium DC. subsp. brevifolium Humbert	222	23.9
Helichrysum madagascariense DC. var. madagascariense	202	21.8
Helichrysum mahafaly Humbert	229	24.7
Helichrysum manopappoides Humbert	224	24.2
Helichrysum maranguense O. Hoffm.	227	24.5
Helichrysum marginatum DC.	219	23.6
Helichrysum mariepscopicum Hilliard	257	27.7
Helichrysum marmarolepis S. Moore	228	24.6
Helichrysum marojejyense Humbert	216	23.3
Helichrysum massanellanum Herrando, J.M. Blanco, L. Sáez & Galbany	208	22.4
Helichrysum melaleucum Rchb.	212	22.9
Helichrysum melanacme DC.	251	27.1
Helichrysum melitense (Pignatti) Brullo, Lanfr., Pavone & Ronsisv.	220	23.7
Helichrysum meyeri-johannis Engl.	234	25.2
Helichrysum miconiifolium DC.	240	25.9
Helichrysum microcephalum DC.	209	22.5
Helichrysum micropoides DC.	241	26
Helichrysum milfordiae Killick	243	26.2
Helichrysum milleri Hilliard	242	26.1
Helichrysum mimetes S. Moore	225	24.3
Helichrysum mirabile Humbert var. compactum Humbert	205	22.1
Helichrysum mixtum O. Hoffm. var. mixtum	227	24.5
Helichrysum moeserianum Thell.	236	25.5
Helichrysum molestum Hilliard	233	25.1
Helichrysum monizii Lowe	230	24.8
Helichrysum monogynum B.L. Burtt & Sunding	244	26.3
Helichrysum montanum DC.	256	27.6
Helichrysum monticola Hilliard	243	26.2
Helichrysum montis-cati Hilliard	242	26.1
Helichrysum mundtii Harv.	246	26.5
Helichrysum mussae Nevski	204	22
Helichrysum mutabile Hilliard	233	25.1
Helichrysum mutisiifolium Less. var. mutisiifolium	225	24.3
Helichrysum nandense S. Moore	224	24.2
Helichrysum nanum Klatt	240	25.9
Helichrysum natalitium DC.	226	24.4
Helichrysum nervicinctum Humbert subsp. nervicinctum	211	22.8
Helichrysum newii Oliv. & Hiern	247	26.6
Helichrysum nitens Oliv. & Hiern subsp. nitens	222	23.9
Helichrysum niveum Less.	230	24.8
Helichrysum noeanum Boiss.	198	21.4
Helichrysum nudifolium (L.) Less. var. nudifolium	214	23.1
Helichrysum obconicum DC.	228	24.6
Helichrysum obductum Bolus	224	24.2
Helichrysum obtusum Moeser	241	26
Helichrysum odoratissimum Sweet var. odoratissimum	245	26.4
Helichrysum oligocephalum DC.	209	22.5
Helichrysum opacum Klatt	268	28.9
Helichrysum oreophilum Klatt	226	24.4
Helichrysum orientale Gaertn.	209	22.5
Helichrysum oxyphyllum DC.	232	25
Helichrysum pagophilum M.D. Hend.	242	26.1
Helichrysum paleatum Hilliard	243	26.2
Helichrysum pallasii Ledeb.	219	23.6
Helichrysum pallidum DC.	245	26.4
Helichrysum panduratum O. Hoffm. ex De Wild. & T. Durand var. transvaalense	217	23.4
Helichrysum patulifolium Baker	216	23.3
Helichrysum patulum (L.) D. Don ex G. Don	227	24.5
Helichrysum pendulum C. Presl	213	23
Helichrysum pentzioides Less.	240	25.9
Helichrysum petiolare Hilliard & B.L. Burtt	238	25.7
Helichrysum phylicifolium DC.	222	23.9
Helichrysum pilosellum Less.	248	26.8
Helichrysum plantago DC.	241	26
Helichrysum platycephalum Baker	114	12.3
Helichrysum platypterum DC.	237	25.6
Helichrysum plicatum DC.	216	23.3
Helichrysum polycladum Klatt	243	26.2
Helichrysum populifolium DC.	236	25.5
Helichrysum praecurrens Hilliard	242	26.1
Helichrysum psilolepis Harv.	212	22.9
Helichrysum pulchellum DC.	237	25.6
Helichrysum pumilio (O. Hoffm.) Hilliard & B.L. Burtt subsp. fleckii (S. Moore) Hilliard	234	25.2
Helichrysum qathlambanum Hilliard	245	26.4
Helichrysum quartinianum A. Rich.	217	23.4
Helichrysum reflexum N.E. Br.	244	26.3
Helichrysum retortum Willd.	234	25.2
Helichrysum retrorsum DC. var. retrorsum	223	24.1
Helichrysum revolutum (Thunb.) Less.	250	27
Helichrysum roseo-niveum Marloth & O. Hoffm.	228	24.6
Helichrysum rosum Less. var. rosum	241	26
Helichrysum ruandense Lisowski	229	24.7
Helichrysum rubellum Less.	217	23.4
Helichrysum rubicundum Bornm.	204	22
Helichrysum rudolfii Hilliard	223	24.1
Helichrysum rugulosum Less.	158	17
Helichrysum rutilans (L.) D. Don ex G. Don	236	25.5
Helichrysum salviifolium Humbert var. subpalmatinerve Humbert	202	21.8
Helichrysum sanguineum (L.) Kostel.	192	20.7
Helichrysum sarcolaenifolium Humbert	219	23.6
Helichrysum saxatile Moris	221	23.8
Helichrysum scabrum Less.	254	27.4
Helichrysum schimperi (Sch. Bip. ex A. Rich.) Moeser	225	24.3
Helichrysum selaginifolium R. Vig. & Humbert	222	23.9
Helichrysum serotinum Boiss. var. serotinum	188	20.3
Helichrysum sessilioides Hilliard	232	25
Helichrysum setosum Harv.	254	27.4
Helichrysum sibthorpii Rouy	220	23.7
Helichrysum silvaticum Hilliard	219	23.6
Helichrysum simillinum DC.	244	26.3
Helichrysum spiralepis Hilliard & B.L. Burtt	249	26.9
Helichrysum splendidum Less.	259	27.9
Helichrysum spodiophyllum Hilliard & B.L. Burtt	233	25.1
Helichrysum stellatum Less.	236	25.5
Helichrysum stenoclinoides Humbert	145	15.6
Helichrysum stenopterum DC.	236	25.5
Helichrysum stilpnocephalum Humbert var. stilpnocephalum	199	21.5
Helichrysum stoechas DC.	197	21.3
Helichrysum stuhlmannii O. Hoffm.	246	26.5
Helichrysum subfalcatum Hilliard	242	26.1
Helichrysum subglomeratum Less.	227	24.5
Helichrysum subluteum Burtt Davy	227	24.5
Helichrysum subsimile Rech.f.	205	22.1
Helichrysum sutherlandii Harv.	209	22.5
Helichrysum swynnertonii S. Moore	244	26.3
Helichrysum syncephaloides Humbert	218	23.5
Helichrysum tenax M.D. Hend.	220	23.7
Helichrysum tenue Humbert	205	22.1
Helichrysum tenuifolium Killick	226	24.4
Helichrysum teretifolium Sweet	198	21.4
Helichrysum thapsus O. Hoffm.	241	26
Helichrysum theresae Lisowsky	225	24.3
Helichrysum thianschanicum Regel	195	21
Helichrysum tillandsiifolium O. Hoffm.	227	24.5
Helichrysum tinctum (Thunb.) Hilliard & B.L. Burtt	228	24.6
Helichrysum tinctum (Thunb.) Hilliard & B.L. Burtt	251	27.1
Helichrysum tomentosum Humbert	219	23.6
Helichrysum tongense Hilliard	244	26.3
Helichrysum tricostatum Less.	241	26
Helichrysum trilineatum DC.	267	28.8
Helichrysum trinervatum Baker	230	24.8
Helichrysum triplinerve DC.	217	23.4
Helichrysum truncatum Burtt Davy	172	18.6
Helichrysum umbraculigerum Less.	243	26.2
Helichrysum undulifolium Hutch. & B.L. Burtt	211	22.8
Helichrysum uninervium Burtt Davy	242	26.1
Helichrysum vaginatum Humbert	221	23.8
Helichrysum valentinum Rouy	205	22.1
Helichrysum viguieri Humbert	229	24.7
Helichrysum wilmsii Moeser	236	25.5
Helichrysum witbergense Bolus	240	25.9
Helichrysum xylocladum Baker	234	25.2
Helichrysum zeyheri Less.	234	25.2
Helichrysum zwartbergense Bolus	650	70.1
Humeocline madagascariensis (Humbert) Anderb.	210	22.7
Pseudognaphalium affine (D. Don) Anderb.	213	23
Pseudognaphalium andicola (Phil.) C. Monti, N. Bayón & S.E. Freire	229	24.7
Pseudognaphalium beneolens (Davidson) Anderb.	237	25.6
Pseudognaphalium biolettii Anderb. ex G.L. Nesom	237	25.6
Pseudognaphalium brachyphyllum (Greenm.) Anderb.	232	25
Pseudognaphalium cymatoides (DC.) Anderb.	201	21.7
Pseudognaphalium elegans Kartesz	238	25.7
Pseudognaphalium greenmannii (S.F. Blake) Anderb.	232	25
Pseudognaphalium lacteum (Meyen & Walp.) Anderb.	188	20.3
Pseudognaphalium luteoalbum (L.) Hilliard & B.L. Burtt	211	22.8
Pseudognaphalium melanosphaerum (Sch. Bip. ex A. Rich.) Hilliard	213	23
Pseudognaphalium obtusifolium (L.) Hilliard & B.L. Burtt	240	25.9
Pseudognaphalium oxyphyllum (DC.) Kirp. var. oxyphyllum	232	25
Pseudognaphalium psilophyllum (Meyen & Walp.) Anderb.	209	22.5
Pseudognaphalium viravira (Molina) Anderb.	221	23.8
Syncarpha staehelina (L.) B. Nord.	211	22.8
Syncephalum stenoclinoides Humbert	224	24.2

## Sheet: Table S4 selected loci
Table S4. Summary of the selected loci (including paralogs) for subsequent phylogeny reconstruction, after filtering for missing data (script HPM5).
Alignment_name	No_of_taxa	Alignment_length	Total_matrix_cells	Undetermined_characters	Missing_percent	No_variable_sites	Proportion_variable_sites	Parsimony_informative_sites	Proportion_parsimony_informative	AT_content	GC_content	A	C	G	T	K	M	R	Y	S	W	B	V	H	D	X	N	O	-	?	MstatX_entropy	trimAl_sct
Assembly_At1g01050_modif70.fas	325	217	70525	16002	22.69	56	0.258	35	0.161	0.535	0.465	13832	12525	12857	15309	0	0	0	0	0	0	0	0	0	0	0	2052	0	0	13950	0.176535	0.741935
Assembly_At1g01050para_modif70.fas	281	170	47770	16018	33532	23	0.135	13	0.076	0.57	0.43	9288	7154	6498	8812	0	0	0	0	0	0	0	0	0	0	0	0	0	0	16018	0.0117244	0.864706
Assembly_At1g01470_modif70.fas	334	194	64796	2628	4056	93	0.479	66	0.34	0.518	0.482	15966	12158	17807	16237	0	0	0	0	0	0	0	0	0	0	0	0	0	0	2628	0.103634	0.520619
Assembly_At1g01940_modif70.fas	338	138	46644	275	0.59	38	0.275	32	0.232	0.593	0.407	14817	10391	8480	12681	0	0	0	0	0	0	0	0	0	0	0	0	0	0	275	0.106272	0.724638
Assembly_At1g02140_modif70.fas	338	374	126412	1826	1444	110	0.294	89	0.238	0.565	0.435	35484	24868	29318	34916	0	0	0	0	0	0	0	0	0	0	0	372	0	12	1442	0.293519	0.705882
Assembly_At1g02140para_modif70.fas	310	375	116250	36996	31825	137	0.365	74	0.197	0.584	0.416	23342	14904	18405	22603	0	0	0	0	0	0	0	0	0	0	0	27378	0	0	9618	0.226449	0.634667
Assembly_At1g02170_modif70.fas	338	497	167986	5186	3087	178	0.358	117	0.235	0.587	0.413	48940	29888	37424	46548	0	0	0	0	0	0	0	0	0	0	0	825	0	4	4357	0.314829	0.641851
Assembly_At1g03250_modif70.fas	336	287	96432	35322	36629	76	0.265	40	0.139	0.561	0.439	18208	10614	16170	16118	0	0	0	0	0	0	0	0	0	0	0	20623	0	0	14699	0.221919	0.735192
Assembly_At1g03470_modif70.fas	338	186	62868	91	0.145	76	0.409	47	0.253	0.571	0.429	20789	12714	14247	15027	0	0	0	0	0	0	0	0	0	0	0	0	0	0	91	0.0446067	0.591398
Assembly_At1g03470para_modif70.fas	288	238	68544	23045	33621	86	0.361	55	0.231	0.596	0.404	16024	9516	8891	11068	0	0	0	0	0	0	0	0	0	0	0	9163	0	12	13870	0.095171	0.638655
Assembly_At1g03600_modif70.fas	335	230	77050	1244	1615	84	0.365	63	0.274	0.571	0.429	22045	13730	18795	21236	0	0	0	0	0	0	0	0	0	0	0	0	0	0	1244	0.0866603	0.634783
Assembly_At1g04290_modif70.fas	338	138	46644	447	0.958	57	0.413	35	0.254	0.572	0.428	16261	7564	12205	10167	0	0	0	0	0	0	0	0	0	0	0	0	0	0	447	0.113995	0.586957
Assembly_At1g05720_modif70.fas	338	403	136214	30023	22041	164	0.407	104	0.258	0.615	0.385	33513	16215	24747	31716	0	0	0	0	0	0	0	0	0	0	0	18393	0	27	11603	0.308765	0.593052
Assembly_At1g05910_modif70.fas	335	247	82745	2939	3552	77	0.312	46	0.186	0.55	0.45	21936	17025	18896	21949	0	0	0	0	0	0	0	0	0	0	0	140	0	0	2799	0.217048	0.688259
Assembly_At1g06190_modif70.fas	337	167	56279	695	1235	99	0.593	62	0.371	0.568	0.432	17058	6038	17950	14538	0	0	0	0	0	0	0	0	0	0	0	0	0	12	683	0.0941682	0.407186
Assembly_At1g06680_modif70.fas	335	435	145725	9638	6614	154	0.354	115	0.264	0.549	0.451	41815	30321	31068	32883	0	0	0	0	0	0	0	0	0	0	0	947	0	5	8686	0.209862	0.645977
Assembly_At1g06690_modif70.fas	338	191	64558	4727	7322	88	0.461	51	0.267	0.549	0.451	19481	10657	16288	13405	0	0	0	0	0	0	0	0	0	0	0	492	0	12	4223	0.107457	0.539267
Assembly_At1g07180_modif70.fas	338	606	204828	7261	3545	199	0.328	117	0.193	0.541	0.459	47323	34093	56579	59572	0	0	0	0	0	0	0	0	0	0	0	1612	0	4	5645	0.141595	0.671617
Assembly_At1g07510_modif70.fas	338	572	193336	1996	1032	317	0.554	183	0.32	0.57	0.43	53587	30124	52117	55512	0	0	0	0	0	0	0	0	0	0	0	0	0	699	1297	0.0884193	0.445804
Assembly_At1g07510para_modif70.fas	299	615	183885	42536	23132	305	0.496	189	0.307	0.579	0.421	39603	21442	38249	42055	0	0	0	0	0	0	0	0	0	0	0	23660	0	3099	15777	0.221205	0.504065
Assembly_At1g08200_modif70.fas	316	99	31284	6981	22315	17	0.172	13	0.131	0.635	0.365	6621	3479	5383	8820	0	0	0	0	0	0	0	0	0	0	0	0	0	0	6981	0.0362945	0.828283
Assembly_At1g08500_modif70.fas	338	470	158860	12312	7.75	193	0.411	122	0.26	0.534	0.466	40830	39073	29130	37515	0	0	0	0	0	0	0	0	0	0	0	2990	0	9	9313	0.116208	0.589362
Assembly_At1g08780_modif70.fas	338	365	123370	1229	0.996	145	0.397	90	0.247	0.602	0.398	47462	18482	30188	26009	0	0	0	0	0	0	0	0	0	0	0	210	0	1	1018	0.121434	0.60274
Assembly_At1g09340_modif70.fas	336	471	158256	48485	30637	162	0.344	86	0.183	0.555	0.445	32518	21679	27006	28568	0	0	0	0	0	0	0	0	0	0	0	44952	0	382	3151	0.289174	0.656051
Assembly_At1g09340para_modif70.fas	258	351	90558	36424	40222	82	0.234	36	0.103	0.587	0.413	17238	11313	11039	14544	0	0	0	0	0	0	0	0	0	0	0	33666	0	244	2514	0.1362	0.766382
Assembly_At1g09700_modif70.fas	334	217	72478	1571	2168	85	0.392	59	0.272	0.601	0.399	27134	13907	14409	15457	0	0	0	0	0	0	0	0	0	0	0	0	0	38	1533	0.100285	0.608295
Assembly_At1g09830_modif70.fas	338	443	149734	2442	1631	177	0.4	106	0.239	0.567	0.433	39435	25281	38414	44162	0	0	0	0	0	0	0	0	0	0	0	150	0	54	2238	0.116272	0.600451
Assembly_At1g09900_modif70.fas	337	214	72118	472	0.654	92	0.43	54	0.252	0.637	0.363	24351	8038	17930	21327	0	0	0	0	0	0	0	0	0	0	0	0	0	24	448	0.0788899	0.570093
Assembly_At1g10740_modif70.fas	337	189	63693	476	0.747	69	0.365	41	0.217	0.561	0.439	14235	14168	13627	21187	0	0	0	0	0	0	0	0	0	0	0	0	0	0	476	0.0629285	0.634921
Assembly_At1g11400_modif70.fas	323	167	53941	5056	9373	66	0.395	44	0.263	0.502	0.498	15805	14270	10076	8734	0	0	0	0	0	0	0	0	0	0	0	0	0	9	5047	0.069525	0.60479
Assembly_At1g11400para_modif70.fas	294	162	47628	9929	20847	68	0.42	51	0.315	0.543	0.457	12869	9051	8176	7603	0	0	0	0	0	0	0	0	0	0	0	0	0	25	9904	0.074418	0.580247
Assembly_At1g11430_modif70.fas	338	312	105456	5285	5012	98	0.314	51	0.163	0.592	0.408	37264	17588	23239	22080	0	0	0	0	0	0	0	0	0	0	0	439	0	1155	3691	0.287974	0.682692
Assembly_At1g11760_modif70.fas	338	216	73008	602	0.825	104	0.481	61	0.282	0.605	0.395	20736	11151	17439	23080	0	0	0	0	0	0	0	0	0	0	0	0	0	3	599	0.0785063	0.518519
Assembly_At1g11790_modif70.fas	335	150	50250	1745	3473	59	0.393	28	0.187	0.539	0.461	12497	9860	12515	13633	0	0	0	0	0	0	0	0	0	0	0	0	0	36	1709	0.121547	0.606667
Assembly_At1g11890_modif70.fas	338	614	207532	34506	16627	182	0.296	108	0.176	0.61	0.39	58163	30824	36755	47284	0	0	0	0	0	0	0	0	0	0	0	20074	0	0	14432	0.172556	0.703583
Assembly_At1g11890para_modif70.fas	317	557	176569	45003	25487	156	0.28	99	0.178	0.607	0.393	42256	22670	29107	37533	0	0	0	0	0	0	0	0	0	0	0	23327	0	2	21674	0.118434	0.719928
Assembly_At1g12050_modif70.fas	284	279	79236	16523	20853	80	0.287	50	0.179	0.571	0.429	18080	15110	11789	17734	0	0	0	0	0	0	0	0	0	0	0	5402	0	0	11121	0.186405	0.713262
Assembly_At1g12230_modif70.fas	338	360	121680	18655	15331	122	0.339	62	0.172	0.58	0.42	30880	19916	23384	28845	0	0	0	0	0	0	0	0	0	0	0	3808	0	2	14845	0.180576	0.661111
Assembly_At1g12310_modif70.fas	331	320	105920	2884	2723	119	0.372	89	0.278	0.567	0.433	29200	18712	25893	29231	0	0	0	0	0	0	0	0	0	0	0	0	0	89	2795	0.154972	0.628125
Assembly_At1g12330_modif70.fas	334	418	139612	2662	1907	223	0.533	157	0.376	0.555	0.445	35240	20654	40253	40803	0	0	0	0	0	0	0	0	0	0	0	0	0	13	2649	0.0941653	0.466507
Assembly_At1g12410_modif70.fas	337	358	120646	4864	4032	92	0.257	63	0.176	0.577	0.423	34140	21225	27788	32629	0	0	0	0	0	0	0	0	0	0	0	761	0	3	4100	0.187281	0.743017
Assembly_At1g12520_modif70.fas	337	274	92338	6314	6838	122	0.445	73	0.266	0.538	0.462	21876	14767	24988	24393	0	0	0	0	0	0	0	0	0	0	0	1485	0	3	4826	0.176423	0.554745
Assembly_At1g12580_modif70.fas	334	246	82164	1450	1765	87	0.354	57	0.232	0.561	0.439	21918	16951	18501	23344	0	0	0	0	0	0	0	0	0	0	0	0	0	0	1450	0.0619904	0.646341
Assembly_At1g12840_modif70.fas	338	358	121004	23752	19629	100	0.279	62	0.173	0.576	0.424	24768	16884	24347	31253	0	0	0	0	0	0	0	0	0	0	0	11861	0	0	11891	0.178087	0.72067
Assembly_At1g12950para_modif70.fas	333	564	187812	4841	2578	278	0.493	193	0.342	0.596	0.404	47153	29250	44611	61957	0	0	0	0	0	0	0	0	0	0	0	207	0	421	4213	0.268734	0.507092
Assembly_At1g13440_modif70.fas	333	404	134532	28881	21468	165	0.408	96	0.238	0.562	0.438	27801	17943	28340	31567	0	0	0	0	0	0	0	0	0	0	0	22489	0	79	6313	0.217151	0.591584
Assembly_At1g13690_modif70.fas	338	194	65572	203	0.31	89	0.459	42	0.216	0.531	0.469	17507	11540	19101	17221	0	0	0	0	0	0	0	0	0	0	0	0	0	7	196	0.0720042	0.541237
Assembly_At1g13700_modif70.fas	338	511	172718	1612	0.933	201	0.393	135	0.264	0.59	0.41	47474	29868	40298	53466	0	0	0	0	0	0	0	0	0	0	0	357	0	6	1249	0.185971	0.606654
Assembly_At1g14150_modif70.fas	338	320	108160	17370	16.06	133	0.416	77	0.241	0.598	0.402	28553	12999	23403	25835	0	0	0	0	0	0	0	0	0	0	0	16910	0	0	460	0.177783	0.584375
Assembly_At1g14620_modif70.fas	338	276	93288	12753	13671	120	0.435	70	0.254	0.565	0.435	22741	17316	17676	22802	0	0	0	0	0	0	0	0	0	0	0	12255	0	5	493	0.0964709	0.565217
Assembly_At1g14650_modif70.fas	337	164	55268	539	0.975	60	0.366	37	0.226	0.561	0.439	15700	7968	16046	15015	0	0	0	0	0	0	0	0	0	0	0	0	0	0	539	0.0936745	0.634146
Assembly_At1g15140_modif70.fas	337	184	62008	28446	45875	40	0.217	19	0.103	0.582	0.418	9747	6886	7152	9777	0	0	0	0	0	0	0	0	0	0	0	27805	0	0	641	0.171094	0.782609
Assembly_At1g15340_modif70.fas	334	234	78156	1586	2029	88	0.376	46	0.197	0.521	0.479	26971	18708	17970	12921	0	0	0	0	0	0	0	0	0	0	0	0	0	1	1585	0.0802589	0.623932
Assembly_At1g15340para_modif70.fas	322	208	66976	5285	7891	88	0.423	50	0.24	0.51	0.49	22382	12476	17737	9096	0	0	0	0	0	0	0	0	0	0	0	0	0	0	5285	0.0859514	0.576923
Assembly_At1g15820_modif70.fas	337	607	204559	4601	2249	185	0.305	124	0.204	0.496	0.504	47372	47792	52890	51904	0	0	0	0	0	0	0	0	0	0	0	552	0	345	3704	0.0675372	0.693575
Assembly_At1g15820para_modif70.fas	327	603	197181	27661	14028	190	0.315	112	0.186	0.496	0.504	41733	40736	44673	42378	0	0	0	0	0	0	0	0	0	0	0	21912	0	18	5731	0.108172	0.684909
Assembly_At1g16080_modif70.fas	338	426	143988	4383	3044	161	0.378	96	0.225	0.534	0.466	33347	27496	37495	41267	0	0	0	0	0	0	0	0	0	0	0	423	0	6	3954	0.0711631	0.622066
Assembly_At1g16210_modif70.fas	335	189	63315	23269	36751	29	0.153	19	0.101	0.574	0.426	14340	9020	8022	8664	0	0	0	0	0	0	0	0	0	0	0	22044	0	0	1225	0.121388	0.846561
Assembly_At1g16310_modif70.fas	338	493	166634	737	0.442	207	0.42	158	0.32	0.592	0.408	48719	28949	38758	49471	0	0	0	0	0	0	0	0	0	0	0	0	0	0	737	0.0954229	0.580122
Assembly_At1g16740_modif70.fas	338	305	103090	10606	10288	111	0.364	78	0.256	0.548	0.452	27282	18472	23207	23523	0	0	0	0	0	0	0	0	0	0	0	3003	0	5	7598	0.226033	0.636066
Assembly_At1g16740para_modif70.fas	334	303	101202	24867	24572	168	0.554	124	0.409	0.563	0.437	24020	15001	18143	19171	0	0	0	0	0	0	0	0	0	0	0	15733	0	294	8840	0.340303	0.445545
Assembly_At1g16810_modif70.fas	338	168	56784	140	0.247	60	0.357	38	0.226	0.551	0.449	20318	12435	13032	10859	0	0	0	0	0	0	0	0	0	0	0	0	0	0	140	0.047373	0.642857
Assembly_At1g16880_modif70.fas	335	343	114905	16382	14257	94	0.274	59	0.172	0.558	0.442	28521	22012	21461	26529	0	0	0	0	0	0	0	0	0	0	0	2462	0	3	13917	0.189113	0.725948
Assembly_At1g17220_modif70.fas	337	304	102448	4085	3987	98	0.322	59	0.194	0.566	0.434	26260	15699	26984	29420	0	0	0	0	0	0	0	0	0	0	0	624	0	0	3461	0.0965253	0.677632
Assembly_At1g17530_modif70.fas	331	345	114195	10226	8955	134	0.388	100	0.29	0.541	0.459	26005	18290	29406	30268	0	0	0	0	0	0	0	0	0	0	0	0	0	20	10206	0.123957	0.611594
Assembly_At1g17550_modif70.fas	335	122	40870	1058	2589	44	0.361	25	0.205	0.585	0.415	10022	8130	8405	13255	0	0	0	0	0	0	0	0	0	0	0	0	0	0	1058	0.0397581	0.639344
Assembly_At1g17550para_modif70.fas	273	183	49959	18018	36066	44	0.24	22	0.12	0.582	0.418	8239	6580	6773	10349	0	0	0	0	0	0	0	0	0	0	0	0	0	0	18018	0.0161077	0.759563
Assembly_At1g17890_modif70.fas	337	196	66052	690	1045	79	0.403	39	0.199	0.538	0.462	15695	8799	21410	19458	0	0	0	0	0	0	0	0	0	0	0	0	0	0	690	0.0954937	0.596939
Assembly_At1g18010_modif70.fas	337	264	88968	3415	3838	129	0.489	71	0.269	0.587	0.413	19538	12103	23275	30637	0	0	0	0	0	0	0	0	0	0	0	532	0	352	2531	0.189981	0.507576
Assembly_At1g18010para_modif70.fas	335	271	90785	5701	6.28	93	0.343	65	0.24	0.588	0.412	19653	12312	22712	30407	0	0	0	0	0	0	0	0	0	0	0	923	0	18	4760	0.295168	0.656827
Assembly_At1g18170_modif70.fas	329	277	91133	18858	20693	103	0.372	47	0.17	0.572	0.428	22976	8401	22501	18397	0	0	0	0	0	0	0	0	0	0	0	2602	0	0	16256	0.267247	0.628159
Assembly_At1g18800_modif70.fas	337	321	108177	5524	5106	159	0.495	98	0.305	0.591	0.409	37047	19994	21975	23637	0	0	0	0	0	0	0	0	0	0	0	980	0	23	4521	0.171453	0.504673
Assembly_At1g19100_modif70.fas	336	166	55776	2316	4152	50	0.301	36	0.217	0.663	0.337	19767	7949	10058	15686	0	0	0	0	0	0	0	0	0	0	0	48	0	0	2268	0.130196	0.698795
Assembly_At1g19100para_modif70.fas	265	160	42400	11791	27809	37	0.231	28	0.175	0.654	0.346	10686	5059	5528	9336	0	0	0	0	0	0	0	0	0	0	0	11600	0	2	189	0.375138	0.76875
Assembly_At1g20200_modif70.fas	338	619	209222	13258	6337	203	0.328	119	0.192	0.544	0.456	54497	47304	42134	52029	0	0	0	0	0	0	0	0	0	0	0	11135	0	13	2110	0.202864	0.672052
Assembly_At1g20200para_modif70.fas	269	613	164897	81631	49504	132	0.215	74	0.121	0.542	0.458	21632	19092	18955	23587	0	0	0	0	0	0	0	0	0	0	0	79235	0	637	1759	0.359334	0.784666
Assembly_At1g20225_modif70.fas	317	177	56109	6983	12445	80	0.452	52	0.294	0.566	0.434	14947	11589	9758	12832	0	0	0	0	0	0	0	0	0	0	0	0	0	0	6983	0.110022	0.548023
Assembly_At1g20340_modif70.fas	333	393	130869	3147	2405	197	0.501	133	0.338	0.525	0.475	33532	26602	33976	33612	0	0	0	0	0	0	0	0	0	0	0	0	0	151	2996	0.335691	0.498728
Assembly_At1g20540_modif70.fas	338	434	146692	26083	17781	133	0.306	75	0.173	0.573	0.427	29625	23987	27483	39514	0	0	0	0	0	0	0	0	0	0	0	4643	0	0	21440	0.215187	0.693548
Assembly_At1g20930_modif70.fas	315	120	37800	8190	21667	28	0.233	16	0.133	0.513	0.487	5067	6699	7738	10106	0	0	0	0	0	0	0	0	0	0	0	0	0	0	8190	0.0209499	0.766667
Assembly_At1g22170_modif70.fas	338	226	76388	1981	2593	78	0.345	49	0.217	0.618	0.382	27152	12775	15619	18861	0	0	0	0	0	0	0	0	0	0	0	408	0	0	1573	0.175144	0.654867
Assembly_At1g23820_modif70.fas	334	546	182364	71457	39184	153	0.28	78	0.143	0.596	0.404	30998	16418	28584	34907	0	0	0	0	0	0	0	0	0	0	0	55451	0	4	16002	0.181815	0.71978
Assembly_At1g23820para_modif70.fas	331	381	126111	31596	25054	89	0.234	53	0.139	0.599	0.401	26264	15041	22918	30292	0	0	0	0	0	0	0	0	0	0	0	5663	0	1	25932	0.218676	0.766404
Assembly_At1g23890_modif70.fas	336	155	52080	879	1688	74	0.477	38	0.245	0.561	0.439	11986	9346	13119	16750	0	0	0	0	0	0	0	0	0	0	0	0	0	0	879	0.0964048	0.522581
Assembly_At1g24020_modif70.fas	336	242	81312	1693	2082	112	0.463	69	0.285	0.584	0.416	26301	11456	21686	20176	0	0	0	0	0	0	0	0	0	0	0	0	0	30	1663	0.114478	0.53719
Assembly_At1g26550_modif70.fas	338	364	123032	13314	10822	98	0.269	66	0.181	0.552	0.448	34563	20450	28779	25926	0	0	0	0	0	0	0	0	0	0	0	2660	0	0	10654	0.194517	0.730769
Assembly_At1g26750_modif70.fas	337	169	56953	810	1422	90	0.533	58	0.343	0.578	0.422	22619	12844	10816	9864	0	0	0	0	0	0	0	0	0	0	0	0	0	55	755	0.115673	0.467456
Assembly_At1g26810_modif70.fas	338	458	154804	6605	4267	178	0.389	110	0.24	0.583	0.417	47697	24683	37208	38611	0	0	0	0	0	0	0	0	0	0	0	1454	0	61	5090	0.199084	0.611354
Assembly_At1g26880_modif70.fas	333	216	71928	6970	9.69	62	0.287	38	0.176	0.56	0.44	21015	10561	18043	15339	0	0	0	0	0	0	0	0	0	0	0	704	0	0	6266	0.175906	0.712963
Assembly_At1g26880para_modif70.fas	257	339	87123	39676	45.54	101	0.298	59	0.174	0.571	0.429	15424	7834	12521	11668	0	0	0	0	0	0	0	0	0	0	0	39481	0	5	190	0.199326	0.702065
Assembly_At1g27210_modif70.fas	332	254	84328	2151	2551	118	0.465	68	0.268	0.504	0.496	21598	29671	11069	19839	0	0	0	0	0	0	0	0	0	0	0	0	0	0	2151	0.10559	0.535433
Assembly_At1g27210para_modif70.fas	306	256	78336	13245	16908	112	0.438	70	0.273	0.517	0.483	18875	21629	9854	14733	0	0	0	0	0	0	0	0	0	0	0	0	0	0	13245	0.24795	0.5625
Assembly_At1g27340_modif70.fas	336	308	103488	818	0.79	128	0.416	90	0.292	0.545	0.455	27327	17919	28832	28592	0	0	0	0	0	0	0	0	0	0	0	0	0	0	818	0.0670419	0.584416
Assembly_At1g27435_modif70.fas	330	134	44220	2746	6.21	46	0.343	30	0.224	0.514	0.486	11837	7738	12416	9483	0	0	0	0	0	0	0	0	0	0	0	0	0	5	2741	0.0714143	0.656716
Assembly_At1g27480_modif70.fas	287	309	88683	16106	18161	122	0.395	80	0.259	0.539	0.461	20447	18471	14975	18684	0	0	0	0	0	0	0	0	0	0	0	0	0	0	16106	0.094957	0.605178
Assembly_At1g29070_modif70.fas	337	204	68748	1105	1607	62	0.304	34	0.167	0.512	0.488	20785	14054	18932	13872	0	0	0	0	0	0	0	0	0	0	0	0	0	0	1105	0.0505497	0.696078
Assembly_At1g29980_modif70.fas	328	460	150880	15906	10542	175	0.38	114	0.248	0.546	0.454	39847	32635	28725	33767	0	0	0	0	0	0	0	0	0	0	0	2720	0	57	13129	0.151146	0.619565
Assembly_At1g30000_modif70.fas	338	406	137228	1027	0.748	128	0.315	73	0.18	0.598	0.402	38448	25805	28973	42975	0	0	0	0	0	0	0	0	0	0	0	234	0	3	790	0.191624	0.684729
Assembly_At1g30360_modif70.fas	271	323	87533	6675	7626	122	0.378	79	0.245	0.565	0.435	18290	17652	17532	27384	0	0	0	0	0	0	0	0	0	0	0	6188	0	48	439	0.131772	0.622291
Assembly_At1g30380_modif70.fas	337	288	97056	4063	4186	102	0.354	67	0.233	0.508	0.492	20676	18216	27523	26578	0	0	0	0	0	0	0	0	0	0	0	513	0	11	3539	0.0887064	0.645833
Assembly_At1g30620_modif70.fas	335	240	80400	1456	1811	98	0.408	58	0.242	0.543	0.457	24790	14574	21475	18105	0	0	0	0	0	0	0	0	0	0	0	0	0	0	1456	0.0781236	0.591667
Assembly_At1g30630_modif70.fas	338	326	110188	23393	21.23	89	0.273	54	0.166	0.579	0.421	26666	16330	20243	23556	0	0	0	0	0	0	0	0	0	0	0	22916	0	0	477	0.0844364	0.726994
Assembly_At1g31160_modif70.fas	337	247	83239	26162	31.43	99	0.401	47	0.19	0.613	0.387	18157	10509	11612	16799	0	0	0	0	0	0	0	0	0	0	0	25146	0	0	1016	0.206528	0.59919
Assembly_At1g31817_modif70.fas	337	262	88294	377	0.427	88	0.336	56	0.214	0.603	0.397	30288	13425	21503	22701	0	0	0	0	0	0	0	0	0	0	0	0	0	16	361	0.024284	0.664122
Assembly_At1g32100para_modif70.fas	300	363	108900	12061	11075	170	0.468	105	0.289	0.58	0.42	29892	18610	22017	26320	0	0	0	0	0	0	0	0	0	0	0	0	0	17	12044	0.0845952	0.53168
Assembly_At1g32470_modif70.fas	338	216	73008	2071	2837	62	0.287	44	0.204	0.571	0.429	22571	12523	17868	17975	0	0	0	0	0	0	0	0	0	0	0	464	0	0	1607	0.322561	0.712963
Assembly_At1g32500_modif70.fas	338	454	153452	1023	0.667	191	0.421	113	0.249	0.581	0.419	46689	27982	35885	41873	0	0	0	0	0	0	0	0	0	0	0	212	0	2	809	0.163049	0.579295
Assembly_At1g33140_modif70.fas	334	559	186706	92267	49418	224	0.401	175	0.313	0.59	0.41	27718	13735	25477	27509	0	0	0	0	0	0	0	0	0	0	0	89208	0	355	2704	0.326539	0.599284
Assembly_At1g33140para_modif70.fas	319	610	194590	33159	17.04	307	0.503	195	0.32	0.595	0.405	48886	25292	40088	47165	0	0	0	0	0	0	0	0	0	0	0	14871	0	393	17895	0.331154	0.496721
Assembly_At1g33520_modif70.fas	336	274	92064	1130	1227	134	0.489	85	0.31	0.625	0.375	27399	7493	26621	29421	0	0	0	0	0	0	0	0	0	0	0	0	0	30	1100	0.104073	0.510949
Assembly_At1g34000_modif70.fas	334	104	34736	1446	4163	31	0.298	19	0.183	0.639	0.361	12945	5314	6705	8326	0	0	0	0	0	0	0	0	0	0	0	0	0	1	1445	0.0495	0.701923
Assembly_At1g34220_modif70.fas	338	535	180830	21186	11716	194	0.363	103	0.193	0.582	0.418	45336	27097	39580	47631	0	0	0	0	0	0	0	0	0	0	0	5812	0	0	15374	0.15917	0.637383
Assembly_At1g34270_modif70.fas	336	464	155904	1659	1064	290	0.625	197	0.425	0.568	0.432	46046	32889	33753	41557	0	0	0	0	0	0	0	0	0	0	0	0	0	17	1642	0.08726	0.375
Assembly_At1g34470_modif70.fas	338	635	214630	19675	9167	207	0.326	117	0.184	0.589	0.411	45140	41294	38847	69674	0	0	0	0	0	0	0	0	0	0	0	2932	0	32	16711	0.105894	0.674016
Assembly_At1g35620_modif70.fas	338	201	67938	159	0.234	117	0.582	67	0.333	0.635	0.365	18829	12332	12437	24181	0	0	0	0	0	0	0	0	0	0	0	0	0	0	159	0.0864098	0.41791
Assembly_At1g36240_modif70.fas	312	335	104520	31155	29808	87	0.26	49	0.146	0.591	0.409	22528	12750	17216	20871	0	0	0	0	0	0	0	0	0	0	0	16197	0	4	14954	0.226673	0.740299
Assembly_At1g36240para_modif70.fas	332	246	81672	28435	34816	53	0.215	34	0.138	0.613	0.387	16523	8097	12559	16058	0	0	0	0	0	0	0	0	0	0	0	18446	0	0	9989	0.34939	0.784553
Assembly_At1g42970_modif70.fas	330	545	179850	30541	16981	157	0.288	107	0.196	0.486	0.514	37609	37477	39003	35220	0	0	0	0	0	0	0	0	0	0	0	18297	0	13	12231	0.31703	0.711927
Assembly_At1g44575_modif70.fas	334	311	103874	23261	22393	86	0.277	62	0.199	0.546	0.454	20541	17234	19331	23507	0	0	0	0	0	0	0	0	0	0	0	21385	0	1	1875	0.103392	0.723473
Assembly_At1g45230_modif70.fas	337	150	50550	660	1306	54	0.36	40	0.267	0.62	0.38	15719	6895	12054	15222	0	0	0	0	0	0	0	0	0	0	0	0	0	0	660	0.101867	0.64
Assembly_At1g45230para_modif70.fas	299	188	56212	12037	21414	62	0.33	44	0.234	0.638	0.362	15543	6904	9093	12635	0	0	0	0	0	0	0	0	0	0	0	0	0	3	12034	0.0764006	0.670213
Assembly_At1g45474_modif70.fas	338	320	108160	6644	6143	103	0.322	59	0.184	0.548	0.452	23555	18706	27171	32084	0	0	0	0	0	0	0	0	0	0	0	1432	0	13	5199	0.198487	0.678125
Assembly_At1g47640_modif70.fas	338	363	122694	3043	2.48	110	0.303	63	0.174	0.549	0.451	28274	24719	29190	37468	0	0	0	0	0	0	0	0	0	0	0	585	0	13	2445	0.119644	0.69697
Assembly_At1g48350_modif70.fas	338	402	135876	8633	6354	151	0.376	84	0.209	0.553	0.447	38432	26881	30048	31882	0	0	0	0	0	0	0	0	0	0	0	1638	0	55	6940	0.0954123	0.624378
Assembly_At1g49010_modif70.fas	338	254	85852	12287	14312	75	0.295	50	0.197	0.614	0.386	26899	11556	16993	18117	0	0	0	0	0	0	0	0	0	0	0	11289	0	0	998	0.156837	0.704724
Assembly_At1g49410_modif70.fas	302	195	58890	11423	19397	69	0.354	41	0.21	0.519	0.481	9388	9688	13131	15260	0	0	0	0	0	0	0	0	0	0	0	0	0	21	11402	0.0741882	0.646154
Assembly_At1g49430_modif70.fas	338	323	109174	17997	16485	144	0.446	91	0.282	0.591	0.409	28192	13861	23527	25597	0	0	0	0	0	0	0	0	0	0	0	13659	0	3	4335	0.208726	0.55418
Assembly_At1g50030_modif70.fas	257	153	39321	8	0.02	46	0.301	29	0.19	0.596	0.404	12316	8665	7215	11117	0	0	0	0	0	0	0	0	0	0	0	0	0	0	8	0.0293787	0.699346
Assembly_At1g51510_modif70.fas	336	227	76272	34834	45671	83	0.366	54	0.238	0.587	0.413	13597	6506	10605	10730	0	0	0	0	0	0	0	0	0	0	0	33810	0	12	1012	0.213562	0.634361
Assembly_At1g51650_modif70.fas	333	189	62937	2014	3.2	70	0.37	53	0.28	0.529	0.471	18016	15637	13050	14220	0	0	0	0	0	0	0	0	0	0	0	0	0	0	2014	0.0798638	0.62963
Assembly_At1g51760_modif70.fas	338	147	49686	84	0.169	63	0.429	36	0.245	0.595	0.405	12817	8988	11108	16689	0	0	0	0	0	0	0	0	0	0	0	0	0	0	84	0.0820674	0.571429
Assembly_At1g52230_modif70.fas	338	294	99372	1097	1104	120	0.408	64	0.218	0.538	0.462	24772	21064	24354	28085	0	0	0	0	0	0	0	0	0	0	0	177	0	243	677	0.279769	0.591837
Assembly_At1g52230para_modif70.fas	337	294	99078	31179	31469	113	0.384	70	0.238	0.55	0.45	17849	13672	16974	19404	0	0	0	0	0	0	0	0	0	0	0	29559	0	6	1614	0.298079	0.615646
Assembly_At1g52310_modif70.fas	336	214	71904	1155	1606	76	0.355	48	0.224	0.581	0.419	20462	11007	18606	20674	0	0	0	0	0	0	0	0	0	0	0	0	0	0	1155	0.0655397	0.64486
Assembly_At1g53090_modif70.fas	324	391	126684	13283	10485	153	0.391	102	0.261	0.584	0.416	29464	23432	23745	36760	0	0	0	0	0	0	0	0	0	0	0	630	0	46	12607	0.0903907	0.608696
Assembly_At1g53645_modif70.fas	338	405	136890	41505	30.32	148	0.365	67	0.165	0.593	0.407	30481	15499	23390	26015	0	0	0	0	0	0	0	0	0	0	0	29121	0	30	12354	0.193646	0.634568
Assembly_At1g53645para_modif70.fas	293	336	98448	49456	50236	111	0.33	57	0.17	0.604	0.396	15458	7506	11912	14116	0	0	0	0	0	0	0	0	0	0	0	33488	0	56	15912	0.319702	0.669643
Assembly_At1g54500_modif70.fas	281	350	98350	16359	16633	101	0.289	70	0.2	0.58	0.42	21910	12741	21716	25624	0	0	0	0	0	0	0	0	0	0	0	0	0	6	16353	0.0534064	0.711429
Assembly_At1g54650_modif70.fas	335	233	78055	24659	31592	79	0.339	53	0.227	0.557	0.443	11451	11634	11929	18382	0	0	0	0	0	0	0	0	0	0	0	4661	0	1728	18270	0.216396	0.660944
Assembly_At1g55000_modif70.fas	337	190	64030	964	1506	103	0.542	69	0.363	0.562	0.438	14897	9566	18038	20565	0	0	0	0	0	0	0	0	0	0	0	0	0	13	951	0.101271	0.457895
Assembly_At1g55090_modif70.fas	337	242	81554	3715	4555	83	0.343	50	0.207	0.623	0.377	24706	14418	14896	23819	0	0	0	0	0	0	0	0	0	0	0	0	0	7	3708	0.0701725	0.657025
Assembly_At1g55265_modif70.fas	272	228	62016	288	0.464	87	0.382	62	0.272	0.588	0.412	16001	7413	18046	20268	0	0	0	0	0	0	0	0	0	0	0	0	0	10	278	0.0824722	0.618421
Assembly_At1g55310_modif70.fas	337	238	80206	23941	29849	92	0.387	48	0.202	0.54	0.46	15395	9151	16752	14967	0	0	0	0	0	0	0	0	0	0	0	23010	0	1	930	0.159471	0.613445
Assembly_At1g55310para_modif70.fas	338	237	80106	25849	32268	81	0.342	47	0.198	0.566	0.434	16629	8223	15305	14100	0	0	0	0	0	0	0	0	0	0	0	25428	0	6	415	0.134455	0.658228
Assembly_At1g55360_modif70.fas	337	309	104133	17078	16.4	83	0.269	54	0.175	0.579	0.421	27095	16593	20068	23299	0	0	0	0	0	0	0	0	0	0	0	2364	0	84	14630	0.15663	0.731392
Assembly_At1g55360para_modif70.fas	333	286	95238	22698	23833	69	0.241	45	0.157	0.582	0.418	24423	13051	17264	17802	0	0	0	0	0	0	0	0	0	0	0	15183	0	0	7515	0.136284	0.758741
Assembly_At1g55480_modif70.fas	338	134	45292	736	1625	47	0.351	21	0.157	0.631	0.369	14103	6868	9592	13993	0	0	0	0	0	0	0	0	0	0	0	0	0	41	695	0.114641	0.649254
Assembly_At1g55670_modif70.fas	335	312	104520	1154	1104	102	0.327	69	0.221	0.598	0.402	28044	18966	22601	33755	0	0	0	0	0	0	0	0	0	0	0	0	0	11	1143	0.07402	0.673077
Assembly_At1g55910_modif70.fas	337	346	116602	1237	1061	138	0.399	109	0.315	0.585	0.415	30291	20420	27484	37170	0	0	0	0	0	0	0	0	0	0	0	0	0	213	1024	0.119555	0.601156
Assembly_At1g56350_modif70.fas	336	575	193200	3731	1931	191	0.332	107	0.186	0.528	0.472	54536	38286	51060	45587	0	0	0	0	0	0	0	0	0	0	0	882	0	3	2846	0.201698	0.667826
Assembly_At1g57760_modif70.fas	337	190	64030	671	1048	82	0.432	40	0.211	0.583	0.417	17575	11878	14525	19381	0	0	0	0	0	0	0	0	0	0	0	0	0	0	671	0.218662	0.568421
Assembly_At1g57760para_modif70.fas	330	192	63360	2747	4336	76	0.396	42	0.219	0.593	0.407	16453	11454	13205	19501	0	0	0	0	0	0	0	0	0	0	0	0	0	14	2733	0.0460705	0.604167
Assembly_At1g57770_modif70.fas	334	307	102538	1595	1556	124	0.404	73	0.238	0.565	0.435	27237	20789	23118	29799	0	0	0	0	0	0	0	0	0	0	0	0	0	0	1595	0.0734127	0.596091
Assembly_At1g60990_modif70.fas	338	323	109174	7318	6703	126	0.39	57	0.176	0.617	0.383	31162	16984	21996	31714	0	0	0	0	0	0	0	0	0	0	0	4492	0	0	2826	0.203622	0.609907
Assembly_At1g61040_modif70.fas	336	241	80976	1076	1329	99	0.411	60	0.249	0.49	0.51	19829	14797	25939	19335	0	0	0	0	0	0	0	0	0	0	0	0	0	27	1049	0.0995608	0.589212
Assembly_At1g61150_modif70.fas	338	549	185562	40964	22076	154	0.281	94	0.171	0.593	0.407	49551	23674	35065	36308	0	0	0	0	0	0	0	0	0	0	0	10625	0	14	30325	0.268963	0.71949
Assembly_At1g61520_modif70.fas	337	612	206244	30929	14996	203	0.332	132	0.216	0.511	0.489	46549	40201	45536	43029	0	0	0	0	0	0	0	0	0	0	0	29612	0	468	849	0.233978	0.668301
Assembly_At1g61520para_modif70.fas	328	631	206968	15554	7515	387	0.613	226	0.358	0.494	0.506	51566	48307	48537	43004	0	0	0	0	0	0	0	0	0	0	0	4298	0	527	10729	0.28893	0.386688
Assembly_At1g61570_modif70.fas	336	137	46032	1203	2613	45	0.328	29	0.212	0.523	0.477	11429	7633	13728	12039	0	0	0	0	0	0	0	0	0	0	0	0	0	0	1203	0.112261	0.671533
Assembly_At1g61800_modif70.fas	338	658	222404	23633	10626	188	0.286	128	0.195	0.591	0.409	50054	38434	42969	67314	0	0	0	0	0	0	0	0	0	0	0	6306	0	0	17327	0.272123	0.714286
Assembly_At1g61800para_modif70.fas	324	689	223236	31659	14182	198	0.287	131	0.19	0.592	0.408	47000	35426	42797	66354	0	0	0	0	0	0	0	0	0	0	0	4980	0	0	26679	0.184163	0.712627
Assembly_At1g63170_modif70.fas	337	249	83913	5054	6023	79	0.317	46	0.185	0.589	0.411	10865	10069	22323	35602	0	0	0	0	0	0	0	0	0	0	0	1085	0	0	3969	0.328954	0.682731
Assembly_At1g63780_modif70.fas	337	451	151987	4618	3038	145	0.322	86	0.191	0.592	0.408	46243	32401	27766	40959	0	0	0	0	0	0	0	0	0	0	0	354	0	4	4260	0.0752789	0.678492
Assembly_At1g64200_modif70.fas	338	333	112554	31699	28163	92	0.276	55	0.165	0.615	0.385	30804	13595	17546	18910	0	0	0	0	0	0	0	0	0	0	0	29575	0	90	2034	0.197439	0.723724
Assembly_At1g64200para_modif70.fas	287	392	112504	46498	41.33	174	0.444	109	0.278	0.6	0.4	24867	11420	15009	14710	0	0	0	0	0	0	0	0	0	0	0	29149	0	135	17214	0.378153	0.556122
Assembly_At1g64780_modif70.fas	336	376	126336	1682	1331	185	0.492	131	0.348	0.552	0.448	30617	21555	34214	38268	0	0	0	0	0	0	0	0	0	0	0	0	0	50	1632	0.148366	0.507979
Assembly_At1g64780para_modif70.fas	299	413	123487	13094	10604	185	0.448	138	0.334	0.533	0.467	26077	21252	30330	32734	0	0	0	0	0	0	0	0	0	0	0	0	0	122	12972	0.190548	0.552058
Assembly_At1g64850_modif70.fas	336	220	73920	1091	1476	77	0.35	53	0.241	0.547	0.453	22634	15006	17952	17237	0	0	0	0	0	0	0	0	0	0	0	0	0	1	1090	0.090222	0.65
Assembly_At1g64850para_modif70.fas	322	259	83398	5864	7031	171	0.66	117	0.452	0.57	0.43	23990	15174	18162	20208	0	0	0	0	0	0	0	0	0	0	0	0	0	77	5787	0.124825	0.339768
Assembly_At1g64980_modif70.fas	334	210	70140	4256	6068	93	0.443	71	0.338	0.556	0.444	16220	9012	20191	20461	0	0	0	0	0	0	0	0	0	0	0	0	0	25	4231	0.102617	0.557143
Assembly_At1g65270_modif70.fas	315	291	91665	41778	45577	76	0.261	45	0.155	0.585	0.415	15535	8409	12381	13562	0	0	0	0	0	0	0	0	0	0	0	31572	0	0	10206	0.143321	0.738832
Assembly_At1g66070_modif70.fas	337	273	92001	5226	5.68	111	0.407	64	0.234	0.632	0.368	31992	14531	17417	22835	0	0	0	0	0	0	0	0	0	0	0	918	0	30	4278	0.156277	0.593407
Assembly_At1g68400_modif70.fas	336	233	78288	1065	1.36	119	0.511	75	0.322	0.504	0.496	22727	24011	14323	16162	0	0	0	0	0	0	0	0	0	0	0	0	0	27	1038	0.0891136	0.48927
Assembly_At1g68550_modif70.fas	330	162	53460	3167	5924	53	0.327	40	0.247	0.562	0.438	17512	7724	14319	10738	0	0	0	0	0	0	0	0	0	0	0	0	0	24	3143	0.0987675	0.67284
Assembly_At1g68570_modif70.fas	337	321	108177	572	0.529	165	0.514	117	0.364	0.569	0.431	30809	19026	27328	30442	0	0	0	0	0	0	0	0	0	0	0	0	0	72	500	0.104122	0.485981
Assembly_At1g68570para_modif70.fas	330	328	108240	3043	2811	132	0.402	72	0.22	0.558	0.442	29114	18034	28394	29655	0	0	0	0	0	0	0	0	0	0	0	0	0	0	3043	0.108655	0.597561
Assembly_At1g70000_modif70.fas	336	355	119280	4496	3769	148	0.417	92	0.259	0.519	0.481	32228	23639	31527	27390	0	0	0	0	0	0	0	0	0	0	0	763	0	0	3733	0.321055	0.583099
Assembly_At1g70160_modif70.fas	338	358	121004	1387	1146	100	0.279	56	0.156	0.556	0.444	33053	21132	32018	33414	0	0	0	0	0	0	0	0	0	0	0	243	0	0	1144	0.26436	0.72067
Assembly_At1g70580_modif70.fas	338	648	219024	7284	3326	187	0.289	113	0.174	0.568	0.432	62554	42964	48479	57743	0	0	0	0	0	0	0	0	0	0	0	1140	0	0	6144	0.172092	0.71142
Assembly_At1g70580para_modif70.fas	333	752	250416	61857	24702	252	0.335	136	0.181	0.568	0.432	57292	38805	42684	49778	0	0	0	0	0	0	0	0	0	0	0	17698	0	27	44132	0.234539	0.664894
Assembly_At1g71010_modif70.fas	337	370	124690	4335	3477	123	0.332	75	0.203	0.559	0.441	36231	22809	30301	31014	0	0	0	0	0	0	0	0	0	0	0	888	0	0	3447	0.102004	0.667568
Assembly_At1g71010para_modif70.fas	334	365	121910	9419	7726	135	0.37	105	0.288	0.611	0.389	38755	19835	23913	29988	0	0	0	0	0	0	0	0	0	0	0	1417	0	48	7954	0.2262	0.630137
Assembly_At1g71691_modif70.fas	337	290	97730	5376	5501	113	0.39	80	0.276	0.527	0.473	24446	21021	22609	24278	0	0	0	0	0	0	0	0	0	0	0	1258	0	0	4118	0.321239	0.610345
Assembly_At1g72020_modif70.fas	337	182	61334	406	0.662	59	0.324	33	0.181	0.569	0.431	19079	12052	14225	15572	0	0	0	0	0	0	0	0	0	0	0	0	0	0	406	0.0485611	0.675824
Assembly_At1g72100_modif70.fas	315	227	71505	7467	10443	113	0.498	73	0.322	0.583	0.417	12920	7165	19548	24405	0	0	0	0	0	0	0	0	0	0	0	0	0	69	7398	0.0791484	0.502203
Assembly_At1g72160_modif70.fas	337	373	125701	881	0.701	156	0.418	122	0.327	0.6	0.4	42454	21236	28638	32492	0	0	0	0	0	0	0	0	0	0	0	0	0	0	881	0.0851103	0.581769
Assembly_At1g72160para_modif70.fas	315	446	140490	7753	5519	209	0.469	155	0.348	0.586	0.414	41629	20976	33992	36140	0	0	0	0	0	0	0	0	0	0	0	0	0	10	7743	0.0865914	0.53139
Assembly_At1g72520_modif70.fas	334	502	167668	6964	4153	218	0.434	142	0.283	0.502	0.498	41456	44152	35798	39298	0	0	0	0	0	0	0	0	0	0	0	585	0	1	6378	0.0989616	0.565737
Assembly_At1g72560_modif70.fas	335	587	196645	13569	6.9	204	0.348	117	0.199	0.577	0.423	47745	39725	37604	58002	0	0	0	0	0	0	0	0	0	0	0	2091	0	8	11470	0.23161	0.65247
Assembly_At1g72820_modif70.fas	338	201	67938	680	1001	88	0.438	64	0.318	0.512	0.488	14033	9812	23020	20393	0	0	0	0	0	0	0	0	0	0	0	0	0	1	679	0.0981997	0.562189
Assembly_At1g73230_modif70.fas	336	470	157920	20685	13098	212	0.451	136	0.289	0.543	0.457	45351	24847	37914	29123	0	0	0	0	0	0	0	0	0	0	0	11553	0	959	8173	0.163188	0.548936
Assembly_At1g73230para_modif70.fas	337	481	162097	23115	14.26	157	0.326	107	0.222	0.544	0.456	47040	25663	37765	28514	0	0	0	0	0	0	0	0	0	0	0	7033	0	231	15851	0.255303	0.673597
Assembly_At1g73990_modif70.fas	338	300	101400	10094	9955	144	0.48	90	0.3	0.576	0.424	27097	18628	20169	25412	0	0	0	0	0	0	0	0	0	0	0	9271	0	3	820	0.157163	0.52
Assembly_At1g74210_modif70.fas	336	362	121632	2041	1678	186	0.514	122	0.337	0.622	0.378	42022	25994	19191	32384	0	0	0	0	0	0	0	0	0	0	0	156	0	0	1885	0.147968	0.486188
Assembly_At1g74470_modif70.fas	277	332	91964	18636	20264	87	0.262	71	0.214	0.506	0.494	20426	17402	18803	16697	0	0	0	0	0	0	0	0	0	0	0	0	0	0	18636	0.0924488	0.737952
Assembly_At1g74730_modif70.fas	336	443	148848	1201	0.807	209	0.472	140	0.316	0.548	0.452	38367	24503	42212	42565	0	0	0	0	0	0	0	0	0	0	0	0	0	11	1190	0.112427	0.528217
Assembly_At1g75110_modif70.fas	338	159	53742	66	0.123	81	0.509	56	0.352	0.616	0.384	17931	7890	12700	15155	0	0	0	0	0	0	0	0	0	0	0	0	0	1	65	0.0710475	0.490566
Assembly_At1g75110para_modif70.fas	330	165	54450	3784	6949	65	0.394	44	0.267	0.637	0.363	17569	8219	10172	14706	0	0	0	0	0	0	0	0	0	0	0	0	0	12	3772	0.092454	0.606061
Assembly_At1g75220_modif70.fas	334	214	71476	8978	12561	71	0.332	35	0.164	0.604	0.396	15042	12016	12777	22663	0	0	0	0	0	0	0	0	0	0	0	6130	0	0	2848	0.189587	0.668224
Assembly_At1g75330_modif70.fas	338	308	104104	2707	2.6	117	0.38	66	0.214	0.55	0.45	30499	18607	27011	25280	0	0	0	0	0	0	0	0	0	0	0	528	0	116	2063	0.232217	0.62013
Assembly_At1g75380_modif70.fas	338	175	59150	3397	5743	50	0.286	27	0.154	0.55	0.45	14316	11369	13679	16389	0	0	0	0	0	0	0	0	0	0	0	100	0	0	3297	0.151865	0.714286
Assembly_At1g75380para_modif70.fas	338	168	56784	15778	27786	46	0.274	28	0.167	0.575	0.425	11067	8966	8489	12484	0	0	0	0	0	0	0	0	0	0	0	15000	0	0	778	0.142855	0.72619
Assembly_At1g75460_modif70.fas	333	164	54612	2085	3818	53	0.323	35	0.213	0.623	0.377	16589	5073	14720	16145	0	0	0	0	0	0	0	0	0	0	0	0	0	3	2082	0.0760757	0.676829
Assembly_At1g76080_modif70.fas	333	302	100566	3613	3593	102	0.338	71	0.235	0.582	0.418	31171	15844	24635	25303	0	0	0	0	0	0	0	0	0	0	0	0	0	2	3611	0.0517536	0.662252
Assembly_At1g76160_modif70.fas	338	269	90922	459	0.505	108	0.401	85	0.316	0.559	0.441	25300	20242	19606	25315	0	0	0	0	0	0	0	0	0	0	0	0	0	0	459	0.116071	0.598513
Assembly_At1g76160para_modif70.fas	329	266	87514	2970	3394	115	0.432	89	0.335	0.554	0.446	22633	19385	18347	24179	0	0	0	0	0	0	0	0	0	0	0	0	0	0	2970	0.056447	0.567669
Assembly_At1g77180_modif70.fas	334	387	129258	1712	1324	120	0.31	87	0.225	0.55	0.45	44886	29022	28331	25307	0	0	0	0	0	0	0	0	0	0	0	0	0	0	1712	0.0780622	0.689922
Assembly_At1g77310_modif70.fas	337	122	41114	1524	3707	44	0.361	29	0.238	0.594	0.406	11356	6023	10058	12153	0	0	0	0	0	0	0	0	0	0	0	118	0	0	1406	0.182313	0.639344
Assembly_At1g77330_modif70.fas	312	215	67080	8569	12774	114	0.53	73	0.34	0.577	0.423	17038	11497	13241	16735	0	0	0	0	0	0	0	0	0	0	0	0	0	73	8496	0.0977417	0.469767
Assembly_At1g77330para_modif70.fas	319	208	66352	6351	9572	78	0.375	48	0.231	0.523	0.477	15999	14710	13909	15383	0	0	0	0	0	0	0	0	0	0	0	0	0	0	6351	0.104624	0.625
Assembly_At1g77350_modif70.fas	338	332	112216	6047	5389	129	0.389	78	0.235	0.565	0.435	24378	20065	26138	35588	0	0	0	0	0	0	0	0	0	0	0	906	0	4	5137	0.191989	0.611446
Assembly_At1g77550_modif70.fas	337	161	54257	2661	4904	67	0.416	36	0.224	0.591	0.409	16006	10511	10584	14495	0	0	0	0	0	0	0	0	0	0	0	272	0	0	2389	0.179281	0.583851
Assembly_At1g77710_modif70.fas	336	271	91056	27857	30593	49	0.181	32	0.118	0.543	0.457	18053	17250	11674	16222	0	0	0	0	0	0	0	0	0	0	0	19172	0	48	8637	0.23837	0.819188
Assembly_At1g78240_modif70.fas	298	239	71222	12262	17217	98	0.41	53	0.222	0.59	0.41	16942	12129	12073	17816	0	0	0	0	0	0	0	0	0	0	0	0	0	0	12262	0.0494309	0.589958
Assembly_At1g78300_modif70.fas	338	117	39546	471	1191	30	0.256	18	0.154	0.548	0.452	10048	8327	9327	11373	0	0	0	0	0	0	0	0	0	0	0	0	0	8	463	0.0851162	0.74359
Assembly_At1g78300para_modif70.fas	294	122	35868	1554	4333	12	0.098	4	0.033	0.59	0.41	9088	6458	7634	11134	0	0	0	0	0	0	0	0	0	0	0	0	0	10	1544	0.0933356	0.901639
Assembly_At1g78880_modif70.fas	338	141	47658	30	0.063	54	0.383	34	0.241	0.594	0.406	12054	7448	11900	16226	0	0	0	0	0	0	0	0	0	0	0	0	0	0	30	0.0440645	0.617021
Assembly_At1g78880para_modif70.fas	285	189	53865	20054	37.23	44	0.233	30	0.159	0.585	0.415	8712	5577	8471	11051	0	0	0	0	0	0	0	0	0	0	0	0	0	25	20029	0.160131	0.767196
Assembly_At1g79000_modif70.fas	332	260	86320	2374	2.75	75	0.288	61	0.235	0.585	0.415	23947	16629	18181	25189	0	0	0	0	0	0	0	0	0	0	0	0	0	0	2374	0.127764	0.711538
Assembly_At1g79000para_modif70.fas	332	232	77024	2004	2602	53	0.228	34	0.147	0.612	0.388	22513	14301	14855	23351	0	0	0	0	0	0	0	0	0	0	0	0	0	0	2004	0.0174986	0.771552
Assembly_At1g79040_modif70.fas	338	278	93964	12782	13603	71	0.255	43	0.155	0.551	0.449	20423	10918	25586	24255	0	0	0	0	0	0	0	0	0	0	0	2794	0	0	9988	0.20956	0.744604
Assembly_At1g79040para_modif70.fas	322	231	74382	39138	52618	46	0.199	24	0.104	0.528	0.472	8309	6879	9693	10363	0	0	0	0	0	0	0	0	0	0	0	34168	0	3	4967	0.182197	0.800866
Assembly_At1g79090_modif70.fas	334	103	34402	1349	3921	27	0.262	20	0.194	0.586	0.414	10630	7982	5693	8748	0	0	0	0	0	0	0	0	0	0	0	0	0	0	1349	0.0224322	0.737864
Assembly_At1g79260_modif70.fas	337	326	109862	41085	37397	113	0.347	67	0.206	0.535	0.465	17851	14120	17749	19057	0	0	0	0	0	0	0	0	0	0	0	39801	0	22	1262	0.23702	0.653374
Assembly_At1g79740_modif70.fas	338	554	187252	7587	4052	194	0.35	124	0.224	0.609	0.391	55517	32407	37878	53863	0	0	0	0	0	0	0	0	0	0	0	2316	0	4	5267	0.303962	0.649819
Assembly_At1g79850_modif70.fas	320	239	76480	6066	7931	85	0.356	61	0.255	0.579	0.421	23554	13008	16626	17226	0	0	0	0	0	0	0	0	0	0	0	0	0	6	6060	0.083585	0.644351
Assembly_At1g80090_modif70.fas	290	198	57420	15583	27139	71	0.359	46	0.232	0.526	0.474	11646	8429	11405	10357	0	0	0	0	0	0	0	0	0	0	0	0	0	0	15583	0.0850272	0.641414
Assembly_At1g80350_modif70.fas	338	280	94640	661	0.698	74	0.264	50	0.179	0.566	0.434	30294	16111	24642	22932	0	0	0	0	0	0	0	0	0	0	0	0	0	0	661	0.0774771	0.735714
Assembly_At1g80350para_modif70.fas	325	380	123500	35832	29014	163	0.429	63	0.166	0.547	0.453	26104	15662	24036	21866	0	0	0	0	0	0	0	0	0	0	0	28248	0	18	7566	0.115833	0.571053
Assembly_At1g80360_modif70.fas	337	108	36396	446	1225	38	0.352	23	0.213	0.56	0.44	12302	9737	6088	7823	0	0	0	0	0	0	0	0	0	0	0	0	0	6	440	0.0540153	0.648148
Assembly_At1g80950_modif70.fas	337	286	96382	6820	7076	108	0.378	66	0.231	0.614	0.386	26004	17707	16910	28941	0	0	0	0	0	0	0	0	0	0	0	861	0	6	5953	0.164021	0.622378
Assembly_At2g01110_modif70.fas	338	353	119314	31279	26216	103	0.292	59	0.167	0.581	0.419	22308	16634	20229	28864	0	0	0	0	0	0	0	0	0	0	0	31062	0	49	168	0.105577	0.708215
Assembly_At2g01660_modif70.fas	335	182	60970	1568	2572	91	0.5	59	0.324	0.559	0.441	17318	9143	17052	15889	0	0	0	0	0	0	0	0	0	0	0	0	0	56	1512	0.100921	0.5
Assembly_At2g01670_modif70.fas	337	344	115928	42311	36498	89	0.259	52	0.151	0.548	0.452	22011	11572	21737	18297	0	0	0	0	0	0	0	0	0	0	0	38363	0	8	3940	0.249034	0.741279
Assembly_At2g01970_modif70.fas	338	299	101062	195	0.193	90	0.301	62	0.207	0.573	0.427	23255	22902	20186	34524	0	0	0	0	0	0	0	0	0	0	0	0	0	0	195	0.0555609	0.698997
Assembly_At2g01970para_modif70.fas	336	301	101136	689	0.681	83	0.276	53	0.176	0.579	0.421	24836	23123	19190	33298	0	0	0	0	0	0	0	0	0	0	0	0	0	0	689	0.0166348	0.724252
Assembly_At2g02050_modif70.fas	331	236	78116	2556	3272	83	0.352	51	0.216	0.568	0.432	25591	14332	18334	17303	0	0	0	0	0	0	0	0	0	0	0	0	0	19	2537	0.0681945	0.648305
Assembly_At2g03150_modif70.fas	338	159	53742	68	0.127	72	0.453	37	0.233	0.555	0.445	12901	8168	15681	16924	0	0	0	0	0	0	0	0	0	0	0	0	0	15	53	0.0587527	0.54717
Assembly_At2g03150para_modif70.fas	320	175	56000	5980	10679	53	0.303	28	0.16	0.601	0.399	13678	6993	12979	16370	0	0	0	0	0	0	0	0	0	0	0	0	0	0	5980	0.0662904	0.697143
Assembly_At2g03420_modif70.fas	333	262	87246	10815	12396	80	0.305	52	0.198	0.554	0.446	24179	16233	17910	18109	0	0	0	0	0	0	0	0	0	0	0	984	0	15	9816	0.186207	0.694656
Assembly_At2g03510_modif70.fas	334	356	118904	6182	5199	99	0.278	50	0.14	0.595	0.405	36544	20388	25320	30470	0	0	0	0	0	0	0	0	0	0	0	165	0	26	5991	0.0626131	0.72191
Assembly_At2g03800_modif70.fas	325	208	67600	17071	25253	79	0.38	50	0.24	0.529	0.471	14397	10978	12821	12333	0	0	0	0	0	0	0	0	0	0	0	12272	0	6	4793	0.152572	0.620192
Assembly_At2g04350_modif70.fas	337	392	132104	10990	8319	161	0.411	95	0.242	0.552	0.448	33975	22331	31889	32919	0	0	0	0	0	0	0	0	0	0	0	8856	0	18	2116	0.214874	0.589286
Assembly_At2g04520_modif70.fas	338	435	147030	529	0.36	151	0.347	115	0.264	0.561	0.439	46727	23114	41229	35431	0	0	0	0	0	0	0	0	0	0	0	0	0	50	479	0.0892434	0.652874
Assembly_At2g04520para_modif70.fas	334	439	146626	3787	2583	138	0.314	114	0.26	0.561	0.439	47293	21454	41197	32895	0	0	0	0	0	0	0	0	0	0	0	0	0	25	3762	0.0600316	0.685649
Assembly_At2g04790_modif70.fas	299	262	78338	15785	20.15	132	0.504	76	0.29	0.53	0.47	14053	15141	14155	19204	0	0	0	0	0	0	0	0	0	0	0	3690	0	14	12081	0.141199	0.496183
Assembly_At2g04845_modif70.fas	337	298	100426	28328	28208	115	0.386	64	0.215	0.616	0.384	22868	9724	17877	21629	0	0	0	0	0	0	0	0	0	0	0	4861	0	72	23395	0.215542	0.614094
Assembly_At2g05170_modif70.fas	338	231	78078	73	0.093	80	0.346	44	0.19	0.585	0.415	22720	10475	21917	22893	0	0	0	0	0	0	0	0	0	0	0	0	0	0	73	0.0465235	0.65368
Assembly_At2g05620_modif70.fas	336	231	77616	27818	35841	60	0.26	34	0.147	0.586	0.414	16213	8349	12248	12988	0	0	0	0	0	0	0	0	0	0	0	26775	0	0	1043	0.154397	0.74026
Assembly_At2g06520_modif70.fas	280	217	60760	18686	30754	54	0.249	31	0.143	0.521	0.479	8051	8362	11824	13837	0	0	0	0	0	0	0	0	0	0	0	0	0	19	18667	0.0637388	0.751152
Assembly_At2g06530_modif70.fas	336	257	86352	837	0.969	89	0.346	55	0.214	0.581	0.419	32579	9678	26110	17148	0	0	0	0	0	0	0	0	0	0	0	0	0	0	837	0.0659135	0.653696
Assembly_At2g07696_modif70.fas	337	289	97393	1700	1746	116	0.401	68	0.235	0.598	0.402	27604	14156	24351	29582	0	0	0	0	0	0	0	0	0	0	0	0	0	24	1676	0.111316	0.598616
Assembly_At2g09990_modif70.fas	324	428	138672	5635	4064	163	0.381	119	0.278	0.528	0.472	35924	29156	33680	34277	0	0	0	0	0	0	0	0	0	0	0	0	0	19	5616	0.112235	0.619159
Assembly_At2g09990para_modif70.fas	334	418	139612	1422	1019	141	0.337	106	0.254	0.477	0.523	34999	32952	39387	30852	0	0	0	0	0	0	0	0	0	0	0	0	0	0	1422	0.0370577	0.662679
Assembly_At2g13360_modif70.fas	337	378	127386	2697	2117	120	0.317	81	0.214	0.539	0.461	31510	28449	29102	35628	0	0	0	0	0	0	0	0	0	0	0	616	0	0	2081	0.324909	0.68254
Assembly_At2g13560_modif70.fas	338	285	96330	9084	9.43	93	0.326	52	0.182	0.531	0.469	25304	12056	28856	21030	0	0	0	0	0	0	0	0	0	0	0	1794	0	2	7288	0.0889714	0.673684
Assembly_At2g13560para_modif70.fas	302	295	89090	54170	60804	54	0.183	31	0.105	0.534	0.466	10811	4695	11583	7831	0	0	0	0	0	0	0	0	0	0	0	43773	0	0	10397	0.172895	0.816949
Assembly_At2g13840_modif70.fas	338	496	167648	2384	1422	209	0.421	136	0.274	0.545	0.455	45180	30608	44565	44911	0	0	0	0	0	0	0	0	0	0	0	645	0	28	1711	0.224829	0.578629
Assembly_At2g15020_modif70.fas	336	151	50736	915	1803	77	0.51	50	0.331	0.594	0.406	14386	2814	17404	15217	0	0	0	0	0	0	0	0	0	0	0	0	0	1	914	0.0925821	0.490066
Assembly_At2g15290_modif70.fas	336	232	77952	1273	1633	94	0.405	66	0.284	0.583	0.417	15563	12950	18989	29177	0	0	0	0	0	0	0	0	0	0	0	0	0	0	1273	0.103613	0.594828
Assembly_At2g15430_modif70.fas	329	423	139167	3734	2683	139	0.329	106	0.251	0.543	0.457	34402	29523	32367	39141	0	0	0	0	0	0	0	0	0	0	0	0	0	35	3699	0.114187	0.671395
Assembly_At2g15690_modif70.fas	333	459	152847	3249	2126	256	0.558	159	0.346	0.582	0.418	42596	21839	40695	44468	0	0	0	0	0	0	0	0	0	0	0	0	0	178	3071	0.186793	0.442266
Assembly_At2g15910_modif70.fas	333	208	69264	3715	5364	82	0.394	57	0.274	0.596	0.404	21088	10388	16061	18012	0	0	0	0	0	0	0	0	0	0	0	0	0	20	3695	0.130782	0.605769
Assembly_At2g16370_modif70.fas	334	493	164662	30027	18236	228	0.462	131	0.266	0.557	0.443	33441	26934	32652	41608	0	0	0	0	0	0	0	0	0	0	0	26680	0	194	3153	0.15718	0.537525
Assembly_At2g16480_modif70.fas	281	226	63506	16728	26341	56	0.248	34	0.15	0.642	0.358	15369	8570	8190	14649	0	0	0	0	0	0	0	0	0	0	0	0	0	77	16651	0.0324587	0.752212
Assembly_At2g17120para_modif70.fas	326	117	38142	4245	11129	44	0.376	24	0.205	0.587	0.413	9743	8247	5739	10168	0	0	0	0	0	0	0	0	0	0	0	0	0	8	4237	0.0852391	0.623932
Assembly_At2g17970_modif70.fas	334	479	159986	21490	13432	200	0.418	133	0.278	0.612	0.388	45408	20088	33561	39439	0	0	0	0	0	0	0	0	0	0	0	5172	0	64	16254	0.279253	0.582463
Assembly_At2g18600_modif70.fas	335	318	106530	21483	20166	79	0.248	50	0.157	0.618	0.382	28694	16553	16009	23791	0	0	0	0	0	0	0	0	0	0	0	19858	0	0	1625	0.256446	0.751572
Assembly_At2g19860_modif70.fas	337	227	76499	1578	2063	95	0.419	58	0.256	0.565	0.435	24153	14705	17890	18173	0	0	0	0	0	0	0	0	0	0	0	164	0	0	1414	0.121576	0.581498
Assembly_At2g20020_modif70.fas	337	350	117950	11856	10052	152	0.434	86	0.246	0.58	0.42	33595	18784	25841	27874	0	0	0	0	0	0	0	0	0	0	0	9532	0	16	2308	0.205961	0.565714
Assembly_At2g20360_modif70.fas	338	419	141622	13575	9585	154	0.368	91	0.217	0.566	0.434	33998	25997	29587	38465	0	0	0	0	0	0	0	0	0	0	0	12778	0	0	797	0.139944	0.632458
Assembly_At2g20780_modif70.fas	337	354	119298	1766	1.48	164	0.463	111	0.314	0.58	0.42	30069	19777	29604	38082	0	0	0	0	0	0	0	0	0	0	0	0	0	0	1766	0.113104	0.536723
Assembly_At2g20810_modif70.fas	338	528	178464	344	0.193	171	0.324	108	0.205	0.583	0.417	47621	31704	42475	56320	0	0	0	0	0	0	0	0	0	0	0	0	0	1	343	0.077449	0.676136
Assembly_At2g20860_modif70.fas	338	258	87204	13622	15621	86	0.333	52	0.202	0.568	0.432	18957	15238	16592	22795	0	0	0	0	0	0	0	0	0	0	0	13216	0	102	304	0.148742	0.666667
Assembly_At2g20990_modif70.fas	338	270	91260	282	0.309	111	0.411	77	0.285	0.564	0.436	29347	17021	22648	21962	0	0	0	0	0	0	0	0	0	0	0	0	0	0	282	0.0802185	0.588889
Assembly_At2g21160_modif70.fas	338	477	161226	19590	12151	179	0.375	114	0.239	0.573	0.427	33312	28045	32446	47833	0	0	0	0	0	0	0	0	0	0	0	15679	0	0	3911	0.251458	0.624738
Assembly_At2g21160para_modif70.fas	315	446	140490	36483	25968	127	0.285	62	0.139	0.584	0.416	25097	23331	19976	35603	0	0	0	0	0	0	0	0	0	0	0	16608	0	7	19868	0.22622	0.715247
Assembly_At2g21250para_modif70.fas	328	499	163672	52808	32265	179	0.359	107	0.214	0.538	0.462	28074	24698	26574	31518	0	0	0	0	0	0	0	0	0	0	0	33740	0	1381	17687	0.30218	0.641283
Assembly_At2g21290_modif70.fas	328	164	53792	3368	6261	66	0.402	43	0.262	0.574	0.426	18094	9549	11917	10864	0	0	0	0	0	0	0	0	0	0	0	0	0	2	3366	0.0615537	0.597561
Assembly_At2g21330_modif70.fas	337	466	157042	9223	5873	135	0.29	88	0.189	0.499	0.501	34825	35803	38309	38882	0	0	0	0	0	0	0	0	0	0	0	1936	0	0	7287	0.300525	0.7103
Assembly_At2g21530_modif70.fas	306	233	71298	16834	23611	75	0.322	52	0.223	0.541	0.459	15112	11599	13435	14318	0	0	0	0	0	0	0	0	0	0	0	6776	0	3	10055	0.122596	0.678112
Assembly_At2g21870_modif70.fas	338	365	123370	38299	31044	110	0.301	66	0.181	0.564	0.436	26587	15296	21855	21333	0	0	0	0	0	0	0	0	0	0	0	28827	0	3	9469	0.183036	0.69863
Assembly_At2g22370_modif70.fas	272	188	51136	14355	28072	45	0.239	22	0.117	0.546	0.454	9967	8843	8006	9965	0	0	0	0	0	0	0	0	0	0	0	14320	0	0	35	0.354086	0.760638
Assembly_At2g22570_modif70.fas	264	88	23232	51	0.22	23	0.261	14	0.159	0.591	0.409	5536	4473	4999	8173	0	0	0	0	0	0	0	0	0	0	0	0	0	14	37	0.0593103	0.738636
Assembly_At2g23090_modif70.fas	337	233	78521	19282	24556	76	0.326	50	0.215	0.538	0.462	19928	11974	15512	11825	0	0	0	0	0	0	0	0	0	0	0	18511	0	26	745	0.194073	0.67382
Assembly_At2g23090para_modif70.fas	328	167	54776	15487	28273	54	0.323	26	0.156	0.556	0.444	13166	9227	8216	8680	0	0	0	0	0	0	0	0	0	0	0	1755	0	1	13731	0.163661	0.676647
Assembly_At2g23200_modif70.fas	332	199	66068	3268	4946	92	0.462	57	0.286	0.526	0.474	16388	9071	20659	16682	0	0	0	0	0	0	0	0	0	0	0	0	0	24	3244	0.107406	0.537688
Assembly_At2g24200_modif70.fas	338	678	229164	21320	9303	223	0.329	137	0.202	0.547	0.453	57412	36611	57470	56351	0	0	0	0	0	0	0	0	0	0	0	7935	0	16	13369	0.147614	0.671091
Assembly_At2g24200para_modif70.fas	336	730	245280	48511	19778	266	0.364	163	0.223	0.535	0.465	53877	36645	54858	51389	0	0	0	0	0	0	0	0	0	0	0	16102	0	30	32379	0.294189	0.635616
Assembly_At2g24230_modif70.fas	336	256	86016	701	0.815	96	0.375	56	0.219	0.571	0.429	24789	16086	20562	23878	0	0	0	0	0	0	0	0	0	0	0	0	0	0	701	0.0248995	0.625
Assembly_At2g24360_modif70.fas	338	320	108160	311	0.288	137	0.428	77	0.241	0.629	0.371	36506	14045	25977	31321	0	0	0	0	0	0	0	0	0	0	0	0	0	2	309	0.0813783	0.571875
Assembly_At2g24765_modif70.fas	338	482	162916	16157	9917	121	0.251	72	0.149	0.595	0.405	44599	26151	33305	42704	0	0	0	0	0	0	0	0	0	0	0	11012	0	30	5115	0.148384	0.748963
Assembly_At2g24940_modif70.fas	337	289	97393	1106	1136	141	0.488	92	0.318	0.53	0.47	28418	21554	23680	22635	0	0	0	0	0	0	0	0	0	0	0	0	0	6	1100	0.0941118	0.512111
Assembly_At2g25180_modif70.fas	338	275	92950	15574	16755	95	0.345	56	0.204	0.614	0.386	26624	11481	18400	20871	0	0	0	0	0	0	0	0	0	0	0	12444	0	2218	912	0.155579	0.654545
Assembly_At2g25180para_modif70.fas	337	269	90653	9000	9928	101	0.375	58	0.216	0.601	0.399	26215	11898	20703	22837	0	0	0	0	0	0	0	0	0	0	0	6279	0	355	2366	0.174528	0.624535
Assembly_At2g25310_modif70.fas	338	435	147030	20208	13744	167	0.384	99	0.228	0.557	0.443	35457	23719	32303	35343	0	0	0	0	0	0	0	0	0	0	0	18432	0	0	1776	0.186076	0.616092
Assembly_At2g25810_modif70.fas	337	486	163782	1905	1163	202	0.416	150	0.309	0.538	0.462	28942	32774	41959	58202	0	0	0	0	0	0	0	0	0	0	0	483	0	7	1415	0.299559	0.584362
Assembly_At2g26210_modif70.fas	330	351	115830	42618	36794	116	0.33	54	0.154	0.582	0.418	23213	12568	18218	19213	0	0	0	0	0	0	0	0	0	0	0	26613	0	50	15955	0.205018	0.669516
Assembly_At2g26280_modif70.fas	333	269	89577	2354	2628	90	0.335	52	0.193	0.498	0.502	25110	21345	22463	18305	0	0	0	0	0	0	0	0	0	0	0	0	0	0	2354	0.0773187	0.665428
Assembly_At2g26280para_modif70.fas	319	283	90277	6215	6884	113	0.399	63	0.223	0.464	0.536	19580	21925	23103	19454	0	0	0	0	0	0	0	0	0	0	0	0	0	3	6212	0.0450694	0.600707
Assembly_At2g26340_modif70.fas	332	356	118192	30595	25886	108	0.303	69	0.194	0.549	0.451	24506	16282	23252	23557	0	0	0	0	0	0	0	0	0	0	0	26841	0	27	3727	0.191001	0.696629
Assembly_At2g26670_modif70.fas	281	482	135442	46862	34599	212	0.44	115	0.239	0.598	0.402	28718	14062	21784	24016	0	0	0	0	0	0	0	0	0	0	0	44165	0	47	2650	0.311321	0.560166
Assembly_At2g26690_modif70.fas	333	316	105228	2038	1937	137	0.434	105	0.332	0.519	0.481	28157	27122	22553	25358	0	0	0	0	0	0	0	0	0	0	0	0	0	0	2038	0.107889	0.566456
Assembly_At2g26800para_modif70.fas	318	492	156456	48187	30799	257	0.522	148	0.301	0.547	0.453	26673	22790	26369	32437	0	0	0	0	0	0	0	0	0	0	0	27630	0	699	19858	0.320377	0.477642
Assembly_At2g26970_modif70.fas	338	329	111202	40360	36294	66	0.201	29	0.088	0.585	0.415	24798	9436	19948	16660	0	0	0	0	0	0	0	0	0	0	0	38763	0	63	1534	0.138448	0.799392
Assembly_At2g27100_modif70.fas	334	49	16366	1337	8169	15	0.306	6	0.122	0.533	0.467	4680	3027	3982	3340	0	0	0	0	0	0	0	0	0	0	0	0	0	0	1337	0.0228309	0.693878
Assembly_At2g27170_modif70.fas	330	209	68970	3147	4563	83	0.397	54	0.258	0.614	0.386	19680	12602	12790	20751	0	0	0	0	0	0	0	0	0	0	0	0	0	0	3147	0.170882	0.602871
Assembly_At2g27290_modif70.fas	338	303	102414	1532	1496	134	0.442	83	0.274	0.573	0.427	29490	21775	21272	28345	0	0	0	0	0	0	0	0	0	0	0	301	0	562	669	0.285745	0.554455
Assembly_At2g27450_modif70.fas	338	504	170352	22095	12.97	174	0.345	103	0.204	0.556	0.444	43174	30106	35659	39318	0	0	0	0	0	0	0	0	0	0	0	12072	0	65	9958	0.198529	0.654762
Assembly_At2g27470_modif70.fas	275	245	67375	33290	49.41	60	0.245	32	0.131	0.585	0.415	10227	5281	8870	9707	0	0	0	0	0	0	0	0	0	0	0	15376	0	7	17907	0.108395	0.755102
Assembly_At2g27490_modif70.fas	335	348	116580	1859	1595	181	0.52	106	0.305	0.596	0.404	35286	19295	27040	33100	0	0	0	0	0	0	0	0	0	0	0	0	0	217	1642	0.110491	0.479885
Assembly_At2g27600_modif70.fas	338	634	214292	21019	9809	179	0.282	107	0.169	0.584	0.416	53989	33106	47264	58914	0	0	0	0	0	0	0	0	0	0	0	3848	0	42	17129	0.137457	0.717666
Assembly_At2g27600para_modif70.fas	338	546	184548	67575	36616	123	0.225	85	0.156	0.612	0.388	34607	19154	26329	36883	0	0	0	0	0	0	0	0	0	0	0	65962	0	298	1315	0.163266	0.774725
Assembly_At2g27680_modif70.fas	319	136	43384	6123	14113	43	0.316	17	0.125	0.589	0.411	11456	6356	8962	10487	0	0	0	0	0	0	0	0	0	0	0	0	0	0	6123	0.0671078	0.683824
Assembly_At2g27690_modif70.fas	333	212	70596	1920	2.72	92	0.434	59	0.278	0.553	0.447	19618	11792	18894	18372	0	0	0	0	0	0	0	0	0	0	0	0	0	2	1918	0.0832463	0.566038
Assembly_At2g27810para_modif70.fas	334	291	97194	2116	2177	107	0.368	69	0.237	0.528	0.472	18890	25984	18874	31330	0	0	0	0	0	0	0	0	0	0	0	0	0	5	2111	0.0597585	0.632302
Assembly_At2g27960_modif70.fas	331	200	66200	22810	34456	58	0.29	31	0.155	0.468	0.532	12904	11390	11717	7379	0	0	0	0	0	0	0	0	0	0	0	20130	0	0	2680	0.115872	0.71
Assembly_At2g28315_modif70.fas	338	636	214968	10554	4.91	240	0.377	162	0.255	0.604	0.396	49984	44667	36130	73633	0	0	0	0	0	0	0	0	0	0	0	8723	0	0	1831	0.18928	0.622642
Assembly_At2g28315para_modif70.fas	338	668	225784	18748	8304	288	0.431	178	0.266	0.606	0.394	51297	44555	37011	74173	0	0	0	0	0	0	0	0	0	0	0	5470	0	11	13267	0.199298	0.568862
Assembly_At2g28380_modif70.fas	338	417	140946	4317	3063	124	0.297	69	0.165	0.538	0.462	37324	29332	33804	36169	0	0	0	0	0	0	0	0	0	0	0	1512	0	2	2803	0.149374	0.702638
Assembly_At2g28380para_modif70.fas	313	417	130521	61047	46772	160	0.384	87	0.209	0.517	0.483	17916	14803	18129	18626	0	0	0	0	0	0	0	0	0	0	0	50473	0	354	10220	0.372529	0.616307
Assembly_At2g28950_modif70.fas	336	622	208992	7170	3431	259	0.416	203	0.326	0.488	0.512	47787	50506	52879	50650	0	0	0	0	0	0	0	0	0	0	0	2137	0	1	5032	0.310873	0.583601
Assembly_At2g28950para_modif70.fas	317	640	202880	38972	19209	207	0.323	162	0.253	0.52	0.48	41525	38968	39714	43701	0	0	0	0	0	0	0	0	0	0	0	10836	0	17	28119	0.236425	0.676562
Assembly_At2g30200_modif70.fas	335	265	88775	46431	52302	59	0.223	28	0.106	0.518	0.482	12465	12018	8397	9464	0	0	0	0	0	0	0	0	0	0	0	45345	0	6	1080	0.125107	0.777358
Assembly_At2g30410_modif70.fas	317	395	125215	55839	44594	117	0.296	62	0.157	0.563	0.437	23623	11732	18655	15366	0	0	0	0	0	0	0	0	0	0	0	33340	0	41	22458	0.168094	0.703797
Assembly_At2g30570_modif70.fas	338	216	73008	110	0.151	79	0.366	53	0.245	0.486	0.514	15575	17330	20159	19834	0	0	0	0	0	0	0	0	0	0	0	0	0	0	110	0.0663876	0.634259
Assembly_At2g30570para_modif70.fas	334	187	62458	1525	2442	79	0.422	56	0.299	0.524	0.476	14485	12029	16985	17434	0	0	0	0	0	0	0	0	0	0	0	0	0	39	1486	0.0717776	0.57754
Assembly_At2g31040_modif70.fas	338	375	126750	35288	27841	99	0.264	58	0.155	0.575	0.425	22603	14927	23967	29965	0	0	0	0	0	0	0	0	0	0	0	30028	0	0	5260	0.199355	0.736
Assembly_At2g31410_modif70.fas	332	272	90304	2459	2723	119	0.438	77	0.283	0.592	0.408	37058	9179	26675	14933	0	0	0	0	0	0	0	0	0	0	0	0	0	33	2426	0.113446	0.5625
Assembly_At2g31490para_modif70.fas	290	216	62640	14141	22575	50	0.231	33	0.153	0.578	0.422	15759	8270	12169	12301	0	0	0	0	0	0	0	0	0	0	0	0	0	0	14141	0.055196	0.768519
Assembly_At2g31570_modif70.fas	337	436	146932	30633	20848	111	0.255	70	0.161	0.609	0.391	40590	21307	24162	30240	0	0	0	0	0	0	0	0	0	0	0	25272	0	1	5360	0.0885007	0.745413
Assembly_At2g31610_modif70.fas	338	426	143988	6538	4541	154	0.362	103	0.242	0.523	0.477	35426	30541	35058	36425	0	0	0	0	0	0	0	0	0	0	0	1706	0	75	4757	0.213097	0.638498
Assembly_At2g31610para_modif70.fas	334	467	155978	26718	17129	165	0.353	100	0.214	0.526	0.474	32988	27379	33900	34993	0	0	0	0	0	0	0	0	0	0	0	6206	0	126	20386	0.28504	0.646681
Assembly_At2g31670_modif70.fas	336	260	87360	978	1.12	159	0.612	106	0.408	0.585	0.415	24692	9383	26446	25861	0	0	0	0	0	0	0	0	0	0	0	0	0	153	825	0.12933	0.388462
Assembly_At2g31880_modif70.fas	338	429	145002	510	0.352	207	0.483	145	0.338	0.594	0.406	41473	19757	38877	44385	0	0	0	0	0	0	0	0	0	0	0	0	0	93	417	0.101332	0.517483
Assembly_At2g31880para_modif70.fas	297	538	159786	14691	9194	280	0.52	194	0.361	0.578	0.422	40036	27572	33638	43849	0	0	0	0	0	0	0	0	0	0	0	0	0	90	14601	0.136466	0.479554
Assembly_At2g31980_modif70.fas	321	181	58101	6081	10466	74	0.409	46	0.254	0.492	0.508	12024	8512	17901	13583	0	0	0	0	0	0	0	0	0	0	0	0	0	0	6081	0.111749	0.59116
Assembly_At2g32230_modif70.fas	336	244	81984	22746	27744	87	0.357	58	0.238	0.624	0.376	16552	6068	16300	20318	0	0	0	0	0	0	0	0	0	0	0	21870	0	0	876	0.195857	0.643443
Assembly_At2g32520para_modif70.fas	338	225	76050	4124	5423	82	0.364	52	0.231	0.548	0.452	19737	13089	19443	19657	0	0	0	0	0	0	0	0	0	0	0	774	0	1	3349	0.153166	0.635556
Assembly_At2g32940_modif70.fas	276	453	125028	51603	41273	123	0.272	75	0.166	0.565	0.435	20343	16249	15608	21225	0	0	0	0	0	0	0	0	0	0	0	33167	0	11	18425	0.32063	0.728477
Assembly_At2g32950_modif70.fas	336	395	132720	43594	32847	124	0.314	66	0.167	0.585	0.415	27588	13889	23044	24605	0	0	0	0	0	0	0	0	0	0	0	38442	0	4	5148	0.179076	0.686076
Assembly_At2g33220_modif70.fas	336	358	120288	9522	7916	110	0.307	71	0.198	0.476	0.524	28092	24028	33990	24656	0	0	0	0	0	0	0	0	0	0	0	1922	0	0	7600	0.267957	0.692737
Assembly_At2g33340_modif70.fas	337	273	92001	16502	17937	79	0.289	53	0.194	0.536	0.464	17570	17641	17413	22875	0	0	0	0	0	0	0	0	0	0	0	15015	0	0	1487	0.164215	0.710623
Assembly_At2g33450_modif70.fas	338	210	70980	897	1264	74	0.352	39	0.186	0.582	0.418	26293	12036	17232	14522	0	0	0	0	0	0	0	0	0	0	0	0	0	60	837	0.167072	0.647619
Assembly_At2g33800_modif70.fas	338	192	64896	302	0.465	47	0.245	32	0.167	0.536	0.464	20772	11354	18627	13841	0	0	0	0	0	0	0	0	0	0	0	0	0	0	302	0.0880136	0.755208
Assembly_At2g35120_modif70.fas	338	376	127088	12863	10121	143	0.38	90	0.239	0.534	0.466	32550	21040	32061	28574	0	0	0	0	0	0	0	0	0	0	0	10905	0	22	1936	0.356556	0.619681
Assembly_At2g35170_modif70.fas	338	193	65234	320	0.491	78	0.404	55	0.285	0.554	0.446	18046	11353	17579	17936	0	0	0	0	0	0	0	0	0	0	0	0	0	0	320	0.0614832	0.595855
Assembly_At2g35170para_modif70.fas	326	204	66504	5398	8117	123	0.603	80	0.392	0.559	0.441	16722	9169	17822	17393	0	0	0	0	0	0	0	0	0	0	0	0	0	122	5276	0.255436	0.397059
Assembly_At2g35330_modif70.fas	338	338	114244	31359	27449	101	0.299	64	0.189	0.558	0.442	28528	11392	25222	17743	0	0	0	0	0	0	0	0	0	0	0	31248	0	0	111	0.111329	0.701183
Assembly_At2g35500para_modif70.fas	335	149	49915	1332	2669	70	0.47	34	0.228	0.584	0.416	13997	6996	13216	14374	0	0	0	0	0	0	0	0	0	0	0	0	0	0	1332	0.0760654	0.530201
Assembly_At2g35920_modif70.fas	335	372	124620	1294	1038	174	0.468	93	0.25	0.598	0.402	35172	22177	27377	38600	0	0	0	0	0	0	0	0	0	0	0	0	0	0	1294	0.0767128	0.532258
Assembly_At2g36230_modif70.fas	337	303	102111	12788	12524	142	0.469	80	0.264	0.575	0.425	25482	12741	24973	26127	0	0	0	0	0	0	0	0	0	0	0	11792	0	23	973	0.196475	0.531353
Assembly_At2g36300_modif70.fas	336	360	120960	1179	0.975	140	0.389	100	0.278	0.627	0.373	29077	16363	28356	45985	0	0	0	0	0	0	0	0	0	0	0	0	0	28	1151	0.0871959	0.611111
Assembly_At2g36300para_modif70.fas	267	356	95052	4293	4516	170	0.478	120	0.337	0.617	0.383	21312	12982	21828	34637	0	0	0	0	0	0	0	0	0	0	0	0	0	446	3847	0.207045	0.522472
Assembly_At2g36320_modif70.fas	259	94	24346	78	0.32	44	0.468	33	0.351	0.422	0.578	4446	4819	9214	5789	0	0	0	0	0	0	0	0	0	0	0	0	0	0	78	0.104677	0.531915
Assembly_At2g36930_modif70.fas	265	408	108120	69571	64346	69	0.169	48	0.118	0.601	0.399	14328	7366	8037	8818	0	0	0	0	0	0	0	0	0	0	0	47271	0	20	22280	0.230364	0.830882
Assembly_At2g36930para_modif70.fas	311	260	80860	41122	50856	54	0.208	29	0.112	0.617	0.383	13645	5670	9529	10894	0	0	0	0	0	0	0	0	0	0	0	31953	0	0	9169	0.333337	0.792308
Assembly_At2g37120_modif70.fas	332	150	49800	2129	4275	61	0.407	41	0.273	0.524	0.476	15240	10119	12566	9746	0	0	0	0	0	0	0	0	0	0	0	0	0	20	2109	0.0649844	0.593333
Assembly_At2g37120para_modif70.fas	320	163	52160	7348	14087	69	0.423	50	0.307	0.572	0.428	16016	8037	11129	9630	0	0	0	0	0	0	0	0	0	0	0	0	0	26	7322	0.135624	0.576687
Assembly_At2g37340_modif70.fas	335	147	49245	931	1891	40	0.272	21	0.143	0.527	0.473	15004	8864	13981	10465	0	0	0	0	0	0	0	0	0	0	0	0	0	3	928	0.0765159	0.727891
Assembly_At2g37340para_modif70.fas	333	127	42291	1985	4694	29	0.228	20	0.157	0.536	0.464	12879	7140	11568	8719	0	0	0	0	0	0	0	0	0	0	0	0	0	20	1965	0.151774	0.771654
Assembly_At2g37970_modif70.fas	332	189	62748	2616	4169	111	0.587	64	0.339	0.51	0.49	15490	5905	23585	15152	0	0	0	0	0	0	0	0	0	0	0	0	0	135	2481	0.278309	0.412698
Assembly_At2g38040_modif70.fas	338	320	108160	17639	16308	81	0.253	51	0.159	0.545	0.455	24294	19551	21640	25036	0	0	0	0	0	0	0	0	0	0	0	16790	0	2	847	0.139419	0.746875
Assembly_At2g38290_modif70.fas	334	210	70140	25450	36285	45	0.214	29	0.138	0.529	0.471	11346	8886	12141	12317	0	0	0	0	0	0	0	0	0	0	0	24000	0	0	1450	0.13125	0.785714
Assembly_At2g38360_modif70.fas	301	361	108661	11940	10988	140	0.388	92	0.255	0.483	0.517	17143	29684	20281	29613	0	0	0	0	0	0	0	0	0	0	0	0	0	21	11919	0.0843112	0.612188
Assembly_At2g38450_modif70.fas	337	180	60660	11076	18259	38	0.211	23	0.128	0.6	0.4	16175	7427	12416	13566	0	0	0	0	0	0	0	0	0	0	0	9851	0	0	1225	0.142543	0.788889
Assembly_At2g38560_modif70.fas	338	216	73008	76	0.104	79	0.366	45	0.208	0.596	0.404	24821	9818	19637	18656	0	0	0	0	0	0	0	0	0	0	0	0	0	0	76	0.0558345	0.634259
Assembly_At2g38730_modif70.fas	316	368	116288	59131	50849	54	0.147	37	0.101	0.6	0.4	16034	8032	14835	18256	0	0	0	0	0	0	0	0	0	0	0	51975	0	0	7156	0.17176	0.853261
Assembly_At2g39020_modif70.fas	338	116	39208	81	0.207	45	0.388	29	0.25	0.629	0.371	10655	2899	11611	13962	0	0	0	0	0	0	0	0	0	0	0	0	0	0	81	0.0748134	0.612069
Assembly_At2g39780_modif70.fas	338	329	111202	42423	38149	95	0.289	57	0.173	0.581	0.419	18774	13841	14818	21346	0	0	0	0	0	0	0	0	0	0	0	41644	0	11	768	0.187405	0.711246
Assembly_At2g39960_modif70.fas	335	262	87770	6374	7262	107	0.408	59	0.225	0.632	0.368	25295	13223	16727	26151	0	0	0	0	0	0	0	0	0	0	0	295	0	11	6068	0.104887	0.591603
Assembly_At2g39960para_modif70.fas	297	336	99792	42053	42141	140	0.417	83	0.247	0.649	0.351	18861	9758	10531	18589	0	0	0	0	0	0	0	0	0	0	0	25933	0	280	15840	0.35244	0.583333
Assembly_At2g40140_modif70.fas	338	357	120666	925	0.767	162	0.454	114	0.319	0.513	0.487	30522	21650	36647	30922	0	0	0	0	0	0	0	0	0	0	0	0	0	287	638	0.128316	0.546218
Assembly_At2g40140para_modif70.fas	337	328	110536	999	0.904	146	0.445	104	0.317	0.548	0.452	31407	22536	26968	28626	0	0	0	0	0	0	0	0	0	0	0	0	0	3	996	0.0814087	0.554878
Assembly_At2g40490_modif70.fas	338	377	127426	646	0.507	129	0.342	84	0.223	0.54	0.46	35570	22950	35306	32954	0	0	0	0	0	0	0	0	0	0	0	0	0	0	646	0.0746939	0.657825
Assembly_At2g40620_modif70.fas	333	138	45954	1962	4269	61	0.442	38	0.275	0.565	0.435	14248	9912	9243	10589	0	0	0	0	0	0	0	0	0	0	0	0	0	0	1962	0.101296	0.557971
Assembly_At2g40620para_modif70.fas	327	145	47415	4417	9316	35	0.241	24	0.166	0.543	0.457	13266	9832	9793	10107	0	0	0	0	0	0	0	0	0	0	0	0	0	0	4417	0.102143	0.758621
Assembly_At2g40690_modif70.fas	338	389	131482	29328	22306	111	0.285	64	0.165	0.559	0.441	31377	21079	23977	25721	0	0	0	0	0	0	0	0	0	0	0	28227	0	0	1101	0.271741	0.714653
Assembly_At2g40800_modif70.fas	336	190	63840	779	1.22	66	0.347	38	0.2	0.571	0.429	24742	7258	19793	11268	0	0	0	0	0	0	0	0	0	0	0	0	0	1	778	0.0714591	0.652632
Assembly_At2g40980_modif70.fas	338	224	75712	56	0.074	76	0.339	46	0.205	0.599	0.401	21825	11048	19299	23484	0	0	0	0	0	0	0	0	0	0	0	0	0	0	56	0.0389223	0.660714
Assembly_At2g41430_modif70.fas	328	137	44936	4066	9048	45	0.328	34	0.248	0.457	0.543	8285	13504	8662	10419	0	0	0	0	0	0	0	0	0	0	0	0	0	27	4039	0.100979	0.671533
Assembly_At2g41490_modif70.fas	321	697	223737	67799	30303	213	0.306	113	0.162	0.588	0.412	38058	35519	28714	53647	0	0	0	0	0	0	0	0	0	0	0	37353	0	86	30360	0.259788	0.694405
Assembly_At2g41490para_modif70.fas	323	660	213180	74595	34992	249	0.377	142	0.215	0.59	0.41	33927	31719	25107	47832	0	0	0	0	0	0	0	0	0	0	0	32244	0	59	42292	0.262505	0.622727
Assembly_At2g41540_modif70.fas	338	220	74360	216	0.29	81	0.368	53	0.241	0.578	0.422	21615	12982	18288	21259	0	0	0	0	0	0	0	0	0	0	0	0	0	0	216	0.122798	0.631818
Assembly_At2g41540para_modif70.fas	337	221	74477	1009	1355	101	0.457	56	0.253	0.591	0.409	21756	11172	18875	21665	0	0	0	0	0	0	0	0	0	0	0	0	0	65	944	0.173892	0.542986
Assembly_At2g41680_modif70.fas	335	141	47235	1106	2341	51	0.362	27	0.191	0.553	0.447	17438	9330	11303	8058	0	0	0	0	0	0	0	0	0	0	0	0	0	0	1106	0.0729318	0.638298
Assembly_At2g42490_modif70.fas	281	177	49737	16733	33643	96	0.542	63	0.356	0.575	0.425	8927	6262	7778	10037	0	0	0	0	0	0	0	0	0	0	0	0	0	493	16240	0.0883914	0.457627
Assembly_At2g42570_modif70.fas	337	439	147943	2653	1793	180	0.41	125	0.285	0.57	0.43	42157	32477	29980	40676	0	0	0	0	0	0	0	0	0	0	0	554	0	61	2038	0.22841	0.589977
Assembly_At2g43030_modif70.fas	338	331	111878	4801	4291	107	0.323	66	0.199	0.56	0.44	35680	20231	26894	24272	0	0	0	0	0	0	0	0	0	0	0	3864	0	0	937	0.104033	0.676737
Assembly_At2g43070_modif70.fas	337	502	169174	36968	21852	151	0.301	90	0.179	0.608	0.392	32279	21279	30492	48156	0	0	0	0	0	0	0	0	0	0	0	26481	0	21	10466	0.145105	0.699203
Assembly_At2g43080_modif70.fas	334	415	138610	52055	37555	102	0.246	57	0.137	0.608	0.392	29416	16434	17521	23184	0	0	0	0	0	0	0	0	0	0	0	25249	0	155	26651	0.226656	0.754217
Assembly_At2g43945_modif70.fas	337	310	104470	9654	9241	81	0.261	51	0.165	0.586	0.414	28012	20454	18856	27494	0	0	0	0	0	0	0	0	0	0	0	2109	0	0	7545	0.196393	0.73871
Assembly_At2g44060_modif70.fas	336	454	152544	1662	1.09	193	0.425	140	0.308	0.596	0.404	45523	28731	32252	44376	0	0	0	0	0	0	0	0	0	0	0	0	0	140	1522	0.0804563	0.57489
Assembly_At2g44140_modif70.fas	337	267	89979	617	0.686	117	0.438	75	0.281	0.539	0.461	20096	17376	23789	28101	0	0	0	0	0	0	0	0	0	0	0	0	0	37	580	0.0828432	0.561798
Assembly_At2g44760_modif70.fas	338	144	48672	313	0.643	58	0.403	36	0.25	0.544	0.456	13806	6303	15751	12499	0	0	0	0	0	0	0	0	0	0	0	0	0	21	292	0.104957	0.597222
Assembly_At2g45030_modif70.fas	338	586	198068	21755	10984	169	0.288	101	0.172	0.585	0.415	53831	32418	40714	49350	0	0	0	0	0	0	0	0	0	0	0	3675	0	8	18072	0.113654	0.711604
Assembly_At2g45490_modif70.fas	338	392	132496	28061	21179	153	0.39	88	0.224	0.561	0.439	29430	20030	25790	29185	0	0	0	0	0	0	0	0	0	0	0	14459	0	54	13548	0.215446	0.609694
Assembly_At2g45620para_modif70.fas	338	513	173394	1185	0.683	202	0.394	143	0.279	0.596	0.404	51063	30198	39442	51506	0	0	0	0	0	0	0	0	0	0	0	288	0	44	853	0.192686	0.606238
Assembly_At2g45640_modif70.fas	338	306	103428	23105	22339	67	0.219	43	0.141	0.547	0.453	23623	15825	20563	20312	0	0	0	0	0	0	0	0	0	0	0	15828	0	0	7277	0.290217	0.781046
Assembly_At2g45690_modif70.fas	338	125	42250	6449	15264	46	0.368	24	0.192	0.56	0.44	9527	7867	7787	10620	0	0	0	0	0	0	0	0	0	0	0	6120	0	0	329	0.233427	0.632
Assembly_At2g45690para_modif70.fas	287	150	43050	27298	63.41	23	0.153	9	0.06	0.522	0.478	3986	3774	3753	4239	0	0	0	0	0	0	0	0	0	0	0	18931	0	30	8337	0.362863	0.846667
Assembly_At2g45740_modif70.fas	336	637	214032	30643	14317	221	0.347	138	0.217	0.566	0.434	54102	36973	42502	49812	0	0	0	0	0	0	0	0	0	0	0	16100	0	5	14538	0.265501	0.653061
Assembly_At2g46420_modif70.fas	338	165	55770	146	0.262	63	0.382	35	0.212	0.567	0.433	17618	13422	10679	13905	0	0	0	0	0	0	0	0	0	0	0	0	0	0	146	0.0955891	0.618182
Assembly_At2g46890_modif70.fas	338	105	35490	63	0.178	41	0.39	23	0.219	0.562	0.438	8737	5382	10142	11166	0	0	0	0	0	0	0	0	0	0	0	0	0	0	63	0.0896914	0.609524
Assembly_At2g47110_modif70.fas	337	457	154009	2910	1889	182	0.398	136	0.298	0.534	0.466	48721	30344	39971	32063	0	0	0	0	0	0	0	0	0	0	0	0	0	649	2261	0.177225	0.601751
Assembly_At2g47110para_modif70.fas	321	472	151512	5943	3922	170	0.36	130	0.275	0.537	0.463	46869	30095	37257	31348	0	0	0	0	0	0	0	0	0	0	0	0	0	284	5659	0.243444	0.639831
Assembly_At2g47590_modif70.fas	337	168	56616	1196	2112	81	0.482	35	0.208	0.61	0.39	18514	4694	16925	15287	0	0	0	0	0	0	0	0	0	0	0	0	0	22	1174	0.113393	0.517857
Assembly_At2g47690_modif70.fas	336	224	75264	23796	31617	48	0.214	31	0.138	0.548	0.452	13066	8626	14650	15126	0	0	0	0	0	0	0	0	0	0	0	23115	0	36	645	0.161124	0.785714
Assembly_At2g47690para_modif70.fas	338	155	52390	967	1846	80	0.516	48	0.31	0.58	0.42	14628	8705	12903	15187	0	0	0	0	0	0	0	0	0	0	0	0	0	106	861	0.135829	0.483871
Assembly_At2g47900_modif70.fas	338	284	95992	647	0.674	105	0.37	68	0.239	0.574	0.426	25148	18471	22114	29612	0	0	0	0	0	0	0	0	0	0	0	88	0	0	559	0.107599	0.630282
Assembly_At2g47900para_modif70.fas	317	351	111267	26766	24056	105	0.299	78	0.222	0.566	0.434	22631	16686	19873	25311	0	0	0	0	0	0	0	0	0	0	0	3344	0	25	23397	0.214384	0.700855
Assembly_At3g01440_modif70.fas	336	330	110880	8112	7316	136	0.412	88	0.267	0.615	0.385	33288	18041	21535	29904	0	0	0	0	0	0	0	0	0	0	0	1209	0	954	5949	0.116237	0.584848
Assembly_At3g01480_modif70.fas	262	236	61832	2679	4333	71	0.301	44	0.186	0.607	0.393	19080	9826	13396	16851	0	0	0	0	0	0	0	0	0	0	0	2550	0	6	123	0.233727	0.699153
Assembly_At3g01980_modif70.fas	337	465	156705	35484	22644	154	0.331	86	0.185	0.566	0.434	38063	18753	33845	30560	0	0	0	0	0	0	0	0	0	0	0	33660	0	14	1810	0.133376	0.668817
Assembly_At3g02090_modif70.fas	337	479	161423	7190	4454	170	0.355	92	0.192	0.559	0.441	45949	31284	36803	40197	0	0	0	0	0	0	0	0	0	0	0	1183	0	1	6006	0.239711	0.645094
Assembly_At3g02090para_modif70.fas	303	596	180588	93484	51766	152	0.255	84	0.141	0.571	0.429	23670	15605	22064	25765	0	0	0	0	0	0	0	0	0	0	0	75935	0	26	17523	0.332077	0.744966
Assembly_At3g02360_modif70.fas	337	205	69085	454	0.657	63	0.307	48	0.234	0.541	0.459	18459	13265	18258	18649	0	0	0	0	0	0	0	0	0	0	0	0	0	0	454	0.0415962	0.692683
Assembly_At3g02450_modif70.fas	337	528	177936	19342	10.87	214	0.405	137	0.259	0.537	0.463	41073	28731	44755	44035	0	0	0	0	0	0	0	0	0	0	0	6604	0	6	12732	0.310645	0.594697
Assembly_At3g02540_modif70.fas	337	160	53920	617	1144	49	0.306	30	0.188	0.635	0.365	18120	7424	12036	15723	0	0	0	0	0	0	0	0	0	0	0	0	0	9	608	0.0945356	0.69375
Assembly_At3g02540para_modif70.fas	336	230	77280	10355	13399	117	0.509	70	0.304	0.616	0.384	23706	9821	15887	17511	0	0	0	0	0	0	0	0	0	0	0	9042	0	0	1313	0.19528	0.491304
Assembly_At3g02560_modif70.fas	337	267	89979	1420	1578	108	0.404	72	0.27	0.562	0.438	28035	17495	21321	21708	0	0	0	0	0	0	0	0	0	0	0	75	0	1	1344	0.0991674	0.595506
Assembly_At3g02560para_modif70.fas	316	294	92904	26178	28177	95	0.323	65	0.221	0.559	0.441	20534	12002	17431	16759	0	0	0	0	0	0	0	0	0	0	0	13696	0	0	12482	0.365835	0.676871
Assembly_At3g03100_modif70.fas	336	344	115584	25100	21716	90	0.262	46	0.134	0.509	0.491	27723	22375	22006	18380	0	0	0	0	0	0	0	0	0	0	0	22676	0	0	2424	0.272255	0.738372
Assembly_At3g03310_modif70.fas	336	403	135408	5374	3969	164	0.407	103	0.256	0.583	0.417	38580	27506	26671	37277	0	0	0	0	0	0	0	0	0	0	0	626	0	6	4742	0.194277	0.593052
Assembly_At3g03790_modif70.fas	338	296	100048	261	0.261	119	0.402	88	0.297	0.543	0.457	28346	20649	24987	25805	0	0	0	0	0	0	0	0	0	0	0	0	0	44	217	0.0549578	0.597973
Assembly_At3g04340_modif70.fas	338	186	62868	401	0.638	50	0.269	29	0.156	0.57	0.43	18805	11735	15144	16783	0	0	0	0	0	0	0	0	0	0	0	0	0	0	401	0.0671677	0.731183
Assembly_At3g04400_modif70.fas	338	408	137904	2264	1642	121	0.297	95	0.233	0.529	0.471	35405	25468	38462	36305	0	0	0	0	0	0	0	0	0	0	0	160	0	19	2085	0.0812403	0.703431
Assembly_At3g04400para_modif70.fas	317	463	146771	30050	20474	151	0.326	111	0.24	0.489	0.511	26308	23840	35817	30756	0	0	0	0	0	0	0	0	0	0	0	10325	0	333	19392	0.245832	0.673866
Assembly_At3g04470_modif70.fas	330	254	83820	2991	3568	86	0.339	51	0.201	0.515	0.485	22933	15800	23415	18681	0	0	0	0	0	0	0	0	0	0	0	0	0	26	2965	0.097788	0.661417
Assembly_At3g04610_modif70.fas	336	146	49056	1163	2371	45	0.308	30	0.205	0.589	0.411	13268	7636	12017	14972	0	0	0	0	0	0	0	0	0	0	0	0	0	0	1163	0.0733959	0.691781
Assembly_At3g04760_modif70.fas	336	464	155904	1211	0.777	286	0.616	149	0.321	0.63	0.37	49241	18083	39140	48229	0	0	0	0	0	0	0	0	0	0	0	0	0	134	1077	0.0932024	0.383621
Assembly_At3g04760para_modif70.fas	319	430	137170	12161	8866	361	0.84	267	0.621	0.623	0.377	39704	15548	31619	38138	0	0	0	0	0	0	0	0	0	0	0	0	0	2545	9616	0.235107	0.155814
Assembly_At3g04920_modif70.fas	334	370	123580	38717	31.33	93	0.251	64	0.173	0.607	0.393	29470	10445	22968	21980	0	0	0	0	0	0	0	0	0	0	0	8153	0	8	30556	0.304783	0.748649
Assembly_At3g04920para_modif70.fas	324	294	95256	33853	35539	101	0.344	54	0.184	0.608	0.392	20817	6895	17210	16481	0	0	0	0	0	0	0	0	0	0	0	24572	0	19	9262	0.330629	0.656463
Assembly_At3g05070_modif70.fas	337	307	103459	6220	6012	105	0.342	62	0.202	0.572	0.428	34268	18854	22784	21333	0	0	0	0	0	0	0	0	0	0	0	640	0	0	5580	0.170555	0.65798
Assembly_At3g05230_modif70.fas	338	120	40560	217	0.535	56	0.467	32	0.267	0.52	0.48	10415	7957	11420	10551	0	0	0	0	0	0	0	0	0	0	0	0	0	109	108	0.118287	0.533333
Assembly_At3g05290_modif70.fas	338	311	105118	3693	3513	135	0.434	87	0.28	0.566	0.434	28944	23175	20836	28470	0	0	0	0	0	0	0	0	0	0	0	948	0	8	2737	0.200896	0.565916
Assembly_At3g05580_modif70.fas	338	517	174746	41418	23702	182	0.352	99	0.191	0.606	0.394	36233	22059	30574	44462	0	0	0	0	0	0	0	0	0	0	0	40677	0	18	723	0.130852	0.647969
Assembly_At3g05580para_modif70.fas	338	518	175084	1070	0.611	165	0.319	109	0.21	0.621	0.379	51528	29859	36110	56517	0	0	0	0	0	0	0	0	0	0	0	149	0	1	920	0.0846208	0.681467
Assembly_At3g06050_modif70.fas	337	428	144236	67065	46497	110	0.257	59	0.138	0.597	0.403	22375	12932	18320	23544	0	0	0	0	0	0	0	0	0	0	0	66338	0	0	727	0.212913	0.742991
Assembly_At3g06340_modif70.fas	306	378	115668	10072	8708	129	0.341	75	0.198	0.583	0.417	35243	19510	24524	26319	0	0	0	0	0	0	0	0	0	0	0	0	0	8	10064	0.0638899	0.65873
Assembly_At3g06580_modif70.fas	334	67	22378	1380	6167	20	0.299	13	0.194	0.537	0.463	5585	4373	5357	5683	0	0	0	0	0	0	0	0	0	0	0	0	0	0	1380	0.071063	0.701493
Assembly_At3g06610_modif70.fas	315	299	94185	32885	34915	82	0.274	60	0.201	0.535	0.465	18704	11719	16863	14014	0	0	0	0	0	0	0	0	0	0	0	27015	0	0	5870	0.375166	0.725753
Assembly_At3g06720_modif70.fas	338	273	92274	151	0.164	128	0.469	82	0.3	0.584	0.416	28742	12725	25545	25111	0	0	0	0	0	0	0	0	0	0	0	0	0	9	142	0.0469707	0.531136
Assembly_At3g06720para_modif70.fas	325	286	92950	5137	5527	104	0.364	57	0.199	0.588	0.412	28288	12708	23412	23405	0	0	0	0	0	0	0	0	0	0	0	0	0	0	5137	0.0927266	0.636364
Assembly_At3g07090_modif70.fas	332	473	157036	12038	7666	192	0.406	119	0.252	0.545	0.455	37944	30935	35021	41098	0	0	0	0	0	0	0	0	0	0	0	780	0	29	11229	0.108012	0.59408
Assembly_At3g07410_modif70.fas	336	627	210672	21567	10237	247	0.394	176	0.281	0.571	0.429	58195	38888	42386	49636	0	0	0	0	0	0	0	0	0	0	0	9302	0	27	12238	0.335758	0.606061
Assembly_At3g07470_modif70.fas	337	210	70770	444	0.627	84	0.4	62	0.295	0.664	0.336	18075	7912	15719	28620	0	0	0	0	0	0	0	0	0	0	0	0	0	0	444	0.113871	0.6
Assembly_At3g07510_modif70.fas	332	420	139440	3251	2331	218	0.519	155	0.369	0.608	0.392	30913	19670	33686	51920	0	0	0	0	0	0	0	0	0	0	0	0	0	28	3223	0.124137	0.480952
Assembly_At3g07510para_modif70.fas	334	418	139612	1577	1.13	166	0.397	145	0.347	0.595	0.405	29505	20085	35765	52680	0	0	0	0	0	0	0	0	0	0	0	0	0	0	1577	0.0695231	0.602871
Assembly_At3g07680para_modif70.fas	338	248	83824	21218	25313	67	0.27	47	0.19	0.621	0.379	22291	12884	10862	16569	0	0	0	0	0	0	0	0	0	0	0	21105	0	0	113	0.114934	0.729839
Assembly_At3g08030_modif70.fas	336	464	155904	1273	0.817	221	0.476	158	0.341	0.566	0.434	49678	30716	36469	37768	0	0	0	0	0	0	0	0	0	0	0	0	0	10	1263	0.0831127	0.523707
Assembly_At3g08590_modif70.fas	338	385	130130	1466	1127	125	0.325	78	0.203	0.563	0.437	33999	22856	33389	38420	0	0	0	0	0	0	0	0	0	0	0	288	0	15	1163	0.0836782	0.675325
Assembly_At3g08590para_modif70.fas	308	519	159852	60509	37853	205	0.395	122	0.235	0.575	0.425	27641	15976	26400	29326	0	0	0	0	0	0	0	0	0	0	0	42045	0	352	18112	0.299359	0.60501
Assembly_At3g08630_modif70.fas	337	373	125701	635	0.505	150	0.402	109	0.292	0.541	0.459	31358	21458	35921	36329	0	0	0	0	0	0	0	0	0	0	0	0	0	0	635	0.083908	0.597855
Assembly_At3g08710_modif70.fas	335	354	118590	29310	24715	113	0.319	71	0.201	0.56	0.44	27461	19461	19891	22467	0	0	0	0	0	0	0	0	0	0	0	10520	0	0	18790	0.244567	0.680791
Assembly_At3g08710para_modif70.fas	282	336	94752	62937	66423	55	0.164	37	0.11	0.595	0.405	11338	6459	6453	7565	0	0	0	0	0	0	0	0	0	0	0	47834	0	50	15053	0.309204	0.83631
Assembly_At3g09085_modif70.fas	338	215	72670	664	0.914	69	0.321	49	0.228	0.593	0.407	16627	12549	16754	26076	0	0	0	0	0	0	0	0	0	0	0	0	0	1	663	0.113252	0.67907
Assembly_At3g09200_modif70.fas	337	495	166815	48279	28942	137	0.277	102	0.206	0.559	0.441	31089	24062	28222	35163	0	0	0	0	0	0	0	0	0	0	0	47232	0	14	1033	0.115512	0.723232
Assembly_At3g09200para_modif70.fas	322	368	118496	51620	43563	90	0.245	62	0.168	0.584	0.416	17254	13060	14752	21810	0	0	0	0	0	0	0	0	0	0	0	45903	0	16	5701	0.132094	0.755435
Assembly_At3g09740_modif70.fas	338	109	36842	2177	5909	36	0.33	21	0.193	0.607	0.393	13994	4340	9295	7036	0	0	0	0	0	0	0	0	0	0	0	225	0	46	1906	0.174109	0.669725
Assembly_At3g10210_modif70.fas	338	331	111878	1956	1748	131	0.396	87	0.263	0.567	0.433	26968	22218	25368	35368	0	0	0	0	0	0	0	0	0	0	0	513	0	66	1377	0.297381	0.60423
Assembly_At3g10330_modif70.fas	338	190	64220	901	1403	42	0.221	26	0.137	0.577	0.423	20510	9860	16913	16036	0	0	0	0	0	0	0	0	0	0	0	114	0	0	787	0.0916213	0.778947
Assembly_At3g10340_modif70.fas	337	558	188046	817	0.434	194	0.348	150	0.269	0.575	0.425	57610	39279	40220	50120	0	0	0	0	0	0	0	0	0	0	0	0	0	0	817	0.108728	0.65233
Assembly_At3g10340para_modif70.fas	337	721	242977	2340	0.963	269	0.373	205	0.284	0.56	0.44	68146	53799	52111	66581	0	0	0	0	0	0	0	0	0	0	0	0	0	341	1999	0.165842	0.626907
Assembly_At3g10850_modif70.fas	337	326	109862	16744	15241	137	0.42	78	0.239	0.54	0.46	29727	19783	23055	20553	0	0	0	0	0	0	0	0	0	0	0	2084	0	8	14652	0.13696	0.579755
Assembly_At3g10920_modif70.fas	335	545	182575	54082	29622	194	0.356	124	0.228	0.532	0.468	35190	27022	32929	33352	0	0	0	0	0	0	0	0	0	0	0	30970	0	2	23110	0.208847	0.644037
Assembly_At3g10920para_modif70.fas	269	420	112980	42362	37495	136	0.324	80	0.19	0.529	0.471	19647	13789	19324	17858	0	0	0	0	0	0	0	0	0	0	0	35776	0	2	6584	0.315221	0.67619
Assembly_At3g10950_modif70.fas	336	252	84672	15313	18085	64	0.254	40	0.159	0.51	0.49	21697	11928	22043	13691	0	0	0	0	0	0	0	0	0	0	0	10760	0	0	4553	0.18828	0.746032
Assembly_At3g10950para_modif70.fas	294	320	94080	34258	36414	54	0.169	37	0.116	0.528	0.472	18039	9667	18604	13512	0	0	0	0	0	0	0	0	0	0	0	17683	0	420	16155	0.197471	0.83125
Assembly_At3g11090_modif70.fas	338	241	81458	814	0.999	93	0.386	61	0.253	0.555	0.445	24992	19957	15878	19817	0	0	0	0	0	0	0	0	0	0	0	0	0	2	812	0.107897	0.614108
Assembly_At3g11650_modif70.fas	333	300	99900	2398	2.4	143	0.477	106	0.353	0.528	0.472	23964	29704	16287	27547	0	0	0	0	0	0	0	0	0	0	0	0	0	56	2342	0.117362	0.523333
Assembly_At3g11730_modif70.fas	338	358	121004	14472	11.96	98	0.274	62	0.173	0.563	0.437	32619	19255	27275	27383	0	0	0	0	0	0	0	0	0	0	0	10287	0	9	4176	0.239648	0.726257
Assembly_At3g11730para_modif70.fas	328	334	109552	68835	62833	46	0.138	29	0.087	0.62	0.38	13126	4809	10751	12031	0	0	0	0	0	0	0	0	0	0	0	64160	0	0	4675	0.274756	0.862275
Assembly_At3g11820_modif70.fas	335	311	104185	1250	1.2	118	0.379	87	0.28	0.552	0.448	32034	16367	29729	24805	0	0	0	0	0	0	0	0	0	0	0	0	0	0	1250	0.076942	0.620579
Assembly_At3g11820para_modif70.fas	263	287	75481	2487	3295	164	0.571	109	0.38	0.586	0.414	26395	11102	19060	16437	0	0	0	0	0	0	0	0	0	0	0	0	0	564	1923	0.270099	0.428571
Assembly_At3g11830_modif70.fas	335	226	75710	12013	15867	65	0.288	41	0.181	0.505	0.495	17302	11371	20026	14998	0	0	0	0	0	0	0	0	0	0	0	10235	0	0	1778	0.17173	0.712389
Assembly_At3g11940_modif70.fas	337	567	191079	14911	7804	181	0.319	124	0.219	0.542	0.458	48347	38527	42118	47176	0	0	0	0	0	0	0	0	0	0	0	11144	0	14	3753	0.288891	0.680776
Assembly_At3g11940para_modif70.fas	336	531	178416	14401	8072	162	0.305	128	0.241	0.525	0.475	42902	39220	38651	43242	0	0	0	0	0	0	0	0	0	0	0	11908	0	56	2437	0.10673	0.694915
Assembly_At3g12180_modif70.fas	338	371	125398	31120	24817	158	0.426	100	0.27	0.593	0.407	21319	20519	17795	34645	0	0	0	0	0	0	0	0	0	0	0	25429	0	2	5689	0.243339	0.574124
Assembly_At3g12600_modif70.fas	338	366	123708	43264	34973	107	0.292	60	0.164	0.516	0.484	21989	14931	23953	19571	0	0	0	0	0	0	0	0	0	0	0	42336	0	2	926	0.122802	0.70765
Assembly_At3g12620_modif70.fas	333	442	147186	28063	19066	152	0.344	84	0.19	0.595	0.405	36860	20657	27618	33988	0	0	0	0	0	0	0	0	0	0	0	14008	0	0	14055	0.411742	0.656109
Assembly_At3g12680_modif70.fas	338	144	48672	46	0.095	37	0.257	22	0.153	0.528	0.472	12507	9459	13510	13150	0	0	0	0	0	0	0	0	0	0	0	0	0	0	46	0.0433096	0.743056
Assembly_At3g13120_modif70.fas	337	228	76836	585	0.761	65	0.285	44	0.193	0.59	0.41	26977	17122	14162	17990	0	0	0	0	0	0	0	0	0	0	0	0	0	0	585	0.104919	0.714912
Assembly_At3g13200_modif70.fas	333	495	164835	39377	23889	154	0.311	89	0.18	0.538	0.462	41697	22445	35513	25803	0	0	0	0	0	0	0	0	0	0	0	7670	0	51	31656	0.260555	0.688889
Assembly_At3g13580_modif70.fas	338	666	225108	31247	13881	228	0.342	161	0.242	0.584	0.416	62113	32098	48557	51093	0	0	0	0	0	0	0	0	0	0	0	5532	0	0	25715	0.193876	0.657658
Assembly_At3g13772_modif70.fas	336	436	146496	937	0.64	138	0.317	94	0.216	0.574	0.426	32891	31302	30694	50672	0	0	0	0	0	0	0	0	0	0	0	0	0	4	933	0.0847793	0.683486
Assembly_At3g13772para_modif70.fas	330	442	145860	2976	2.04	130	0.294	89	0.201	0.578	0.422	31331	28899	31458	51196	0	0	0	0	0	0	0	0	0	0	0	0	0	0	2976	0.0946403	0.705882
Assembly_At3g14900_modif70.fas	337	133	44821	715	1595	62	0.466	34	0.256	0.622	0.378	15675	5755	10906	11770	0	0	0	0	0	0	0	0	0	0	0	0	0	21	694	0.107922	0.533835
Assembly_At3g15190_modif70.fas	336	372	124992	21676	17342	138	0.371	88	0.237	0.561	0.439	36314	18346	26964	21692	0	0	0	0	0	0	0	0	0	0	0	4455	0	149	17072	0.181985	0.629032
Assembly_At3g15610_modif70.fas	338	276	93288	235	0.252	90	0.326	59	0.214	0.575	0.425	27306	14720	24823	26204	0	0	0	0	0	0	0	0	0	0	0	0	0	33	202	0.032935	0.673913
Assembly_At3g15640_modif70.fas	338	259	87542	45899	52431	33	0.127	15	0.058	0.552	0.448	11862	7804	10864	11113	0	0	0	0	0	0	0	0	0	0	0	45832	0	0	67	0.177668	0.872587
Assembly_At3g15840_modif70.fas	335	431	144385	28713	19886	137	0.318	94	0.218	0.54	0.46	32210	27333	25858	30271	0	0	0	0	0	0	0	0	0	0	0	4455	0	0	24258	0.230145	0.682135
Assembly_At3g16090_modif70.fas	337	331	111547	672	0.602	128	0.387	88	0.266	0.61	0.39	26659	17453	25746	41017	0	0	0	0	0	0	0	0	0	0	0	0	0	0	672	0.0911238	0.613293
Assembly_At3g16480_modif70.fas	338	526	177788	12888	7249	228	0.433	119	0.226	0.54	0.46	41787	32389	43571	47153	0	0	0	0	0	0	0	0	0	0	0	11444	0	24	1420	0.163371	0.56654
Assembly_At3g16480para_modif70.fas	337	557	187709	15865	8452	191	0.343	122	0.219	0.555	0.445	46177	34080	42472	49115	0	0	0	0	0	0	0	0	0	0	0	3578	0	9	12278	0.226644	0.657092
Assembly_At3g17210_modif70.fas	336	311	104496	2823	2702	149	0.479	93	0.299	0.566	0.434	30264	22952	21126	27331	0	0	0	0	0	0	0	0	0	0	0	250	0	5	2568	0.135381	0.5209
Assembly_At3g17310_modif70.fas	332	172	57104	2147	3.76	70	0.407	47	0.273	0.587	0.413	15600	11079	11596	16682	0	0	0	0	0	0	0	0	0	0	0	0	0	2	2145	0.0754938	0.593023
Assembly_At3g17980_modif70.fas	337	274	92338	574	0.622	141	0.515	94	0.343	0.559	0.441	29901	18313	22188	21362	0	0	0	0	0	0	0	0	0	0	0	0	0	0	574	0.0937207	0.485401
Assembly_At3g18080_modif70.fas	327	384	125568	17193	13692	154	0.401	89	0.232	0.577	0.423	35046	21318	24514	27497	0	0	0	0	0	0	0	0	0	0	0	1638	0	0	15555	0.198513	0.598958
Assembly_At3g18080para_modif70.fas	310	397	123070	26421	21468	180	0.453	108	0.272	0.573	0.427	31342	19277	21978	24052	0	0	0	0	0	0	0	0	0	0	0	5054	0	107	21260	0.179845	0.546599
Assembly_At3g18215_modif70.fas	330	116	38280	2725	7119	34	0.293	23	0.198	0.648	0.352	12784	8189	4330	10252	0	0	0	0	0	0	0	0	0	0	0	0	0	3	2722	0.032338	0.706897
Assembly_At3g18410_modif70.fas	335	259	86765	1118	1289	82	0.317	59	0.228	0.533	0.467	24683	17939	22074	20951	0	0	0	0	0	0	0	0	0	0	0	0	0	0	1118	0.0610913	0.683398
Assembly_At3g18760_modif70.fas	338	121	40898	2008	4.91	35	0.289	20	0.165	0.558	0.442	12787	10073	7106	8924	0	0	0	0	0	0	0	0	0	0	0	0	0	0	2008	0.0731797	0.710744
Assembly_At3g18890_modif70.fas	337	171	57627	1167	2025	78	0.456	53	0.31	0.545	0.455	17105	10533	15172	13650	0	0	0	0	0	0	0	0	0	0	0	0	0	18	1149	0.0961164	0.54386
Assembly_At3g19120_modif70.fas	337	126	42462	519	1222	38	0.302	27	0.214	0.549	0.451	10938	4367	14534	12104	0	0	0	0	0	0	0	0	0	0	0	0	0	0	519	0.0929224	0.698413
Assembly_At3g19900_modif70.fas	338	262	88556	28930	32669	61	0.233	40	0.153	0.609	0.391	20340	8358	14936	15992	0	0	0	0	0	0	0	0	0	0	0	26742	0	0	2188	0.192778	0.767176
Assembly_At3g19910_modif70.fas	337	320	107840	15344	14228	107	0.334	70	0.219	0.572	0.428	25652	16892	22767	27185	0	0	0	0	0	0	0	0	0	0	0	7926	0	337	7081	0.121663	0.6625
Assembly_At3g20250_modif70.fas	338	529	178802	2308	1291	177	0.335	104	0.197	0.607	0.393	54130	28153	41268	52943	0	0	0	0	0	0	0	0	0	0	0	408	0	0	1900	0.137196	0.665406
Assembly_At3g20320_modif70.fas	337	177	59649	402	0.674	67	0.379	39	0.22	0.581	0.419	11145	8724	16110	23268	0	0	0	0	0	0	0	0	0	0	0	0	0	0	402	0.0543951	0.621469
Assembly_At3g21360_modif70.fas	338	416	140608	15045	10.7	169	0.406	120	0.288	0.569	0.431	34675	23400	30884	36604	0	0	0	0	0	0	0	0	0	0	0	4640	0	1	10404	0.192596	0.59375
Assembly_At3g21400_modif70.fas	331	378	125118	3582	2863	173	0.458	114	0.302	0.563	0.437	39082	24440	28686	29328	0	0	0	0	0	0	0	0	0	0	0	0	0	19	3563	0.0615182	0.542328
Assembly_At3g21740_modif70.fas	337	186	62682	709	1131	80	0.43	42	0.226	0.536	0.464	14116	10630	18124	19103	0	0	0	0	0	0	0	0	0	0	0	0	0	0	709	0.101478	0.569892
Assembly_At3g22480_modif70.fas	337	370	124690	1128	0.905	138	0.373	81	0.219	0.593	0.407	46857	19231	31095	26379	0	0	0	0	0	0	0	0	0	0	0	0	0	419	709	0.109707	0.624324
Assembly_At3g22590_modif70.fas	338	240	81120	18892	23289	68	0.283	39	0.163	0.573	0.427	16297	7204	19273	19454	0	0	0	0	0	0	0	0	0	0	0	4399	0	0	14493	0.228835	0.716667
Assembly_At3g22680_modif70.fas	335	179	59965	1015	1693	69	0.385	42	0.235	0.579	0.421	20680	13891	10924	13455	0	0	0	0	0	0	0	0	0	0	0	0	0	0	1015	0.0380354	0.614525
Assembly_At3g22750_modif70.fas	338	330	111540	811	0.727	106	0.321	76	0.23	0.585	0.415	31934	21338	24695	32762	0	0	0	0	0	0	0	0	0	0	0	155	0	0	656	0.165438	0.678788
Assembly_At3g23400_modif70.fas	337	306	103122	19447	18858	119	0.389	68	0.222	0.6	0.4	28076	16504	17038	22057	0	0	0	0	0	0	0	0	0	0	0	15243	0	51	4153	0.171075	0.611111
Assembly_At3g23780_modif70.fas	335	339	113565	1514	1333	107	0.316	74	0.218	0.493	0.507	30386	26521	30238	24906	0	0	0	0	0	0	0	0	0	0	0	0	0	0	1514	0.112977	0.684366
Assembly_At3g24010_modif70.fas	333	104	34632	1734	5007	32	0.308	19	0.183	0.557	0.443	10343	4327	10249	7979	0	0	0	0	0	0	0	0	0	0	0	0	0	0	1734	0.0587625	0.692308
Assembly_At3g24020_modif70.fas	338	419	141622	1203	0.849	201	0.48	135	0.322	0.512	0.488	36013	26983	41555	35868	0	0	0	0	0	0	0	0	0	0	0	0	0	163	1040	0.10967	0.520286
Assembly_At3g24020para_modif70.fas	337	408	137496	1825	1327	152	0.373	98	0.24	0.556	0.444	35330	21808	38454	40079	0	0	0	0	0	0	0	0	0	0	0	0	0	0	1825	0.118663	0.627451
Assembly_At3g24440_modif70.fas	338	186	62868	137	0.218	58	0.312	44	0.237	0.588	0.412	20544	10947	14870	16370	0	0	0	0	0	0	0	0	0	0	0	0	0	0	137	0.0952626	0.688172
Assembly_At3g24500para_modif70.fas	267	188	50196	2061	4106	88	0.468	57	0.303	0.602	0.398	18119	5462	13700	10854	0	0	0	0	0	0	0	0	0	0	0	0	0	74	1987	0.135301	0.531915
Assembly_At3g24730_modif70.fas	324	206	66744	41553	62257	29	0.141	11	0.053	0.579	0.421	8275	3894	6676	6346	0	0	0	0	0	0	0	0	0	0	0	40766	0	0	787	0.241671	0.859223
Assembly_At3g25400_modif70.fas	325	220	71500	3163	4424	89	0.405	51	0.232	0.61	0.39	22050	8772	17872	19643	0	0	0	0	0	0	0	0	0	0	0	0	0	137	3026	0.287468	0.595455
Assembly_At3g25500_modif70.fas	335	219	73365	1221	1664	92	0.42	58	0.265	0.611	0.389	22481	12765	15321	21577	0	0	0	0	0	0	0	0	0	0	0	0	0	0	1221	0.0500392	0.579909
Assembly_At3g25540_modif70.fas	338	303	102414	15450	15086	170	0.561	106	0.35	0.622	0.378	20342	14729	18103	33790	0	0	0	0	0	0	0	0	0	0	0	2352	0	547	12551	0.271701	0.438944
Assembly_At3g25540para_modif70.fas	337	279	94023	1815	1.93	86	0.308	58	0.208	0.616	0.384	21606	15712	19709	35181	0	0	0	0	0	0	0	0	0	0	0	275	0	0	1540	0.309343	0.691756
Assembly_At3g25830_modif70.fas	328	613	201064	28207	14029	343	0.56	216	0.352	0.609	0.391	56207	29949	37531	49170	0	0	0	0	0	0	0	0	0	0	0	16566	0	89	11552	0.258275	0.440457
Assembly_At3g25830para_modif70.fas	275	698	191950	42097	21931	365	0.523	253	0.362	0.603	0.397	47596	25018	34484	42755	0	0	0	0	0	0	0	0	0	0	0	8641	0	111	33345	0.290985	0.477077
Assembly_At3g26060_modif70.fas	338	177	59826	188	0.314	52	0.294	31	0.175	0.565	0.435	16877	11474	14464	16823	0	0	0	0	0	0	0	0	0	0	0	0	0	0	188	0.112077	0.706215
Assembly_At3g26070_modif70.fas	336	116	38976	866	2222	53	0.457	37	0.319	0.63	0.37	15110	7185	6934	8881	0	0	0	0	0	0	0	0	0	0	0	0	0	0	866	0.111327	0.543103
Assembly_At3g26340_modif70.fas	338	539	182182	17194	9438	162	0.301	103	0.191	0.554	0.446	45705	28970	44677	45636	0	0	0	0	0	0	0	0	0	0	0	6453	0	3	10738	0.11438	0.699443
Assembly_At3g26340para_modif70.fas	323	536	173128	56455	32609	287	0.535	153	0.285	0.579	0.421	34152	18085	31163	33273	0	0	0	0	0	0	0	0	0	0	0	36851	0	1882	17722	0.288071	0.460821
Assembly_At3g26560_modif70.fas	337	423	142551	471	0.33	156	0.369	103	0.243	0.586	0.414	44229	29209	29556	39086	0	0	0	0	0	0	0	0	0	0	0	0	0	4	467	0.0301841	0.631206
Assembly_At3g26560para_modif70.fas	279	611	170469	18256	10709	384	0.628	233	0.381	0.579	0.421	46074	30768	33370	42001	0	0	0	0	0	0	0	0	0	0	0	0	0	342	17914	0.16208	0.371522
Assembly_At3g26618_modif70.fas	324	749	242676	6534	2692	354	0.473	227	0.303	0.59	0.41	66751	39950	56899	72542	0	0	0	0	0	0	0	0	0	0	0	0	0	161	6373	0.133125	0.52737
Assembly_At3g27030para_modif70.fas	279	271	75609	16996	22479	92	0.339	62	0.229	0.544	0.456	14553	15023	11700	17337	0	0	0	0	0	0	0	0	0	0	0	0	0	17	16979	0.0559998	0.660517
Assembly_At3g27340_modif70.fas	337	322	108514	48336	44544	116	0.36	64	0.199	0.557	0.443	18558	12211	14436	14973	0	0	0	0	0	0	0	0	0	0	0	36623	0	0	11713	0.228381	0.639752
Assembly_At3g28007_modif70.fas	335	542	181570	21513	11848	225	0.415	153	0.282	0.576	0.424	39712	35352	32423	52570	0	0	0	0	0	0	0	0	0	0	0	4248	0	40	17225	0.182507	0.584871
Assembly_At3g28720_modif70.fas	326	267	87042	4558	5237	111	0.416	75	0.281	0.571	0.429	18915	17268	18120	28181	0	0	0	0	0	0	0	0	0	0	0	0	0	18	4540	0.112546	0.58427
Assembly_At3g29270_modif70.fas	338	282	95316	236	0.248	98	0.348	64	0.227	0.58	0.42	21818	17175	22724	33363	0	0	0	0	0	0	0	0	0	0	0	0	0	0	236	0.0610314	0.652482
Assembly_At3g44680_modif70.fas	336	257	86352	28554	33067	74	0.288	45	0.175	0.597	0.403	19202	11591	11687	15318	0	0	0	0	0	0	0	0	0	0	0	21682	0	0	6872	0.19264	0.712062
Assembly_At3g44880_modif70.fas	338	275	92950	466	0.501	83	0.302	42	0.153	0.577	0.423	27007	17938	21152	26387	0	0	0	0	0	0	0	0	0	0	0	0	0	7	459	0.0916701	0.698182
Assembly_At3g44880para_modif70.fas	274	254	69596	25265	36302	171	0.673	93	0.366	0.57	0.43	12007	8256	10995	13073	0	0	0	0	0	0	0	0	0	0	0	23078	0	850	1337	0.450134	0.326772
Assembly_At3g46450_modif70.fas	337	298	100426	12761	12707	139	0.466	87	0.292	0.589	0.411	23821	14863	21107	27874	0	0	0	0	0	0	0	0	0	0	0	1856	0	5	10900	0.12131	0.533557
Assembly_At3g46550_modif70.fas	318	161	51198	6977	13627	72	0.447	51	0.317	0.459	0.541	7553	20048	3878	12742	0	0	0	0	0	0	0	0	0	0	0	0	0	10	6967	0.0853401	0.552795
Assembly_At3g46560_modif70.fas	322	296	95312	35994	37764	60	0.203	36	0.122	0.567	0.433	18197	9079	16607	15435	0	0	0	0	0	0	0	0	0	0	0	30210	0	0	5784	0.133656	0.797297
Assembly_At3g46630_modif70.fas	338	165	55770	210	0.377	56	0.339	33	0.2	0.629	0.371	19332	10261	10344	15623	0	0	0	0	0	0	0	0	0	0	0	0	0	25	185	0.0780025	0.660606
Assembly_At3g46780_modif70.fas	336	385	129360	4235	3274	175	0.455	112	0.291	0.521	0.479	33790	27287	32690	31358	0	0	0	0	0	0	0	0	0	0	0	872	0	0	3363	0.238372	0.545455
Assembly_At3g47340_modif70.fas	337	497	167489	11198	6686	186	0.374	135	0.272	0.544	0.456	36681	30401	40898	48311	0	0	0	0	0	0	0	0	0	0	0	2391	0	14	8793	0.188544	0.625755
Assembly_At3g47370_modif70.fas	338	252	85176	2857	3354	78	0.31	56	0.222	0.528	0.472	22472	17796	21005	21046	0	0	0	0	0	0	0	0	0	0	0	448	0	129	2280	0.242387	0.690476
Assembly_At3g47370para_modif70.fas	337	251	84587	2402	2.84	114	0.454	65	0.259	0.552	0.448	24703	16982	19775	20725	0	0	0	0	0	0	0	0	0	0	0	136	0	109	2157	0.24077	0.545817
Assembly_At3g47520_modif70.fas	335	272	91120	1268	1392	116	0.426	73	0.268	0.55	0.45	22482	12737	27715	26918	0	0	0	0	0	0	0	0	0	0	0	0	0	1	1267	0.0706766	0.573529
Assembly_At3g47810_modif70.fas	336	293	98448	977	0.992	81	0.276	52	0.177	0.555	0.445	25411	19986	23431	28643	0	0	0	0	0	0	0	0	0	0	0	0	0	0	977	0.0506911	0.723549
Assembly_At3g47940_modif70.fas	330	399	131670	3475	2639	136	0.341	95	0.238	0.563	0.437	44134	24749	31249	28063	0	0	0	0	0	0	0	0	0	0	0	0	0	0	3475	0.0822035	0.659148
Assembly_At3g48680_modif70.fas	338	496	167648	11515	6869	166	0.335	120	0.242	0.561	0.439	43824	30276	38239	43794	0	0	0	0	0	0	0	0	0	0	0	2328	0	12	9175	0.113228	0.665323
Assembly_At3g48780_modif70.fas	338	239	80782	12118	15001	98	0.41	55	0.23	0.564	0.436	18464	14881	15170	20149	0	0	0	0	0	0	0	0	0	0	0	11026	0	9	1083	0.186378	0.589958
Assembly_At3g48870_modif70.fas	337	438	147606	5367	3636	165	0.377	89	0.203	0.517	0.483	36399	23315	45324	37201	0	0	0	0	0	0	0	0	0	0	0	189	0	269	4909	0.0880331	0.623288
Assembly_At3g48870para_modif70.fas	337	457	154009	10590	6876	126	0.276	86	0.188	0.54	0.46	38691	23429	42473	38826	0	0	0	0	0	0	0	0	0	0	0	1547	0	1	9042	0.279155	0.724289
Assembly_At3g49010_modif70.fas	336	475	159600	8344	5228	185	0.389	113	0.238	0.524	0.476	44551	31962	40022	34721	0	0	0	0	0	0	0	0	0	0	0	1316	0	0	7028	0.301616	0.610526
Assembly_At3g49010para_modif70.fas	337	467	157379	8667	5507	187	0.4	117	0.251	0.522	0.478	45602	31892	39233	31985	0	0	0	0	0	0	0	0	0	0	0	6388	0	11	2268	0.219843	0.599572
Assembly_At3g49550_modif70.fas	336	221	74256	899	1211	72	0.326	45	0.204	0.554	0.446	23481	14797	17927	17152	0	0	0	0	0	0	0	0	0	0	0	0	0	0	899	0.0979278	0.674208
Assembly_At3g49660_modif70.fas	324	389	126036	1512	1.2	136	0.35	104	0.267	0.578	0.422	30177	24358	28173	41816	0	0	0	0	0	0	0	0	0	0	0	0	0	2	1510	0.115986	0.650386
Assembly_At3g49910_modif70.fas	334	256	85504	7652	8949	88	0.344	73	0.285	0.434	0.566	20287	24233	19877	13455	0	0	0	0	0	0	0	0	0	0	0	0	0	20	7632	0.134288	0.65625
Assembly_At3g49910para_modif70.fas	331	258	85398	3163	3704	99	0.384	70	0.271	0.459	0.541	20350	21157	23351	17377	0	0	0	0	0	0	0	0	0	0	0	0	0	136	3027	0.285072	0.616279
Assembly_At3g49990_modif70.fas	337	234	78858	22347	28338	74	0.316	40	0.171	0.587	0.413	14665	8154	15138	18554	0	0	0	0	0	0	0	0	0	0	0	21284	0	13	1050	0.148366	0.683761
Assembly_At3g50690_modif70.fas	335	240	80400	21400	26617	97	0.404	49	0.204	0.55	0.45	19578	3809	22828	12785	0	0	0	0	0	0	0	0	0	0	0	18605	0	257	2538	0.330887	0.595833
Assembly_At3g50860_modif70.fas	331	104	34424	2435	7074	35	0.337	18	0.173	0.659	0.341	9546	6236	4661	11546	0	0	0	0	0	0	0	0	0	0	0	0	0	4	2431	0.0776519	0.663462
Assembly_At3g51800_modif70.fas	338	684	231192	28926	12512	274	0.401	149	0.218	0.571	0.429	61417	33126	53628	54095	0	0	0	0	0	0	0	0	0	0	0	24957	0	349	3620	0.126722	0.599415
Assembly_At3g51800para_modif70.fas	337	693	233541	57426	24589	320	0.462	202	0.291	0.589	0.411	55838	29050	43519	47708	0	0	0	0	0	0	0	0	0	0	0	43787	0	675	12964	0.29621	0.53824
Assembly_At3g51890_modif70.fas	336	251	84336	3408	4041	79	0.315	53	0.211	0.585	0.415	35053	13752	19801	12322	0	0	0	0	0	0	0	0	0	0	0	504	0	0	2904	0.192303	0.685259
Assembly_At3g51890para_modif70.fas	333	242	80586	25533	31684	68	0.281	42	0.174	0.6	0.4	23942	8106	13853	9152	0	0	0	0	0	0	0	0	0	0	0	17649	0	2135	5749	0.239331	0.719008
Assembly_At3g52140_modif70.fas	337	227	76499	5928	7749	59	0.26	33	0.145	0.606	0.394	23378	12573	15195	19425	0	0	0	0	0	0	0	0	0	0	0	532	0	1	5395	0.0915237	0.740088
Assembly_At3g52155_modif70.fas	328	133	43624	3527	8085	52	0.391	31	0.233	0.597	0.403	11735	8664	7481	12217	0	0	0	0	0	0	0	0	0	0	0	0	0	0	3527	0.091232	0.609023
Assembly_At3g52300_modif70.fas	330	492	162360	105806	65168	52	0.106	42	0.085	0.553	0.447	16752	10679	14606	14517	0	0	0	0	0	0	0	0	0	0	0	105609	0	0	197	0.244401	0.894309
Assembly_At3g52750para_modif70.fas	279	333	92907	27735	29852	106	0.318	58	0.174	0.578	0.422	18111	11088	16425	19548	0	0	0	0	0	0	0	0	0	0	0	27623	0	1	111	0.342912	0.681682
Assembly_At3g52950_modif70.fas	315	267	84105	26986	32086	69	0.258	34	0.127	0.547	0.453	14891	11822	13891	16515	0	0	0	0	0	0	0	0	0	0	0	15933	0	0	11053	0.266547	0.741573
Assembly_At3g52990_modif70.fas	337	306	103122	16700	16194	91	0.297	64	0.209	0.569	0.431	24715	19225	18156	24326	0	0	0	0	0	0	0	0	0	0	0	12016	0	0	4684	0.219983	0.702614
Assembly_At3g53140_modif70.fas	338	461	155818	4580	2939	293	0.636	184	0.399	0.575	0.425	42778	22435	41836	44189	0	0	0	0	0	0	0	0	0	0	0	917	0	623	3040	0.271517	0.362256
Assembly_At3g53470_modif70.fas	336	260	87360	816	0.934	120	0.462	78	0.3	0.565	0.435	24202	17534	20102	24706	0	0	0	0	0	0	0	0	0	0	0	0	0	1	815	0.0727166	0.538462
Assembly_At3g54190_modif70.fas	337	127	42799	427	0.998	36	0.283	25	0.197	0.558	0.442	10783	7934	10799	12856	0	0	0	0	0	0	0	0	0	0	0	0	0	0	427	0.0640425	0.716535
Assembly_At3g54360_modif70.fas	335	126	42210	1115	2642	45	0.357	31	0.246	0.564	0.436	11049	7285	10649	12112	0	0	0	0	0	0	0	0	0	0	0	0	0	0	1115	0.0543345	0.642857
Assembly_At3g54420_modif70.fas	338	517	174746	5822	3332	220	0.426	145	0.28	0.573	0.427	47949	31865	40262	48848	0	0	0	0	0	0	0	0	0	0	0	1148	0	18	4656	0.308202	0.574468
Assembly_At3g54470_modif70.fas	336	353	118608	28239	23809	115	0.326	67	0.19	0.583	0.417	24860	13865	23690	27954	0	0	0	0	0	0	0	0	0	0	0	11445	0	0	16794	0.237398	0.674221
Assembly_At3g54540_modif70.fas	338	269	90922	75	0.082	93	0.346	66	0.245	0.563	0.437	23997	18748	20956	27146	0	0	0	0	0	0	0	0	0	0	0	0	0	0	75	0.0502344	0.654275
Assembly_At3g54540para_modif70.fas	268	258	69144	1481	2142	185	0.717	131	0.508	0.589	0.411	19469	12851	15003	20340	0	0	0	0	0	0	0	0	0	0	0	0	0	969	512	0.175607	0.282946
Assembly_At3g54890_modif70.fas	325	404	131300	47267	35999	124	0.307	63	0.156	0.48	0.52	18784	21792	21930	21527	0	0	0	0	0	0	0	0	0	0	0	26644	0	0	20623	0.320324	0.693069
Assembly_At3g54900_modif70.fas	335	326	109210	1659	1519	124	0.38	73	0.224	0.594	0.406	32775	19256	24354	31166	0	0	0	0	0	0	0	0	0	0	0	0	0	0	1659	0.0870727	0.619632
Assembly_At3g55250_modif70.fas	337	166	55942	675	1207	51	0.307	38	0.229	0.617	0.383	17038	6687	14457	17085	0	0	0	0	0	0	0	0	0	0	0	0	0	0	675	0.105598	0.692771
Assembly_At3g55440_modif70.fas	337	529	178273	7619	4274	163	0.308	112	0.212	0.537	0.463	45316	32243	46721	46374	0	0	0	0	0	0	0	0	0	0	0	1045	0	1	6573	0.100963	0.691871
Assembly_At3g55440para_modif70.fas	290	603	174870	47228	27007	333	0.552	217	0.36	0.541	0.459	33603	23476	35288	35275	0	0	0	0	0	0	0	0	0	0	0	18296	0	281	28651	0.279342	0.447761
Assembly_At3g55520_modif70.fas	291	187	54417	19928	36621	50	0.267	28	0.15	0.49	0.51	12940	5670	11862	4017	0	0	0	0	0	0	0	0	0	0	0	5922	0	0	14006	0.118194	0.73262
Assembly_At3g55640_modif70.fas	338	384	129792	4744	3655	139	0.362	81	0.211	0.557	0.443	32862	24564	30863	36759	0	0	0	0	0	0	0	0	0	0	0	757	0	0	3987	0.139871	0.638021
Assembly_At3g55640para_modif70.fas	337	507	170859	65588	38387	138	0.272	78	0.154	0.551	0.449	25101	20793	26535	32842	0	0	0	0	0	0	0	0	0	0	0	33361	0	0	32227	0.205269	0.727811
Assembly_At3g55800_modif70.fas	338	457	154466	33005	21367	151	0.33	96	0.21	0.578	0.422	39871	20996	30183	30411	0	0	0	0	0	0	0	0	0	0	0	19071	0	2	13932	0.180564	0.669584
Assembly_At3g56010_modif70.fas	338	155	52390	316	0.603	53	0.342	32	0.206	0.594	0.406	13709	9036	12109	17220	0	0	0	0	0	0	0	0	0	0	0	0	0	1	315	0.0979967	0.658065
Assembly_At3g56190_modif70.fas	337	317	106829	8192	7668	97	0.306	66	0.208	0.603	0.397	34528	18798	20364	24947	0	0	0	0	0	0	0	0	0	0	0	1650	0	0	6542	0.09381	0.694006
Assembly_At3g56190para_modif70.fas	332	313	103916	14364	13823	149	0.476	84	0.268	0.599	0.401	32413	17150	18781	21208	0	0	0	0	0	0	0	0	0	0	0	9424	0	6	4934	0.171017	0.523962
Assembly_At3g56910_modif70.fas	329	142	46718	3256	6969	41	0.289	27	0.19	0.578	0.422	17602	6513	11827	7520	0	0	0	0	0	0	0	0	0	0	0	0	0	12	3244	0.0480165	0.711268
Assembly_At3g57000_modif70.fas	338	237	80106	2111	2635	82	0.346	42	0.177	0.633	0.367	25137	12280	16376	24202	0	0	0	0	0	0	0	0	0	0	0	344	0	0	1767	0.145595	0.654008
Assembly_At3g57150_modif70.fas	300	511	153300	12889	8408	143	0.28	100	0.196	0.575	0.425	36821	13263	46436	43891	0	0	0	0	0	0	0	0	0	0	0	0	0	2	12887	0.0910542	0.720157
Assembly_At3g57290_modif70.fas	338	594	200772	3680	1833	220	0.37	139	0.234	0.593	0.407	64586	38701	41455	52350	0	0	0	0	0	0	0	0	0	0	0	837	0	37	2806	0.184014	0.62963
Assembly_At3g57330_modif70.fas	338	243	82134	22001	26787	103	0.424	59	0.243	0.552	0.448	16982	11003	15883	16265	0	0	0	0	0	0	0	0	0	0	0	21525	0	15	461	0.218424	0.576132
Assembly_At3g57520_modif70.fas	338	382	129116	2166	1678	152	0.398	95	0.249	0.562	0.438	32026	29165	26377	39382	0	0	0	0	0	0	0	0	0	0	0	648	0	2	1516	0.289825	0.602094
Assembly_At3g57810_modif70.fas	337	245	82565	32782	39704	61	0.249	24	0.098	0.568	0.432	14719	8055	13549	13460	0	0	0	0	0	0	0	0	0	0	0	24152	0	0	8630	0.214347	0.75102
Assembly_At3g57870_modif70.fas	337	273	92001	2916	3.17	83	0.304	61	0.223	0.538	0.462	23612	23700	17409	24364	0	0	0	0	0	0	0	0	0	0	0	534	0	9	2373	0.295619	0.695971
Assembly_At3g57870para_modif70.fas	331	365	120815	17813	14744	91	0.249	59	0.162	0.545	0.455	29102	26179	20736	26985	0	0	0	0	0	0	0	0	0	0	0	1495	0	1	16317	0.267693	0.750685
Assembly_At3g58610_modif70.fas	338	419	141622	1470	1038	167	0.399	89	0.212	0.561	0.439	37065	24717	36853	41517	0	0	0	0	0	0	0	0	0	0	0	294	0	25	1151	0.19516	0.601432
Assembly_At3g58610para_modif70.fas	335	445	149075	12315	8261	144	0.324	91	0.204	0.528	0.472	33379	25398	39152	38831	0	0	0	0	0	0	0	0	0	0	0	2502	0	0	9813	0.20679	0.676404
Assembly_At3g58650_modif70.fas	336	217	72912	907	1244	137	0.631	75	0.346	0.605	0.395	23019	6089	22315	20582	0	0	0	0	0	0	0	0	0	0	0	0	0	21	886	0.0927213	0.368664
Assembly_At3g58660_modif70.fas	335	182	60970	1221	2003	92	0.505	56	0.308	0.58	0.42	12433	5578	19495	22243	0	0	0	0	0	0	0	0	0	0	0	0	0	1	1220	0.0676385	0.494505
Assembly_At3g58750_modif70.fas	338	417	140946	3478	2468	134	0.321	83	0.199	0.561	0.439	37538	25324	35011	39595	0	0	0	0	0	0	0	0	0	0	0	468	0	28	2982	0.117712	0.678657
Assembly_At3g59140_modif70.fas	333	164	54612	1875	3433	97	0.591	58	0.354	0.596	0.404	16055	8479	12817	15386	0	0	0	0	0	0	0	0	0	0	0	0	0	128	1747	0.116557	0.408537
Assembly_At3g59140para_modif70.fas	276	222	61272	17546	28636	87	0.392	61	0.275	0.598	0.402	12589	7139	10441	13557	0	0	0	0	0	0	0	0	0	0	0	0	0	17	17529	0.063602	0.608108
Assembly_At3g59490_modif70.fas	338	232	78416	16003	20408	117	0.504	74	0.319	0.641	0.359	19315	9620	12891	20587	0	0	0	0	0	0	0	0	0	0	0	15399	0	23	581	0.199701	0.49569
Assembly_At3g59490para_modif70.fas	256	87	22272	432	1.94	33	0.379	14	0.161	0.598	0.402	7748	3726	5066	5300	0	0	0	0	0	0	0	0	0	0	0	0	0	1	431	0.121045	0.62069
Assembly_At3g59530_modif70.fas	338	588	198744	22467	11304	237	0.403	157	0.267	0.606	0.394	55966	27435	42090	50786	0	0	0	0	0	0	0	0	0	0	0	4576	0	50	17841	0.247325	0.596939
Assembly_At3g59540_modif70.fas	337	146	49202	747	1518	55	0.377	39	0.267	0.551	0.449	15030	9029	12760	11636	0	0	0	0	0	0	0	0	0	0	0	0	0	0	747	0.158875	0.623288
Assembly_At3g59540para_modif70.fas	320	163	52160	5883	11279	46	0.282	30	0.184	0.558	0.442	14517	9167	11299	11294	0	0	0	0	0	0	0	0	0	0	0	0	0	0	5883	0.0593555	0.717791
Assembly_At3g60600_modif70.fas	334	374	124916	67521	54053	61	0.163	36	0.096	0.574	0.426	17897	10780	13670	15048	0	0	0	0	0	0	0	0	0	0	0	61508	0	0	6013	0.174913	0.836898
Assembly_At3g60750_modif70.fas	338	602	203476	8414	4135	204	0.339	118	0.196	0.551	0.449	50741	38970	48526	56825	0	0	0	0	0	0	0	0	0	0	0	2171	0	17	6226	0.199051	0.66113
Assembly_At3g61460_modif70.fas	331	180	59580	2441	4097	72	0.4	43	0.239	0.558	0.442	14834	10069	15200	17036	0	0	0	0	0	0	0	0	0	0	0	0	0	0	2441	0.0737097	0.6
Assembly_At3g61580_modif70.fas	337	123	41451	538	1298	31	0.252	25	0.203	0.537	0.463	11446	9278	9658	10531	0	0	0	0	0	0	0	0	0	0	0	0	0	0	538	0.104659	0.747967
Assembly_At3g61590_modif70.fas	333	253	84249	1981	2351	105	0.415	67	0.265	0.538	0.462	20957	16848	21168	23295	0	0	0	0	0	0	0	0	0	0	0	0	0	1	1980	0.0869032	0.58498
Assembly_At3g61600_modif70.fas	338	305	103090	6105	5922	89	0.292	51	0.167	0.584	0.416	27873	18898	21500	28714	0	0	0	0	0	0	0	0	0	0	0	1336	0	8	4761	0.16108	0.708197
Assembly_At3g61620_modif70.fas	337	240	80880	6180	7641	83	0.346	56	0.233	0.551	0.449	18873	18318	15257	22252	0	0	0	0	0	0	0	0	0	0	0	801	0	0	5379	0.319445	0.654167
Assembly_At3g62600_modif70.fas	338	289	97682	11288	11556	113	0.391	71	0.246	0.582	0.418	29026	16616	19512	21240	0	0	0	0	0	0	0	0	0	0	0	7721	0	9	3558	0.185071	0.608997
Assembly_At3g62810_modif70.fas	276	268	73968	18545	25072	88	0.328	45	0.168	0.534	0.466	16245	10366	15439	13373	0	0	0	0	0	0	0	0	0	0	0	0	0	5	18540	0.0772557	0.671642
Assembly_At3g62820_modif70.fas	338	183	61854	335	0.542	97	0.53	62	0.339	0.599	0.401	17355	8403	16306	19455	0	0	0	0	0	0	0	0	0	0	0	0	0	0	335	0.0746225	0.469945
Assembly_At3g62920_modif70.fas	338	184	62192	281	0.452	124	0.674	75	0.408	0.589	0.411	21772	8972	16474	14693	0	0	0	0	0	0	0	0	0	0	0	0	0	42	239	0.078214	0.326087
Assembly_At3g63120_modif70.fas	334	385	128590	19738	15.35	151	0.392	103	0.268	0.583	0.417	27854	22254	23227	35517	0	0	0	0	0	0	0	0	0	0	0	6206	0	57	13475	0.295801	0.607792
Assembly_At3g63140_modif70.fas	337	301	101437	20278	19991	109	0.362	58	0.193	0.554	0.446	24718	16564	19553	20324	0	0	0	0	0	0	0	0	0	0	0	19199	0	12	1067	0.341627	0.637874
Assembly_At3g63220_modif70.fas	336	177	59472	746	1254	82	0.463	63	0.356	0.513	0.487	13897	12418	16194	16217	0	0	0	0	0	0	0	0	0	0	0	0	0	1	745	0.0488234	0.536723
Assembly_At3g63410_modif70.fas	338	246	83148	1872	2251	141	0.573	74	0.301	0.562	0.438	21213	11940	23680	24443	0	0	0	0	0	0	0	0	0	0	0	0	0	107	1765	0.17749	0.426829
Assembly_At3g63410para_modif70.fas	333	250	83250	1964	2359	78	0.312	50	0.2	0.556	0.444	21561	12397	23651	23677	0	0	0	0	0	0	0	0	0	0	0	0	0	1	1963	0.101539	0.688
Assembly_At3g63490_modif70.fas	338	522	176436	4741	2687	163	0.312	89	0.17	0.579	0.421	57671	29191	43173	41660	0	0	0	0	0	0	0	0	0	0	0	553	0	42	4146	0.0878566	0.687739
Assembly_At4g01100_modif70.fas	338	406	137228	14892	10852	129	0.318	66	0.163	0.545	0.455	30149	24042	31543	36602	0	0	0	0	0	0	0	0	0	0	0	12154	0	0	2738	0.237378	0.682266
Assembly_At4g01100para_modif70.fas	338	405	136890	18121	13238	113	0.279	65	0.16	0.546	0.454	31994	24484	29384	32907	0	0	0	0	0	0	0	0	0	0	0	15684	0	1	2436	0.164992	0.720988
Assembly_At4g01310_modif70.fas	338	456	154128	873	0.566	132	0.289	83	0.182	0.555	0.445	49176	32097	36172	35810	0	0	0	0	0	0	0	0	0	0	0	257	0	11	605	0.20029	0.710526
Assembly_At4g01710_modif70.fas	336	249	83664	7021	8392	76	0.305	51	0.205	0.585	0.415	20421	14859	16894	24469	0	0	0	0	0	0	0	0	0	0	0	1243	0	4	5774	0.296695	0.694779
Assembly_At4g01810_modif70.fas	266	107	28462	13	0.046	44	0.411	22	0.206	0.58	0.42	7355	5604	6331	9159	0	0	0	0	0	0	0	0	0	0	0	0	0	4	9	0.0370026	0.588785
Assembly_At4g02060_modif70.fas	338	487	164606	5011	3044	153	0.314	113	0.232	0.56	0.44	48263	38202	32027	41103	0	0	0	0	0	0	0	0	0	0	0	1129	0	42	3840	0.160898	0.685832
Assembly_At4g02360_modif70.fas	335	360	120600	1031	0.855	180	0.5	125	0.347	0.568	0.432	30591	20659	30994	37325	0	0	0	0	0	0	0	0	0	0	0	0	0	9	1022	0.110479	0.5
Assembly_At4g02790_modif70.fas	315	106	33390	7256	21731	33	0.311	17	0.16	0.561	0.439	8163	5761	5698	6512	0	0	0	0	0	0	0	0	0	0	0	0	0	0	7256	0.0302893	0.688679
Assembly_At4g02980_modif70.fas	335	187	62645	3791	6052	76	0.406	49	0.262	0.538	0.462	13961	11946	15264	17683	0	0	0	0	0	0	0	0	0	0	0	264	0	47	3480	0.154147	0.593583
Assembly_At4g03100_modif70.fas	332	332	110224	21152	19.19	106	0.319	66	0.199	0.552	0.448	25087	17182	22810	23993	0	0	0	0	0	0	0	0	0	0	0	16855	0	21	4276	0.320721	0.680723
Assembly_At4g03560_modif70.fas	337	261	87957	26360	29969	78	0.299	42	0.161	0.6	0.4	14175	11285	13474	22663	0	0	0	0	0	0	0	0	0	0	0	24661	0	0	1699	0.167075	0.701149
Assembly_At4g04640_modif70.fas	336	259	87024	844	0.97	74	0.286	49	0.189	0.598	0.402	28875	14619	20025	22661	0	0	0	0	0	0	0	0	0	0	0	0	0	0	844	0.0813226	0.714286
Assembly_At4g07990_modif70.fas	334	131	43754	3961	9053	38	0.29	24	0.183	0.573	0.427	15552	7170	9826	7245	0	0	0	0	0	0	0	0	0	0	0	116	0	0	3845	0.173541	0.709924
Assembly_At4g08920_modif70.fas	338	422	142636	1329	0.932	112	0.265	77	0.182	0.52	0.48	35042	27853	39943	38469	0	0	0	0	0	0	0	0	0	0	0	420	0	0	909	0.328452	0.734597
Assembly_At4g08920para_modif70.fas	319	498	158862	35324	22236	243	0.488	138	0.277	0.536	0.464	30079	21096	36201	36162	0	0	0	0	0	0	0	0	0	0	0	8466	0	147	26711	0.338476	0.512048
Assembly_At4g08950_modif70.fas	266	297	79002	509	0.644	128	0.431	96	0.323	0.487	0.513	18304	16470	23812	19907	0	0	0	0	0	0	0	0	0	0	0	0	0	60	449	0.11153	0.569024
Assembly_At4g08950para_modif70.fas	306	314	96084	7600	7.91	154	0.49	112	0.357	0.485	0.515	20136	18364	27181	22803	0	0	0	0	0	0	0	0	0	0	0	0	0	127	7473	0.147583	0.509554
Assembly_At4g08980_modif70.fas	322	268	86296	5522	6399	110	0.41	80	0.299	0.524	0.476	23109	18355	20123	19187	0	0	0	0	0	0	0	0	0	0	0	0	0	10	5512	0.0477618	0.589552
Assembly_At4g09650_modif70.fas	336	430	144480	4244	2937	198	0.46	142	0.33	0.607	0.393	46620	22393	32794	38429	0	0	0	0	0	0	0	0	0	0	0	0	0	22	4222	0.13768	0.539535
Assembly_At4g09800_modif70.fas	338	441	149058	39343	26394	146	0.331	97	0.22	0.593	0.407	36085	18269	26403	28958	0	0	0	0	0	0	0	0	0	0	0	38473	0	6	864	0.266862	0.668934
Assembly_At4g09800para_modif70.fas	307	479	147053	84373	57376	115	0.24	87	0.182	0.581	0.419	20413	11966	14514	15787	0	0	0	0	0	0	0	0	0	0	0	72760	0	110	11503	0.412551	0.759916
Assembly_At4g09980_modif70.fas	338	107	36166	27	0.075	29	0.271	20	0.187	0.547	0.453	11134	7603	8764	8638	0	0	0	0	0	0	0	0	0	0	0	0	0	0	27	0.0751915	0.728972
Assembly_At4g11420_modif70.fas	338	234	79092	5677	7178	76	0.325	43	0.184	0.579	0.421	22174	12818	18125	20298	0	0	0	0	0	0	0	0	0	0	0	1296	0	3	4378	0.187918	0.675214
Assembly_At4g11420para_modif70.fas	319	306	97614	33177	33988	90	0.294	47	0.154	0.597	0.403	19800	12480	13596	18561	0	0	0	0	0	0	0	0	0	0	0	5202	0	0	27975	0.345205	0.705882
Assembly_At4g11560_modif70.fas	337	166	55942	369	0.66	36	0.217	25	0.151	0.589	0.411	17170	7364	15476	15563	0	0	0	0	0	0	0	0	0	0	0	0	0	0	369	0.0212541	0.783133
Assembly_At4g12070_modif70.fas	337	348	117276	2119	1807	165	0.474	103	0.296	0.561	0.439	30318	22812	27700	34327	0	0	0	0	0	0	0	0	0	0	0	228	0	22	1869	0.240625	0.525862
Assembly_At4g12780_modif70.fas	333	142	47286	1938	4098	67	0.472	37	0.261	0.579	0.421	13598	8815	10263	12672	0	0	0	0	0	0	0	0	0	0	0	0	0	0	1938	0.100861	0.528169
Assembly_At4g12790_modif70.fas	338	287	97006	37840	39008	67	0.233	36	0.125	0.594	0.406	15027	13012	11071	20056	0	0	0	0	0	0	0	0	0	0	0	37534	0	5	301	0.197485	0.766551
Assembly_At4g12800_modif70.fas	337	602	202874	1581	0.779	234	0.389	166	0.276	0.513	0.487	46983	49749	48268	56293	0	0	0	0	0	0	0	0	0	0	0	111	0	17	1453	0.106306	0.611296
Assembly_At4g12800para_modif70.fas	332	592	196544	33280	16933	188	0.318	117	0.198	0.512	0.488	37564	39686	39951	46063	0	0	0	0	0	0	0	0	0	0	0	30167	0	165	2948	0.10447	0.682432
Assembly_At4g13040_modif70.fas	338	293	99034	806	0.814	98	0.334	56	0.191	0.593	0.407	36634	16781	23211	21602	0	0	0	0	0	0	0	0	0	0	0	122	0	0	684	0.158996	0.665529
Assembly_At4g13040para_modif70.fas	334	174	58116	1588	2732	49	0.282	29	0.167	0.585	0.415	22699	9509	13927	10393	0	0	0	0	0	0	0	0	0	0	0	0	0	12	1576	0.105471	0.718391
Assembly_At4g13430_modif70.fas	338	144	48672	8262	16975	63	0.438	35	0.243	0.547	0.453	9243	7722	10390	13055	0	0	0	0	0	0	0	0	0	0	0	7552	0	10	700	0.21729	0.5625
Assembly_At4g13500_modif70.fas	334	123	41082	1509	3673	39	0.317	28	0.228	0.532	0.468	9656	7941	10579	11397	0	0	0	0	0	0	0	0	0	0	0	0	0	0	1509	0.113791	0.682927
Assembly_At4g13750_modif70.fas	309	149	46041	9362	20334	50	0.336	37	0.248	0.579	0.421	11808	5152	10291	9428	0	0	0	0	0	0	0	0	0	0	0	0	0	1	9361	0.0705973	0.66443
Assembly_At4g14110_modif70.fas	338	487	164606	53251	32351	159	0.326	82	0.168	0.574	0.426	31549	18410	28957	32439	0	0	0	0	0	0	0	0	0	0	0	33607	0	88	19556	0.163315	0.673511
Assembly_At4g14320_modif70.fas	337	309	104133	24544	23.57	84	0.272	55	0.178	0.562	0.438	29948	13406	21475	14760	0	0	0	0	0	0	0	0	0	0	0	19400	0	74	5070	0.200502	0.728155
Assembly_At4g14320para_modif70.fas	333	382	127206	37834	29742	109	0.285	72	0.188	0.555	0.445	30905	15993	23786	18688	0	0	0	0	0	0	0	0	0	0	0	6980	0	92	30762	0.2998	0.71466
Assembly_At4g14342_modif70.fas	338	261	88218	3176	3.6	74	0.284	56	0.215	0.574	0.426	27243	15684	20536	21579	0	0	0	0	0	0	0	0	0	0	0	552	0	3	2621	0.269943	0.716475
Assembly_At4g14360_modif70.fas	338	466	157508	3287	2087	161	0.345	94	0.202	0.559	0.441	44529	31136	36843	41713	0	0	0	0	0	0	0	0	0	0	0	827	0	2	2458	0.283596	0.654506
Assembly_At4g14540_modif70.fas	333	258	85914	5692	6625	74	0.287	62	0.24	0.528	0.472	25966	15223	22652	16381	0	0	0	0	0	0	0	0	0	0	0	0	0	385	5307	0.151647	0.713178
Assembly_At4g14540para_modif70.fas	287	308	88396	19585	22156	76	0.247	61	0.198	0.541	0.459	20933	12125	19439	16314	0	0	0	0	0	0	0	0	0	0	0	0	0	1	19584	0.0746128	0.753247
Assembly_At4g14880_modif70.fas	338	396	133848	2514	1878	141	0.356	94	0.237	0.551	0.449	41145	28494	30518	31177	0	0	0	0	0	0	0	0	0	0	0	774	0	0	1740	0.262069	0.643939
Assembly_At4g14950_modif70.fas	336	143	48048	1139	2371	60	0.42	42	0.294	0.586	0.414	13296	8210	11229	14174	0	0	0	0	0	0	0	0	0	0	0	0	0	15	1124	0.10874	0.58042
Assembly_At4g15130_modif70.fas	337	389	131093	27212	20758	105	0.27	55	0.141	0.57	0.43	32188	20000	24801	26892	0	0	0	0	0	0	0	0	0	0	0	24387	0	0	2825	0.217866	0.730077
Assembly_At4g15130para_modif70.fas	269	380	102220	43389	42447	84	0.221	48	0.126	0.617	0.383	19625	8063	14564	16579	0	0	0	0	0	0	0	0	0	0	0	43074	0	0	315	0.368222	0.778947
Assembly_At4g15760para_modif70.fas	264	203	53592	216	0.403	99	0.488	56	0.276	0.578	0.422	13791	10494	12024	17067	0	0	0	0	0	0	0	0	0	0	0	0	0	61	155	0.183231	0.512315
Assembly_At4g15770_modif70.fas	335	284	95140	1628	1711	117	0.412	89	0.313	0.57	0.43	24171	9659	30519	29163	0	0	0	0	0	0	0	0	0	0	0	0	0	11	1617	0.125858	0.588028
Assembly_At4g15800_modif70.fas	317	158	50086	6792	13561	62	0.392	49	0.31	0.616	0.384	11803	6953	9682	14856	0	0	0	0	0	0	0	0	0	0	0	0	0	0	6792	0.0980917	0.607595
Assembly_At4g16210_modif70.fas	337	458	154346	23527	15243	202	0.441	123	0.269	0.583	0.417	41618	21556	32993	34652	0	0	0	0	0	0	0	0	0	0	0	21646	0	25	1856	0.128985	0.558952
Assembly_At4g16450_modif70.fas	336	140	47040	1055	2243	43	0.307	28	0.2	0.503	0.497	9069	8553	14322	14041	0	0	0	0	0	0	0	0	0	0	0	0	0	2	1053	0.107323	0.692857
Assembly_At4g16520_modif70.fas	295	188	55460	26235	47304	62	0.33	35	0.186	0.603	0.397	8084	4371	7270	9500	0	0	0	0	0	0	0	0	0	0	0	12366	0	12	13857	0.131151	0.670213
Assembly_At4g16520para_modif70.fas	331	95	31445	2374	7.55	22	0.232	13	0.137	0.601	0.399	8263	4933	6651	9224	0	0	0	0	0	0	0	0	0	0	0	0	0	0	2374	0.0468864	0.768421
Assembly_At4g16695_modif70.fas	321	123	39483	5534	14016	36	0.293	25	0.203	0.577	0.423	7740	6761	7579	11869	0	0	0	0	0	0	0	0	0	0	0	0	0	0	5534	0.0720426	0.707317
Assembly_At4g16720_modif70.fas	337	541	182317	4433	2431	168	0.311	112	0.207	0.509	0.491	51031	38414	48963	39476	0	0	0	0	0	0	0	0	0	0	0	714	0	30	3689	0.169292	0.689464
Assembly_At4g16720para_modif70.fas	337	546	184002	5927	3221	166	0.304	117	0.214	0.493	0.507	48671	40072	50298	39034	0	0	0	0	0	0	0	0	0	0	0	1374	0	17	4536	0.184343	0.695971
Assembly_At4g16820_modif70.fas	336	195	65520	1088	1661	81	0.415	52	0.267	0.587	0.413	19418	11037	15562	18415	0	0	0	0	0	0	0	0	0	0	0	0	0	4	1084	0.0780023	0.584615
Assembly_At4g16820para_modif70.fas	327	202	66054	3726	5641	69	0.342	46	0.228	0.615	0.385	22041	10926	13054	16307	0	0	0	0	0	0	0	0	0	0	0	0	0	0	3726	0.0878292	0.658416
Assembly_At4g17030para_modif70.fas	335	329	110215	15234	13822	153	0.465	101	0.307	0.522	0.478	26047	21455	23950	23529	0	0	0	0	0	0	0	0	0	0	0	12909	0	38	2287	0.0759344	0.534954
Assembly_At4g17100_modif70.fas	306	232	70992	10535	14.84	123	0.53	80	0.345	0.605	0.395	21000	10077	13795	15585	0	0	0	0	0	0	0	0	0	0	0	0	0	74	10461	0.0897892	0.469828
Assembly_At4g17600_modif70.fas	338	450	152100	28923	19016	158	0.351	92	0.204	0.572	0.428	35588	23797	28873	34919	0	0	0	0	0	0	0	0	0	0	0	28170	0	56	697	0.118564	0.648889
Assembly_At4g17600para_modif70.fas	336	378	127008	8642	6804	175	0.463	87	0.23	0.576	0.424	35350	23135	27066	32815	0	0	0	0	0	0	0	0	0	0	0	1992	0	3	6647	0.295842	0.537037
Assembly_At4g17770_modif70.fas	338	685	231530	2521	1089	297	0.434	193	0.282	0.557	0.443	68123	41190	60194	59502	0	0	0	0	0	0	0	0	0	0	0	806	0	21	1694	0.209184	0.566423
Assembly_At4g17790_modif70.fas	337	396	133452	28843	21613	197	0.497	118	0.298	0.592	0.408	25910	21174	21892	35633	0	0	0	0	0	0	0	0	0	0	0	23830	0	158	4855	0.299534	0.502525
Assembly_At4g18100_modif70.fas	337	411	138507	5892	4254	132	0.321	98	0.238	0.544	0.456	43199	25310	35117	28989	0	0	0	0	0	0	0	0	0	0	0	902	0	119	4871	0.267023	0.678832
Assembly_At4g18100para_modif70.fas	337	345	116265	23694	20379	118	0.342	74	0.214	0.542	0.458	27729	18650	23688	22504	0	0	0	0	0	0	0	0	0	0	0	20138	0	12	3544	0.253034	0.657971
Assembly_At4g18880_modif70.fas	331	118	39058	2334	5976	45	0.381	26	0.22	0.596	0.404	13870	6892	7962	8000	0	0	0	0	0	0	0	0	0	0	0	0	0	0	2334	0.0392083	0.618644
Assembly_At4g20100_modif70.fas	332	241	80012	7562	9451	85	0.353	48	0.199	0.57	0.43	17725	13693	17492	23540	0	0	0	0	0	0	0	0	0	0	0	472	0	6	7084	0.0993514	0.647303
Assembly_At4g20150_modif70.fas	335	116	38860	1138	2928	33	0.284	25	0.216	0.557	0.443	10855	6605	10117	10145	0	0	0	0	0	0	0	0	0	0	0	0	0	0	1138	0.0793195	0.715517
Assembly_At4g20260_modif70.fas	335	520	174200	20029	11498	230	0.442	137	0.263	0.538	0.462	49923	30232	41188	32828	0	0	0	0	0	0	0	0	0	0	0	4583	0	736	14710	0.211238	0.557692
Assembly_At4g20360_modif70.fas	334	552	184368	2007	1089	176	0.319	136	0.246	0.566	0.434	49550	29149	50087	53575	0	0	0	0	0	0	0	0	0	0	0	0	0	24	1983	0.116915	0.681159
Assembly_At4g20960_modif70.fas	338	145	49010	1278	2608	75	0.517	47	0.324	0.628	0.372	13430	3419	14350	16533	0	0	0	0	0	0	0	0	0	0	0	0	0	249	1029	0.0933721	0.482759
Assembly_At4g21105_modif70.fas	330	180	59400	11220	18889	91	0.506	51	0.283	0.558	0.442	13923	11749	9506	13002	0	0	0	0	0	0	0	0	0	0	0	7785	0	19	3416	0.1755	0.494444
Assembly_At4g21110_modif70.fas	338	439	148382	3063	2064	130	0.296	82	0.187	0.547	0.453	45386	26592	39278	34063	0	0	0	0	0	0	0	0	0	0	0	623	0	0	2440	0.192878	0.703872
Assembly_At4g21110para_modif70.fas	327	434	141918	75823	53427	134	0.309	93	0.214	0.556	0.444	20536	13291	16050	16218	0	0	0	0	0	0	0	0	0	0	0	71799	0	40	3984	0.195524	0.691244
Assembly_At4g21150_modif70.fas	330	303	99990	13150	13151	160	0.528	86	0.284	0.533	0.467	20471	22702	17831	25836	0	0	0	0	0	0	0	0	0	0	0	1080	0	11	12059	0.119071	0.471947
Assembly_At4g21320_modif70.fas	326	439	143114	27391	19139	157	0.358	87	0.198	0.556	0.444	33927	21789	29581	30426	0	0	0	0	0	0	0	0	0	0	0	4698	0	6	22687	0.280969	0.642369
Assembly_At4g22300_modif70.fas	338	356	120328	5276	4385	151	0.424	89	0.25	0.571	0.429	27692	25923	23391	38046	0	0	0	0	0	0	0	0	0	0	0	880	0	37	4359	0.104968	0.575843
Assembly_At4g22740_modif70.fas	332	205	68060	5168	7593	100	0.488	69	0.337	0.567	0.433	18868	12407	14796	16821	0	0	0	0	0	0	0	0	0	0	0	162	0	2	5004	0.156544	0.512195
Assembly_At4g22840_modif70.fas	335	218	73030	1144	1566	94	0.431	64	0.294	0.56	0.44	17091	17906	13751	23138	0	0	0	0	0	0	0	0	0	0	0	0	0	2	1142	0.0961977	0.568807
Assembly_At4g23000_modif70.fas	335	543	181905	15831	8703	210	0.387	133	0.245	0.574	0.426	41155	33477	37278	54164	0	0	0	0	0	0	0	0	0	0	0	4553	0	81	11197	0.277064	0.61326
Assembly_At4g23000para_modif70.fas	338	539	182182	1493	0.82	210	0.39	137	0.254	0.579	0.421	42807	35856	40271	61755	0	0	0	0	0	0	0	0	0	0	0	370	0	12	1111	0.127742	0.61039
Assembly_At4g23890_modif70.fas	338	224	75712	1052	1389	85	0.379	56	0.25	0.573	0.427	20448	10819	21040	22353	0	0	0	0	0	0	0	0	0	0	0	0	0	0	1052	0.133293	0.620536
Assembly_At4g23980_modif70.fas	338	412	139256	6813	4892	181	0.439	97	0.235	0.571	0.429	37176	24992	31947	38328	0	0	0	0	0	0	0	0	0	0	0	4108	0	22	2683	0.217531	0.56068
Assembly_At4g24780_modif70.fas	336	419	140784	5127	3642	129	0.308	99	0.236	0.535	0.465	37707	26458	36599	34893	0	0	0	0	0	0	0	0	0	0	0	824	0	0	4303	0.130326	0.692124
Assembly_At4g25080_modif70.fas	336	349	117264	1295	1104	136	0.39	86	0.246	0.58	0.42	36664	21232	27470	30603	0	0	0	0	0	0	0	0	0	0	0	0	0	0	1295	0.118553	0.610315
Assembly_At4g25370_modif70.fas	338	260	87880	879	1	91	0.35	55	0.212	0.563	0.437	25473	14720	23351	23457	0	0	0	0	0	0	0	0	0	0	0	149	0	537	193	0.250828	0.646154
Assembly_At4g25630_modif70.fas	338	531	179478	23393	13034	177	0.333	121	0.228	0.58	0.42	43020	24052	41543	47470	0	0	0	0	0	0	0	0	0	0	0	5035	0	0	18358	0.198667	0.666667
Assembly_At4g25630para_modif70.fas	338	606	204828	51939	25357	184	0.304	115	0.19	0.61	0.39	43415	22435	37285	49754	0	0	0	0	0	0	0	0	0	0	0	27533	0	0	24406	0.219305	0.69637
Assembly_At4g25670_modif70.fas	329	150	49350	3058	6197	48	0.32	28	0.187	0.525	0.475	15756	8535	13445	8556	0	0	0	0	0	0	0	0	0	0	0	0	0	0	3058	0.0684441	0.68
Assembly_At4g25700_modif70.fas	317	274	86858	26233	30202	85	0.31	56	0.204	0.502	0.498	14194	14755	15473	16203	0	0	0	0	0	0	0	0	0	0	0	19202	0	0	7031	0.195462	0.689781
Assembly_At4g26100_modif70.fas	334	524	175016	85092	48.62	88	0.168	47	0.09	0.618	0.382	24306	14677	19746	31195	0	0	0	0	0	0	0	0	0	0	0	71518	0	0	13574	0.174953	0.832061
Assembly_At4g26100para_modif70.fas	310	340	105400	28677	27208	83	0.244	57	0.168	0.588	0.412	20135	14614	17047	24927	0	0	0	0	0	0	0	0	0	0	0	8102	0	3	20572	0.194831	0.755882
Assembly_At4g26300_modif70.fas	338	235	79430	1339	1686	67	0.285	35	0.149	0.553	0.447	19681	12855	22062	23493	0	0	0	0	0	0	0	0	0	0	0	65	0	0	1274	0.132293	0.714894
Assembly_At4g26490_modif70.fas	338	189	63882	1066	1669	97	0.513	58	0.307	0.584	0.416	18575	16116	10041	18084	0	0	0	0	0	0	0	0	0	0	0	0	0	0	1066	0.0977039	0.486772
Assembly_At4g26530_modif70.fas	338	644	217672	2753	1265	272	0.422	182	0.283	0.511	0.489	59200	44969	60194	50556	0	0	0	0	0	0	0	0	0	0	0	940	0	1	1812	0.322187	0.57764
Assembly_At4g26700_modif70.fas	333	160	53280	1330	2496	61	0.381	38	0.237	0.576	0.424	18319	11143	10906	11582	0	0	0	0	0	0	0	0	0	0	0	0	0	0	1330	0.120191	0.61875
Assembly_At4g26700para_modif70.fas	317	167	52939	5881	11109	42	0.251	25	0.15	0.618	0.382	16213	8589	9398	12858	0	0	0	0	0	0	0	0	0	0	0	0	0	0	5881	0.114294	0.748503
Assembly_At4g27500_modif70.fas	337	303	102111	1365	1337	108	0.356	75	0.248	0.623	0.377	38881	15120	22895	23850	0	0	0	0	0	0	0	0	0	0	0	180	0	0	1185	0.217266	0.643564
Assembly_At4g27650_modif70.fas	338	183	61854	1948	3149	51	0.279	27	0.148	0.621	0.379	22059	9870	12846	15131	0	0	0	0	0	0	0	0	0	0	0	321	0	9	1618	0.240423	0.721311
Assembly_At4g27700_modif70.fas	338	287	97006	584	0.602	78	0.272	52	0.181	0.619	0.381	32759	13867	22839	26957	0	0	0	0	0	0	0	0	0	0	0	56	0	0	528	0.0639689	0.728223
Assembly_At4g27750_modif70.fas	336	175	58800	868	1476	53	0.303	34	0.194	0.495	0.505	14447	14925	14335	14225	0	0	0	0	0	0	0	0	0	0	0	0	0	6	862	0.0658244	0.697143
Assembly_At4g29010_modif70.fas	338	285	96330	647	0.672	115	0.404	70	0.246	0.595	0.405	31175	16807	21992	25709	0	0	0	0	0	0	0	0	0	0	0	120	0	3	524	0.1454	0.596491
Assembly_At4g29010para_modif70.fas	323	299	96577	43034	44559	103	0.344	62	0.207	0.579	0.421	16686	11440	11093	14324	0	0	0	0	0	0	0	0	0	0	0	37800	0	69	5165	0.167726	0.655518
Assembly_At4g29430_modif70.fas	338	324	109512	16295	14.88	119	0.367	71	0.219	0.606	0.394	32102	16283	20356	24476	0	0	0	0	0	0	0	0	0	0	0	4848	0	0	11447	0.325799	0.632716
Assembly_At4g29510_modif70.fas	338	382	129116	15761	12207	116	0.304	65	0.17	0.617	0.383	35996	18314	25157	33888	0	0	0	0	0	0	0	0	0	0	0	2300	0	1	13460	0.179893	0.696335
Assembly_At4g29590_modif70.fas	335	347	116245	57102	49122	80	0.231	44	0.127	0.554	0.446	15694	13805	12533	17111	0	0	0	0	0	0	0	0	0	0	0	55782	0	0	1320	0.232586	0.769452
Assembly_At4g30010_modif70.fas	336	258	86688	968	1117	103	0.399	71	0.275	0.524	0.476	24148	19529	21233	20810	0	0	0	0	0	0	0	0	0	0	0	0	0	1	967	0.0720588	0.600775
Assembly_At4g30100_modif70.fas	338	433	146354	1595	1.09	144	0.333	90	0.208	0.586	0.414	39656	23725	36152	45226	0	0	0	0	0	0	0	0	0	0	0	273	0	13	1309	0.125984	0.667436
Assembly_At4g30100para_modif70.fas	337	428	144236	15998	11092	187	0.437	101	0.236	0.579	0.421	36195	20713	33298	38032	0	0	0	0	0	0	0	0	0	0	0	15048	0	35	915	0.129697	0.563084
Assembly_At4g30490_modif70.fas	315	324	102060	21293	20863	198	0.611	122	0.377	0.577	0.423	23239	15724	18437	23367	0	0	0	0	0	0	0	0	0	0	0	10094	0	1426	9773	0.340438	0.388889
Assembly_At4g30490para_modif70.fas	335	307	102845	10557	10265	95	0.309	58	0.189	0.54	0.46	24946	17576	24944	24822	0	0	0	0	0	0	0	0	0	0	0	4744	0	14	5799	0.335949	0.690554
Assembly_At4g31200_modif70.fas	336	259	87024	3598	4134	97	0.375	61	0.236	0.569	0.431	24679	17656	18321	22770	0	0	0	0	0	0	0	0	0	0	0	204	0	0	3394	0.0660753	0.625483
Assembly_At4g31360_modif70.fas	336	208	69888	27925	39957	59	0.284	34	0.163	0.568	0.432	12692	5713	12541	11017	0	0	0	0	0	0	0	0	0	0	0	27068	0	1	856	0.185901	0.716346
Assembly_At4g31780_modif70.fas	336	296	99456	8730	8778	118	0.399	67	0.226	0.585	0.415	28912	15781	22021	24012	0	0	0	0	0	0	0	0	0	0	0	7560	0	9	1161	0.143814	0.601351
Assembly_At4g32140_modif70.fas	328	124	40672	11341	27884	25	0.202	14	0.113	0.504	0.496	5078	6738	7780	9735	0	0	0	0	0	0	0	0	0	0	0	7869	0	0	3472	0.164465	0.798387
Assembly_At4g32175_modif70.fas	338	257	86866	4000	4605	113	0.44	63	0.245	0.589	0.411	23230	15620	18400	25616	0	0	0	0	0	0	0	0	0	0	0	532	0	1	3467	0.186302	0.560311
Assembly_At4g32250para_modif70.fas	259	239	61901	72	0.116	95	0.397	64	0.268	0.603	0.397	15580	10098	14451	21700	0	0	0	0	0	0	0	0	0	0	0	0	0	3	69	0.0469556	0.60251
Assembly_At4g32770_modif70.fas	338	304	102752	8843	8606	140	0.461	88	0.289	0.59	0.41	26152	18503	20132	29122	0	0	0	0	0	0	0	0	0	0	0	8319	0	4	520	0.144271	0.539474
Assembly_At4g33090_modif70.fas	334	217	72478	17222	23762	94	0.433	51	0.235	0.564	0.436	16142	9145	14803	15166	0	0	0	0	0	0	0	0	0	0	0	15756	0	0	1466	0.175803	0.56682
Assembly_At4g33250_modif70.fas	290	417	120930	61644	50975	75	0.18	40	0.096	0.556	0.444	14807	13190	13124	18165	0	0	0	0	0	0	0	0	0	0	0	44059	0	0	17585	0.190936	0.820144
Assembly_At4g33360_modif70.fas	338	105	35490	77	0.217	46	0.438	28	0.267	0.592	0.408	9152	5375	9057	11829	0	0	0	0	0	0	0	0	0	0	0	0	0	0	77	0.0669509	0.561905
Assembly_At4g33670_modif70.fas	338	701	236938	14924	6299	369	0.526	226	0.322	0.58	0.42	71494	40647	52496	57377	0	0	0	0	0	0	0	0	0	0	0	3046	0	18	11860	0.211177	0.473609
Assembly_At4g33865para_modif70.fas	286	214	61204	32344	52846	55	0.257	34	0.159	0.553	0.447	7837	4845	8070	8108	0	0	0	0	0	0	0	0	0	0	0	16714	0	60	15570	0.122293	0.742991
Assembly_At4g34430_modif70.fas	331	262	86722	7957	9175	93	0.355	53	0.202	0.522	0.478	22158	16262	21430	18915	0	0	0	0	0	0	0	0	0	0	0	744	0	3	7210	0.17913	0.645038
Assembly_At4g34460_modif70.fas	338	314	106132	1259	1186	129	0.411	79	0.252	0.566	0.434	28310	16697	28829	31037	0	0	0	0	0	0	0	0	0	0	0	360	0	2	897	0.202999	0.589172
Assembly_At4g34460para_modif70.fas	337	358	120646	23194	19225	97	0.271	60	0.168	0.569	0.431	25177	16080	25894	30301	0	0	0	0	0	0	0	0	0	0	0	6432	0	1	16761	0.300145	0.72905
Assembly_At4g34670_modif70.fas	338	576	194688	16837	8648	221	0.384	149	0.259	0.563	0.437	54371	32783	44861	45836	0	0	0	0	0	0	0	0	0	0	0	14903	0	95	1839	0.171683	0.616319
Assembly_At4g34670para_modif70.fas	338	607	205166	31417	15313	274	0.451	194	0.32	0.571	0.429	51830	30458	44075	47386	0	0	0	0	0	0	0	0	0	0	0	24950	0	193	6274	0.286576	0.5486
Assembly_At4g34710_modif70.fas	337	579	195123	846	0.434	226	0.39	167	0.288	0.587	0.413	49847	29347	50971	64112	0	0	0	0	0	0	0	0	0	0	0	0	0	0	846	0.0887285	0.609672
Assembly_At4g34880_modif70.fas	301	150	45150	11361	25163	69	0.46	42	0.28	0.587	0.413	10167	7147	6820	9655	0	0	0	0	0	0	0	0	0	0	0	0	0	5	11356	0.0700777	0.54
Assembly_At4g35250_modif70.fas	338	472	159536	35615	22324	140	0.297	81	0.172	0.561	0.439	34309	25762	28864	34986	0	0	0	0	0	0	0	0	0	0	0	17277	0	1	18337	0.201843	0.70339
Assembly_At4g35880_modif70.fas	338	316	106808	3877	3.63	128	0.405	79	0.25	0.596	0.404	25166	19180	22400	36185	0	0	0	0	0	0	0	0	0	0	0	878	0	51	2948	0.31592	0.594937
Assembly_At4g36220_modif70.fas	336	386	129696	1008	0.777	189	0.49	137	0.355	0.523	0.477	34360	32544	28812	32972	0	0	0	0	0	0	0	0	0	0	0	0	0	2	1006	0.0775691	0.510363
Assembly_At4g36220para_modif70.fas	282	442	124644	17772	14258	296	0.67	195	0.441	0.527	0.473	27115	27272	23236	29249	0	0	0	0	0	0	0	0	0	0	0	0	0	160	17612	0.133059	0.330317
Assembly_At4g36440_modif70.fas	330	199	65670	15255	23.23	59	0.296	28	0.141	0.591	0.409	13023	9439	11082	16871	0	0	0	0	0	0	0	0	0	0	0	5554	0	0	9701	0.24199	0.703518
Assembly_At4g36480_modif70.fas	275	141	38775	17652	45524	43	0.305	24	0.17	0.573	0.427	6588	3839	5171	5525	0	0	0	0	0	0	0	0	0	0	0	0	0	15	17637	0.0281642	0.695035
Assembly_At4g36700_modif70.fas	323	287	92701	5685	6133	148	0.516	87	0.303	0.599	0.401	24786	13044	21876	27310	0	0	0	0	0	0	0	0	0	0	0	0	0	1	5684	0.106993	0.484321
Assembly_At4g36710_modif70.fas	337	151	50887	399	0.784	74	0.49	48	0.318	0.466	0.534	11038	9777	17184	12489	0	0	0	0	0	0	0	0	0	0	0	0	0	32	367	0.0788174	0.509934
Assembly_At4g36710para_modif70.fas	336	135	45360	871	1.92	51	0.378	30	0.222	0.518	0.482	11702	7747	13705	11335	0	0	0	0	0	0	0	0	0	0	0	0	0	3	868	0.0452565	0.622222
Assembly_At4g37020_modif70.fas	333	125	41625	1841	4423	55	0.44	30	0.24	0.594	0.406	12136	8592	7575	11481	0	0	0	0	0	0	0	0	0	0	0	0	0	18	1823	0.0955323	0.56
Assembly_At4g37030_modif70.fas	326	320	104320	4346	4166	142	0.444	101	0.316	0.598	0.402	29737	20142	20089	30006	0	0	0	0	0	0	0	0	0	0	0	0	0	0	4346	0.0996802	0.55625
Assembly_At4g37040_modif70.fas	338	365	123370	2863	2321	152	0.416	99	0.271	0.575	0.425	38144	19840	31330	31193	0	0	0	0	0	0	0	0	0	0	0	231	0	23	2609	0.146924	0.583562
Assembly_At4g37830_modif70.fas	338	138	46644	3787	8119	37	0.268	27	0.196	0.588	0.412	11492	9219	8459	13687	0	0	0	0	0	0	0	0	0	0	0	3570	0	0	217	0.157174	0.731884
Assembly_At4g37880_modif70.fas	337	241	81217	719	0.885	95	0.394	55	0.228	0.544	0.456	23090	18430	18290	20688	0	0	0	0	0	0	0	0	0	0	0	0	0	96	623	0.0746965	0.605809
Assembly_At4g37880para_modif70.fas	286	293	83798	15849	18913	87	0.297	58	0.198	0.544	0.456	18456	14119	16887	18487	0	0	0	0	0	0	0	0	0	0	0	0	0	0	15849	0.214809	0.703072
Assembly_At4g37900_modif70.fas	301	258	77658	18792	24198	127	0.492	77	0.298	0.623	0.377	17976	8785	13425	18680	0	0	0	0	0	0	0	0	0	0	0	300	0	75	18417	0.140816	0.507752
Assembly_At4g37900para_modif70.fas	318	241	76638	16916	22073	101	0.419	66	0.274	0.59	0.41	18705	10895	13596	16526	0	0	0	0	0	0	0	0	0	0	0	300	0	14	16602	0.11852	0.580913
Assembly_At4g38510_modif70.fas	329	220	72380	24174	33399	48	0.218	28	0.127	0.587	0.413	15027	10850	9073	13256	0	0	0	0	0	0	0	0	0	0	0	18166	0	0	6008	0.124255	0.781818
Assembly_At4g38540_modif70.fas	337	206	69422	564	0.812	110	0.534	76	0.369	0.563	0.437	22068	14611	15501	16678	0	0	0	0	0	0	0	0	0	0	0	0	0	19	545	0.106481	0.466019
Assembly_At4g38840_modif70.fas	336	150	50400	2858	5671	94	0.627	58	0.387	0.586	0.414	14619	8210	11500	13213	0	0	0	0	0	0	0	0	0	0	0	0	0	128	2730	0.134411	0.373333
Assembly_At4g38840para_modif70.fas	306	313	95778	48240	50366	107	0.342	77	0.246	0.572	0.428	14625	9902	10280	12731	0	0	0	0	0	0	0	0	0	0	0	195	0	38127	9918	0.414909	0.303514
Assembly_At4g39230_modif70.fas	336	205	68880	1074	1559	94	0.459	52	0.254	0.613	0.387	24223	12835	13400	17348	0	0	0	0	0	0	0	0	0	0	0	0	0	0	1074	0.103819	0.541463
Assembly_At4g39230para_modif70.fas	292	250	73000	14354	19663	141	0.564	94	0.376	0.606	0.394	20863	11340	11767	14676	0	0	0	0	0	0	0	0	0	0	0	0	0	163	14191	0.120822	0.436
Assembly_At4g39660_modif70.fas	338	445	150410	3551	2361	184	0.413	118	0.265	0.532	0.468	39755	26399	42287	38418	0	0	0	0	0	0	0	0	0	0	0	700	0	21	2830	0.107187	0.586517
Assembly_At5g01210_modif70.fas	336	328	110208	1825	1656	149	0.454	117	0.357	0.521	0.479	26383	20646	31299	30055	0	0	0	0	0	0	0	0	0	0	0	0	0	0	1825	0.141252	0.545732
Assembly_At5g01410_modif70.fas	338	240	81120	34	0.042	66	0.275	48	0.2	0.52	0.48	19124	13578	25363	23021	0	0	0	0	0	0	0	0	0	0	0	0	0	0	34	0.039244	0.725
Assembly_At5g01530_modif70.fas	334	548	183032	5089	2.78	225	0.411	156	0.285	0.533	0.467	43686	36637	46493	51127	0	0	0	0	0	0	0	0	0	0	0	310	0	189	4590	0.127062	0.589416
Assembly_At5g01650_modif70.fas	337	316	106492	2495	2343	129	0.408	69	0.218	0.526	0.474	27007	25209	24115	27666	0	0	0	0	0	0	0	0	0	0	0	312	0	40	2143	0.303201	0.591772
Assembly_At5g01960_modif70.fas	335	270	90450	4967	5491	112	0.415	70	0.259	0.609	0.391	24762	14833	18619	27269	0	0	0	0	0	0	0	0	0	0	0	534	0	1	4432	0.135554	0.585185
Assembly_At5g02120_modif70.fas	335	202	67670	22700	33545	65	0.322	38	0.188	0.601	0.399	13399	8544	9352	13675	0	0	0	0	0	0	0	0	0	0	0	21360	0	0	1340	0.141604	0.678218
Assembly_At5g02280para_modif70.fas	288	203	58464	14846	25393	54	0.266	31	0.153	0.612	0.388	12945	7081	9827	13765	0	0	0	0	0	0	0	0	0	0	0	0	0	10	14836	0.0811815	0.73399
Assembly_At5g02960_modif70.fas	338	406	137228	296	0.216	115	0.283	86	0.212	0.531	0.469	37166	24346	39844	35576	0	0	0	0	0	0	0	0	0	0	0	0	0	0	296	0.0540287	0.716749
Assembly_At5g02960para_modif70.fas	335	438	146730	9083	6.19	130	0.297	89	0.203	0.537	0.463	41525	26500	37241	32381	0	0	0	0	0	0	0	0	0	0	0	1660	0	0	7423	0.304589	0.703196
Assembly_At5g03300_modif70.fas	276	154	42504	15456	36364	33	0.214	17	0.11	0.562	0.438	7231	6327	5506	7984	0	0	0	0	0	0	0	0	0	0	0	0	0	0	15456	0.0117387	0.785714
Assembly_At5g03455_modif70.fas	338	161	54418	235	0.432	75	0.466	39	0.242	0.506	0.494	14495	9352	17413	12923	0	0	0	0	0	0	0	0	0	0	0	0	0	1	234	0.0962911	0.534161
Assembly_At5g03860_modif70.fas	338	569	192322	19133	9948	256	0.45	164	0.288	0.557	0.443	50841	34989	41765	45594	0	0	0	0	0	0	0	0	0	0	0	18295	0	0	838	0.204264	0.550088
Assembly_At5g04000_modif70.fas	338	128	43264	170	0.393	59	0.461	29	0.227	0.561	0.439	12357	7702	11213	11822	0	0	0	0	0	0	0	0	0	0	0	0	0	37	133	0.0903858	0.539062
Assembly_At5g04170para_modif70.fas	336	231	77616	19768	25469	52	0.225	38	0.165	0.569	0.431	16522	10428	14433	16465	0	0	0	0	0	0	0	0	0	0	0	4086	0	3	15679	0.318714	0.774892
Assembly_At5g04310_modif70.fas	338	434	146692	1763	1202	154	0.355	113	0.26	0.608	0.392	41922	20787	36007	46213	0	0	0	0	0	0	0	0	0	0	0	384	0	0	1379	0.175675	0.645161
Assembly_At5g04310para_modif70.fas	333	429	142857	5178	3625	133	0.31	94	0.219	0.597	0.403	39760	19083	36391	42445	0	0	0	0	0	0	0	0	0	0	0	592	0	0	4586	0.322197	0.689977
Assembly_At5g05740_modif70.fas	330	166	54780	2847	5197	70	0.422	42	0.253	0.559	0.441	8537	9820	13102	20474	0	0	0	0	0	0	0	0	0	0	0	0	0	1	2846	0.0862311	0.578313
Assembly_At5g05920_modif70.fas	338	182	61516	413	0.671	74	0.407	49	0.269	0.578	0.422	18103	11006	14761	17233	0	0	0	0	0	0	0	0	0	0	0	0	0	8	405	0.0863611	0.593407
Assembly_At5g07020_modif70.fas	299	194	58006	11716	20198	61	0.314	40	0.206	0.544	0.456	11995	10773	10339	13183	0	0	0	0	0	0	0	0	0	0	0	0	0	24	11692	0.0466581	0.685567
Assembly_At5g07830_modif70.fas	337	359	120983	24116	19933	126	0.351	67	0.187	0.574	0.426	26397	19900	21463	29107	0	0	0	0	0	0	0	0	0	0	0	5934	0	4	18178	0.297124	0.649025
Assembly_At5g07840_modif70.fas	297	343	101871	23238	22811	136	0.397	65	0.19	0.534	0.466	22888	15627	21040	19078	0	0	0	0	0	0	0	0	0	0	0	188	0	50	23000	0.0932573	0.603499
Assembly_At5g07840para_modif70.fas	325	305	99125	15015	15148	108	0.354	66	0.216	0.539	0.461	24393	16513	22339	20865	0	0	0	0	0	0	0	0	0	0	0	2080	0	49	12886	0.313507	0.645902
Assembly_At5g08290_modif70.fas	335	434	145390	3452	2374	106	0.244	74	0.171	0.557	0.443	39560	28946	33973	39459	0	0	0	0	0	0	0	0	0	0	0	600	0	1	2851	0.0911085	0.75576
Assembly_At5g08650_modif70.fas	337	299	100763	27003	26799	76	0.254	46	0.154	0.588	0.412	25471	14554	15859	17876	0	0	0	0	0	0	0	0	0	0	0	23206	0	0	3797	0.194757	0.745819
Assembly_At5g09310_modif70.fas	337	219	73803	2856	3.87	115	0.525	84	0.384	0.565	0.435	17890	20353	10495	22209	0	0	0	0	0	0	0	0	0	0	0	0	0	1443	1413	0.0966992	0.461187
Assembly_At5g09570_modif70.fas	336	107	35952	1174	3265	43	0.402	27	0.252	0.44	0.56	5939	8265	11225	9349	0	0	0	0	0	0	0	0	0	0	0	0	0	96	1078	0.0928079	0.598131
Assembly_At5g09790_modif70.fas	338	214	72332	8141	11255	81	0.379	42	0.196	0.608	0.392	19708	11491	13784	19208	0	0	0	0	0	0	0	0	0	0	0	7866	0	0	275	0.137223	0.621495
Assembly_At5g09920_modif70.fas	337	188	63356	12393	19561	54	0.287	33	0.176	0.616	0.384	16331	8896	10719	15017	0	0	0	0	0	0	0	0	0	0	0	11544	0	1	848	0.206283	0.712766
Assembly_At5g10450_modif70.fas	333	610	203130	36273	17857	229	0.375	151	0.248	0.555	0.445	51305	28203	45978	41371	0	0	0	0	0	0	0	0	0	0	0	33328	0	5	2940	0.131462	0.62459
Assembly_At5g10450para_modif70.fas	331	149	49319	13055	26471	35	0.235	26	0.174	0.526	0.474	8574	8721	8461	10508	0	0	0	0	0	0	0	0	0	0	0	10496	0	0	2559	0.104317	0.765101
Assembly_At5g10480_modif70.fas	331	345	114195	61758	54081	70	0.203	36	0.104	0.548	0.452	10931	10531	13076	17899	0	0	0	0	0	0	0	0	0	0	0	58354	0	6	3398	0.190264	0.797101
Assembly_At5g10480para_modif70.fas	327	222	72594	30246	41665	61	0.275	33	0.149	0.573	0.427	9274	7664	10415	14995	0	0	0	0	0	0	0	0	0	0	0	20625	0	0	9621	0.357727	0.725225
Assembly_At5g10490_modif70.fas	336	399	134064	38052	28383	104	0.261	67	0.168	0.622	0.378	30622	16138	20219	29033	0	0	0	0	0	0	0	0	0	0	0	35333	0	0	2719	0.201174	0.739348
Assembly_At5g10780_modif70.fas	336	414	139104	1173	0.843	200	0.483	122	0.295	0.576	0.424	36459	25807	32661	43004	0	0	0	0	0	0	0	0	0	0	0	0	0	6	1167	0.0697092	0.516908
Assembly_At5g10780para_modif70.fas	328	420	137760	3782	2745	138	0.329	83	0.198	0.54	0.46	33906	29376	32191	38505	0	0	0	0	0	0	0	0	0	0	0	0	0	0	3782	0.0716254	0.671429
Assembly_At5g11260_modif70.fas	337	342	115254	2476	2148	122	0.357	76	0.222	0.526	0.474	39809	17615	35906	19448	0	0	0	0	0	0	0	0	0	0	0	362	0	6	2108	0.189192	0.643275
Assembly_At5g11500_modif70.fas	338	373	126074	12877	10214	93	0.249	59	0.158	0.6	0.4	36031	22095	23213	31858	0	0	0	0	0	0	0	0	0	0	0	10584	0	0	2293	0.278876	0.75067
Assembly_At5g11680_modif70.fas	336	315	105840	28729	27144	120	0.381	63	0.2	0.588	0.412	21184	15537	16162	24228	0	0	0	0	0	0	0	0	0	0	0	26861	0	22	1846	0.147827	0.619048
Assembly_At5g11730_modif70.fas	336	255	85680	1314	1534	114	0.447	72	0.282	0.584	0.416	23181	18292	16794	26099	0	0	0	0	0	0	0	0	0	0	0	0	0	0	1314	0.0969223	0.552941
Assembly_At5g11730para_modif70.fas	320	270	86400	6646	7692	122	0.452	85	0.315	0.6	0.4	22581	16070	15855	25248	0	0	0	0	0	0	0	0	0	0	0	0	0	48	6598	0.113092	0.548148
Assembly_At5g11770_modif70.fas	338	438	148044	2153	1454	121	0.276	88	0.201	0.513	0.487	32192	31322	39746	42631	0	0	0	0	0	0	0	0	0	0	0	552	0	0	1601	0.178795	0.723744
Assembly_At5g11950para_modif70.fas	333	301	100233	29463	29395	91	0.302	53	0.176	0.592	0.408	20425	9659	19169	21517	0	0	0	0	0	0	0	0	0	0	0	25040	0	0	4423	0.140326	0.697674
Assembly_At5g12020_modif70.fas	310	211	65410	9717	14856	97	0.46	67	0.318	0.53	0.47	16232	9450	16732	13279	0	0	0	0	0	0	0	0	0	0	0	0	0	115	9602	0.134168	0.540284
Assembly_At5g12040_modif70.fas	332	292	96944	30621	31586	97	0.332	55	0.188	0.549	0.451	18024	13105	16786	18408	0	0	0	0	0	0	0	0	0	0	0	24715	0	6	5900	0.159028	0.667808
Assembly_At5g12190_modif70.fas	338	168	56784	379	0.667	46	0.274	33	0.196	0.61	0.39	20073	7801	14205	14326	0	0	0	0	0	0	0	0	0	0	0	0	0	0	379	0.122883	0.72619
Assembly_At5g12190para_modif70.fas	284	219	62196	16011	25743	122	0.557	78	0.356	0.607	0.393	16303	6747	11393	11742	0	0	0	0	0	0	0	0	0	0	0	0	0	97	15914	0.0872887	0.442922
Assembly_At5g12860_modif70.fas	338	605	204490	4115	2012	198	0.327	141	0.233	0.535	0.465	41785	42989	50141	65460	0	0	0	0	0	0	0	0	0	0	0	810	0	0	3305	0.211695	0.672727
Assembly_At5g13440_modif70.fas	332	545	180940	2709	1497	209	0.383	151	0.277	0.504	0.496	42043	42875	45599	47714	0	0	0	0	0	0	0	0	0	0	0	0	0	0	2709	0.0892842	0.616514
Assembly_At5g13640_modif70.fas	336	137	46032	742	1612	43	0.314	29	0.212	0.53	0.47	11860	9306	11964	12160	0	0	0	0	0	0	0	0	0	0	0	0	0	0	742	0.0622793	0.686131
Assembly_At5g13640para_modif70.fas	275	156	42900	8979	20.93	91	0.583	61	0.391	0.548	0.452	9629	7126	8214	8952	0	0	0	0	0	0	0	0	0	0	0	8401	0	82	496	0.200334	0.416667
Assembly_At5g13860_modif70.fas	332	300	99600	2075	2083	141	0.47	88	0.293	0.576	0.424	27187	12824	28474	29040	0	0	0	0	0	0	0	0	0	0	0	0	0	19	2056	0.0519341	0.53
Assembly_At5g13930_modif70.fas	335	602	201670	5134	2546	271	0.45	192	0.319	0.554	0.446	54902	39848	47733	54053	0	0	0	0	0	0	0	0	0	0	0	888	0	17	4229	0.184104	0.549834
Assembly_At5g14050_modif70.fas	333	295	98235	1864	1897	128	0.434	80	0.271	0.602	0.398	33522	15427	22936	24486	0	0	0	0	0	0	0	0	0	0	0	0	0	2	1862	0.0665579	0.566102
Assembly_At5g14105_modif70.fas	334	179	59786	7779	13011	51	0.285	34	0.19	0.577	0.423	18989	10056	11956	11006	0	0	0	0	0	0	0	0	0	0	0	1034	0	0	6745	0.32484	0.715084
Assembly_At5g14105para_modif70.fas	302	138	41676	11200	26874	62	0.449	38	0.275	0.549	0.451	8886	6889	6862	7839	0	0	0	0	0	0	0	0	0	0	0	0	0	36	11164	0.0685022	0.550725
Assembly_At5g14130_modif70.fas	336	399	134064	1897	1415	192	0.481	131	0.328	0.529	0.471	31346	35214	27028	38579	0	0	0	0	0	0	0	0	0	0	0	104	0	29	1764	0.111023	0.518797
Assembly_At5g14220_modif70.fas	337	363	122331	41962	34302	133	0.366	67	0.185	0.561	0.439	24577	13276	22009	20507	0	0	0	0	0	0	0	0	0	0	0	30201	0	0	11761	0.183949	0.633609
Assembly_At5g14250_modif70.fas	338	246	83148	27282	32811	79	0.321	43	0.175	0.621	0.379	20135	7782	13397	14552	0	0	0	0	0	0	0	0	0	0	0	24398	0	101	2783	0.176004	0.678862
Assembly_At5g14320_modif70.fas	338	376	127088	860	0.677	127	0.338	82	0.218	0.582	0.418	40729	21608	31092	32799	0	0	0	0	0	0	0	0	0	0	0	150	0	0	710	0.155363	0.662234
Assembly_At5g14700_modif70.fas	313	201	62913	17209	27354	89	0.443	60	0.299	0.619	0.381	14119	7723	9867	13995	0	0	0	0	0	0	0	0	0	0	0	7529	0	31	9649	0.361575	0.557214
Assembly_At5g14910_modif70.fas	338	300	101400	11396	11239	109	0.363	61	0.203	0.569	0.431	27455	15704	23134	23711	0	0	0	0	0	0	0	0	0	0	0	9612	0	1	1783	0.150522	0.636667
Assembly_At5g15290_modif70.fas	328	130	42640	3381	7929	51	0.392	36	0.277	0.59	0.41	9421	7902	8202	13734	0	0	0	0	0	0	0	0	0	0	0	0	0	0	3381	0.196685	0.607692
Assembly_At5g15290para_modif70.fas	262	104	27248	207	0.76	66	0.635	39	0.375	0.564	0.436	6108	4940	6859	9134	0	0	0	0	0	0	0	0	0	0	0	0	0	10	197	0.148192	0.365385
Assembly_At5g15550_modif70.fas	331	522	172782	44077	25.51	180	0.345	93	0.178	0.541	0.459	32338	25575	33305	37487	0	0	0	0	0	0	0	0	0	0	0	38668	0	104	5305	0.255165	0.655172
Assembly_At5g15610_modif70.fas	336	177	59472	27575	46366	41	0.232	20	0.113	0.625	0.375	10107	5829	6135	9826	0	0	0	0	0	0	0	0	0	0	0	26649	0	0	926	0.192274	0.768362
Assembly_At5g15750_modif70.fas	338	243	82134	848	1032	117	0.481	66	0.272	0.582	0.418	28147	12703	21326	19110	0	0	0	0	0	0	0	0	0	0	0	108	0	38	702	0.165712	0.518519
Assembly_At5g16110_modif70.fas	337	128	43136	467	1083	64	0.5	45	0.352	0.511	0.489	10291	12714	8153	11511	0	0	0	0	0	0	0	0	0	0	0	0	0	0	467	0.09139	0.5
Assembly_At5g16110para_modif70.fas	267	127	33909	570	1681	53	0.417	36	0.283	0.473	0.527	6184	9600	7992	9563	0	0	0	0	0	0	0	0	0	0	0	0	0	1	569	0.199238	0.582677
Assembly_At5g16250_modif70.fas	306	257	78642	10283	13076	91	0.354	62	0.241	0.518	0.482	14848	15418	17502	20591	0	0	0	0	0	0	0	0	0	0	0	0	0	25	10258	0.08814	0.645914
Assembly_At5g16270_modif70.fas	324	246	79704	11218	14075	72	0.293	49	0.199	0.579	0.421	21791	12497	16348	17850	0	0	0	0	0	0	0	0	0	0	0	384	0	2	10832	0.15296	0.707317
Assembly_At5g16400_modif70.fas	336	219	73584	7498	10.19	65	0.297	44	0.201	0.572	0.428	17040	10388	17820	20838	0	0	0	0	0	0	0	0	0	0	0	1400	0	28	6070	0.176518	0.703196
Assembly_At5g16550_modif70.fas	337	165	55605	571	1027	83	0.503	51	0.309	0.57	0.43	10130	12802	10843	21259	0	0	0	0	0	0	0	0	0	0	0	0	0	0	571	0.100656	0.49697
Assembly_At5g17170_modif70.fas	337	216	72792	11356	15601	64	0.296	36	0.167	0.548	0.452	15564	10591	17220	18061	0	0	0	0	0	0	0	0	0	0	0	10128	0	0	1228	0.152372	0.703704
Assembly_At5g17330_modif70.fas	338	281	94978	1682	1771	103	0.367	75	0.267	0.556	0.444	26659	16261	25120	25256	0	0	0	0	0	0	0	0	0	0	0	240	0	0	1442	0.171963	0.633452
Assembly_At5g17560_modif70.fas	337	137	46169	543	1176	48	0.35	24	0.175	0.564	0.436	14372	8003	11880	11371	0	0	0	0	0	0	0	0	0	0	0	0	0	0	543	0.273632	0.649635
Assembly_At5g17840_modif70.fas	338	221	74698	256	0.343	97	0.439	58	0.262	0.552	0.448	18335	13037	20351	22719	0	0	0	0	0	0	0	0	0	0	0	0	0	0	256	0.0767695	0.561086
Assembly_At5g17920_modif70.fas	338	408	137904	4087	2964	120	0.294	83	0.203	0.496	0.504	32980	35852	31541	33444	0	0	0	0	0	0	0	0	0	0	0	224	0	0	3863	0.233792	0.705882
Assembly_At5g17920para_modif70.fas	285	453	129105	12699	9836	193	0.426	118	0.26	0.504	0.496	29745	30363	27411	28887	0	0	0	0	0	0	0	0	0	0	0	9772	0	204	2723	0.410639	0.573951
Assembly_At5g18170_modif70.fas	338	203	68614	178	0.259	80	0.394	50	0.246	0.576	0.424	20118	11649	17359	19310	0	0	0	0	0	0	0	0	0	0	0	0	0	7	171	0.0485432	0.605911
Assembly_At5g18700_modif70.fas	329	213	70077	3056	4361	106	0.498	72	0.338	0.61	0.39	19181	10187	15971	21682	0	0	0	0	0	0	0	0	0	0	0	0	0	3	3053	0.0597949	0.502347
Assembly_At5g19120_modif70.fas	336	169	56784	1241	2185	107	0.633	76	0.45	0.549	0.451	12647	5556	19522	17818	0	0	0	0	0	0	0	0	0	0	0	0	0	17	1224	0.145647	0.366864
Assembly_At5g19140_modif70.fas	338	469	158522	1881	1187	139	0.296	92	0.196	0.541	0.459	39703	34767	37055	45116	0	0	0	0	0	0	0	0	0	0	0	345	0	0	1536	0.216005	0.703625
Assembly_At5g19280_modif70.fas	338	320	108160	29666	27428	112	0.35	59	0.184	0.562	0.438	25672	13615	20729	18478	0	0	0	0	0	0	0	0	0	0	0	29450	0	0	216	0.120851	0.65
Assembly_At5g19440_modif70.fas	337	193	65041	588	0.904	124	0.642	74	0.383	0.582	0.418	17001	9447	17502	20503	0	0	0	0	0	0	0	0	0	0	0	0	0	0	588	0.101019	0.357513
Assembly_At5g19620_modif70.fas	283	169	47827	15651	32724	37	0.219	16	0.095	0.538	0.462	9894	7535	7322	7425	0	0	0	0	0	0	0	0	0	0	0	0	0	1	15650	0.0239339	0.781065
Assembly_At5g19780_modif70.fas	338	698	235924	2212	0.938	203	0.291	148	0.212	0.556	0.444	60816	50465	53223	69208	0	0	0	0	0	0	0	0	0	0	0	282	0	10	1920	0.142195	0.709169
Assembly_At5g19780para_modif70.fas	331	699	231369	29586	12787	258	0.369	162	0.232	0.566	0.434	54630	43369	44031	59753	0	0	0	0	0	0	0	0	0	0	0	20333	0	244	9009	0.295995	0.630901
Assembly_At5g19860_modif70.fas	332	285	94620	2282	2412	112	0.393	82	0.288	0.651	0.349	26419	9934	22257	33728	0	0	0	0	0	0	0	0	0	0	0	0	0	3	2279	0.0624297	0.607018
Assembly_At5g19900_modif70.fas	338	141	47658	118	0.248	53	0.376	39	0.277	0.568	0.432	14753	3553	16981	12253	0	0	0	0	0	0	0	0	0	0	0	0	0	0	118	0.0874005	0.624113
Assembly_At5g19900para_modif70.fas	317	147	46599	6972	14962	46	0.313	23	0.156	0.572	0.428	10833	1704	15262	11828	0	0	0	0	0	0	0	0	0	0	0	0	0	11	6961	0.0688615	0.687075
Assembly_At5g20070_modif70.fas	338	86	29068	99	0.341	31	0.36	16	0.186	0.591	0.409	5708	3450	8393	11418	0	0	0	0	0	0	0	0	0	0	0	0	0	0	99	0.122017	0.639535
Assembly_At5g20090_modif70.fas	337	195	65715	2037	3.1	58	0.297	38	0.195	0.542	0.458	18380	12900	16265	16133	0	0	0	0	0	0	0	0	0	0	0	110	0	3	1924	0.205284	0.702564
Assembly_At5g20130_modif70.fas	337	217	73129	13511	18476	89	0.41	43	0.198	0.469	0.531	10278	10617	20527	18196	0	0	0	0	0	0	0	0	0	0	0	12960	0	23	528	0.193101	0.589862
Assembly_At5g20170_modif70.fas	338	128	43264	147	0.34	55	0.43	30	0.234	0.49	0.51	9913	5402	16582	11220	0	0	0	0	0	0	0	0	0	0	0	0	0	0	147	0.0789069	0.570312
Assembly_At5g20680_modif70.fas	336	164	55104	729	1323	67	0.409	43	0.262	0.556	0.444	16832	12112	12036	13395	0	0	0	0	0	0	0	0	0	0	0	0	0	4	725	0.0344433	0.591463
Assembly_At5g20680para_modif70.fas	332	168	55776	2315	4151	70	0.417	41	0.244	0.573	0.427	15720	11393	11440	14908	0	0	0	0	0	0	0	0	0	0	0	0	0	0	2315	0.0994159	0.583333
Assembly_At5g21430_modif70.fas	336	384	129024	50144	38864	122	0.318	61	0.159	0.578	0.422	26953	14936	18203	18788	0	0	0	0	0	0	0	0	0	0	0	37593	0	12	12539	0.176939	0.682292
Assembly_At5g21920_modif70.fas	338	206	69628	14104	20256	55	0.267	40	0.194	0.55	0.45	12034	13436	11569	18485	0	0	0	0	0	0	0	0	0	0	0	13815	0	3	286	0.109764	0.73301
Assembly_At5g22300_modif70.fas	337	217	73129	9594	13119	71	0.327	44	0.203	0.583	0.417	20057	11591	14880	17007	0	0	0	0	0	0	0	0	0	0	0	8453	0	7	1134	0.190448	0.672811
Assembly_At5g22360_modif70.fas	338	463	156494	25775	16.47	129	0.279	80	0.173	0.59	0.41	40024	24013	29671	37011	0	0	0	0	0	0	0	0	0	0	0	24117	0	4	1654	0.204138	0.721382
Assembly_At5g22580_modif70.fas	338	284	95992	787	0.82	124	0.437	79	0.278	0.597	0.403	27285	15549	22861	29510	0	0	0	0	0	0	0	0	0	0	0	177	0	96	514	0.218063	0.56338
Assembly_At5g22790_modif70.fas	337	268	90316	5632	6236	99	0.369	63	0.235	0.569	0.431	21425	13301	23195	26763	0	0	0	0	0	0	0	0	0	0	0	700	0	4	4928	0.113352	0.630597
Assembly_At5g23120_modif70.fas	338	417	140946	5518	3915	117	0.281	69	0.165	0.54	0.46	36708	24136	38124	36460	0	0	0	0	0	0	0	0	0	0	0	1124	0	0	4394	0.163479	0.719424
Assembly_At5g23250_modif70.fas	338	480	162240	19997	12326	153	0.319	96	0.2	0.547	0.453	39990	31015	33477	37761	0	0	0	0	0	0	0	0	0	0	0	18723	0	4	1270	0.212617	0.68125
Assembly_At5g23720_modif70.fas	332	152	50464	2135	4231	58	0.382	34	0.224	0.55	0.45	15907	10528	11223	10671	0	0	0	0	0	0	0	0	0	0	0	0	0	7	2128	0.0806861	0.618421
Assembly_At5g23720para_modif70.fas	330	122	40260	2825	7017	52	0.426	29	0.238	0.6	0.4	14629	6613	8347	7846	0	0	0	0	0	0	0	0	0	0	0	0	0	3	2822	0.0564215	0.57377
Assembly_At5g24490_modif70.fas	337	236	79532	1064	1338	81	0.343	49	0.208	0.608	0.392	27817	10373	20370	19908	0	0	0	0	0	0	0	0	0	0	0	48	0	10	1006	0.0700037	0.65678
Assembly_At5g24710_modif70.fas	338	216	73008	2256	3.09	80	0.37	40	0.185	0.553	0.447	22655	19082	12528	16487	0	0	0	0	0	0	0	0	0	0	0	0	0	0	2256	0.11337	0.62963
Assembly_At5g24800_modif70.fas	337	296	99752	4915	4927	100	0.338	53	0.179	0.555	0.445	31866	22006	20190	20775	0	0	0	0	0	0	0	0	0	0	0	756	0	0	4159	0.11188	0.662162
Assembly_At5g24930_modif70.fas	275	334	91850	18240	19858	118	0.353	69	0.207	0.432	0.568	14288	22963	18811	17548	0	0	0	0	0	0	0	0	0	0	0	0	0	69	18171	0.0690473	0.646707
Assembly_At5g25080_modif70.fas	327	259	84693	8058	9514	129	0.498	73	0.282	0.608	0.392	21525	17351	12681	25078	0	0	0	0	0	0	0	0	0	0	0	168	0	0	7890	0.121932	0.501931
Assembly_At5g25250_modif70.fas	338	380	128440	1987	1547	140	0.368	98	0.258	0.517	0.483	44217	21805	39331	21100	0	0	0	0	0	0	0	0	0	0	0	276	0	78	1633	0.154164	0.631579
Assembly_At5g25250para_modif70.fas	323	398	128554	20675	16083	205	0.515	137	0.344	0.516	0.484	36840	17665	34462	18912	0	0	0	0	0	0	0	0	0	0	0	12276	0	570	7829	0.350168	0.484925
Assembly_At5g25360_modif70.fas	337	74	24938	418	1676	32	0.432	18	0.243	0.587	0.413	9339	5054	5060	5067	0	0	0	0	0	0	0	0	0	0	0	0	0	0	418	0.0760457	0.567568
Assembly_At5g25757_modif70.fas	338	390	131820	3761	2853	134	0.344	95	0.244	0.592	0.408	36964	19583	32669	38843	0	0	0	0	0	0	0	0	0	0	0	741	0	32	2988	0.161176	0.65641
Assembly_At5g25760_modif70.fas	338	251	84838	6980	8227	69	0.275	40	0.159	0.581	0.419	23508	14702	17945	21703	0	0	0	0	0	0	0	0	0	0	0	1740	0	1	5239	0.175982	0.7251
Assembly_At5g26240_modif70.fas	338	435	147030	25320	17221	96	0.221	55	0.126	0.595	0.405	30639	20541	28773	41757	0	0	0	0	0	0	0	0	0	0	0	24975	0	0	345	0.0695861	0.77931
Assembly_At5g26360_modif70.fas	338	635	214630	3600	1677	198	0.312	138	0.217	0.559	0.441	64604	36339	56753	53334	0	0	0	0	0	0	0	0	0	0	0	589	0	537	2474	0.158599	0.686614
Assembly_At5g26667_modif70.fas	337	349	117613	3426	2913	122	0.35	76	0.218	0.569	0.431	32926	20838	28333	32090	0	0	0	0	0	0	0	0	0	0	0	322	0	0	3104	0.191325	0.65043
Assembly_At5g26667para_modif70.fas	338	343	115934	2654	2289	134	0.391	81	0.236	0.575	0.425	36375	21261	26958	28686	0	0	0	0	0	0	0	0	0	0	0	488	0	3	2163	0.13844	0.609329
Assembly_At5g26710_modif70.fas	338	408	137904	274	0.199	165	0.404	109	0.267	0.576	0.424	38709	25881	32448	40592	0	0	0	0	0	0	0	0	0	0	0	0	0	20	254	0.121543	0.595588
Assembly_At5g26880_modif70.fas	337	142	47854	424	0.886	60	0.423	38	0.268	0.612	0.388	14811	7630	10773	14216	0	0	0	0	0	0	0	0	0	0	0	0	0	0	424	0.0696747	0.577465
Assembly_At5g27490_modif70.fas	338	343	115934	343	0.296	122	0.356	89	0.259	0.577	0.423	28670	23994	24861	38066	0	0	0	0	0	0	0	0	0	0	0	0	0	34	309	0.0676489	0.644315
Assembly_At5g27670_modif70.fas	336	370	124320	9321	7498	182	0.492	125	0.338	0.518	0.482	30362	22592	32751	29294	0	0	0	0	0	0	0	0	0	0	0	1218	0	86	8017	0.29466	0.508108
Assembly_At5g27670para_modif70.fas	299	313	93587	31673	33843	169	0.54	114	0.364	0.52	0.48	16561	13080	16923	15350	0	0	0	0	0	0	0	0	0	0	0	19999	0	3425	8249	0.48328	0.460064
Assembly_At5g27850_modif70.fas	335	79	26465	1035	3911	24	0.304	17	0.215	0.601	0.399	6376	5781	4366	8907	0	0	0	0	0	0	0	0	0	0	0	0	0	0	1035	0.0351026	0.696203
Assembly_At5g28750_modif70.fas	335	141	47235	1392	2947	44	0.312	29	0.206	0.516	0.484	8136	8983	13180	15544	0	0	0	0	0	0	0	0	0	0	0	0	0	0	1392	0.0999864	0.687943
Assembly_At5g32450_modif70.fas	338	403	136214	4441	3.26	150	0.372	84	0.208	0.58	0.42	44791	21313	34104	31565	0	0	0	0	0	0	0	0	0	0	0	4290	0	33	118	0.0772895	0.627792
Assembly_At5g32450para_modif70.fas	336	394	132384	1501	1134	170	0.431	111	0.282	0.572	0.428	42541	22224	33775	32343	0	0	0	0	0	0	0	0	0	0	0	65	0	0	1436	0.0968852	0.568528
Assembly_At5g35830_modif70.fas	319	251	80069	6622	8.27	118	0.47	74	0.295	0.586	0.414	25490	12775	17638	17544	0	0	0	0	0	0	0	0	0	0	0	0	0	8	6614	0.0968308	0.52988
Assembly_At5g37380_modif70.fas	335	359	120265	2382	1981	176	0.49	118	0.329	0.612	0.388	37529	15856	29822	34676	0	0	0	0	0	0	0	0	0	0	0	0	0	1	2381	0.111974	0.509749
Assembly_At5g37380para_modif70.fas	335	359	120265	1698	1412	136	0.379	94	0.262	0.585	0.415	38071	19201	30017	31278	0	0	0	0	0	0	0	0	0	0	0	0	0	10	1688	0.0698872	0.62117
Assembly_At5g37600_modif70.fas	338	460	155480	7558	4861	157	0.341	106	0.23	0.51	0.49	35757	30219	42281	39665	0	0	0	0	0	0	0	0	0	0	0	6723	0	6	829	0.10293	0.658696
Assembly_At5g37600para_modif70.fas	332	495	164340	61813	37613	134	0.271	87	0.176	0.506	0.494	27045	23632	27035	24815	0	0	0	0	0	0	0	0	0	0	0	49856	0	0	11957	0.189296	0.729293
Assembly_At5g39850_modif70.fas	338	565	190970	2889	1513	198	0.35	151	0.267	0.504	0.496	52782	38740	54586	41973	0	0	0	0	0	0	0	0	0	0	0	764	0	62	2063	0.2591	0.649558
Assembly_At5g39850para_modif70.fas	338	567	191646	5142	2683	232	0.409	151	0.266	0.509	0.491	51427	37279	54332	43466	0	0	0	0	0	0	0	0	0	0	0	724	0	209	4209	0.15777	0.590829
Assembly_At5g40300_modif70.fas	334	172	57448	1707	2971	79	0.459	48	0.279	0.504	0.496	10950	13747	13904	17140	0	0	0	0	0	0	0	0	0	0	0	0	0	0	1707	0.116441	0.540698
Assembly_At5g40370_modif70.fas	336	101	33936	730	2151	40	0.396	22	0.218	0.496	0.504	9029	6337	10384	7456	0	0	0	0	0	0	0	0	0	0	0	0	0	0	730	0.0695864	0.60396
Assembly_At5g40810_modif70.fas	338	453	153114	5132	3352	144	0.318	90	0.199	0.532	0.468	37798	32497	36693	40994	0	0	0	0	0	0	0	0	0	0	0	1051	0	351	3730	0.279375	0.679912
Assembly_At5g40810para_modif70.fas	336	412	138432	27606	19942	130	0.316	68	0.165	0.54	0.46	28322	22699	28251	31554	0	0	0	0	0	0	0	0	0	0	0	15035	0	2897	9674	0.17095	0.665049
Assembly_At5g42070_modif70.fas	332	207	68724	2149	3127	75	0.362	45	0.217	0.472	0.528	14564	11034	24117	16860	0	0	0	0	0	0	0	0	0	0	0	0	0	0	2149	0.0933701	0.637681
Assembly_At5g42570_modif70.fas	338	243	82134	221	0.269	117	0.481	77	0.317	0.59	0.41	31309	14916	18654	17034	0	0	0	0	0	0	0	0	0	0	0	0	0	0	221	0.0673303	0.518519
Assembly_At5g42800_modif70.fas	338	409	138242	12618	9127	188	0.46	114	0.279	0.58	0.42	39898	23966	28908	32852	0	0	0	0	0	0	0	0	0	0	0	2628	0	9	9981	0.200741	0.540342
Assembly_At5g42850_modif70.fas	335	175	58625	1203	2052	83	0.474	45	0.257	0.486	0.514	14732	12636	16865	13189	0	0	0	0	0	0	0	0	0	0	0	0	0	31	1172	0.045535	0.525714
Assembly_At5g42890_modif70.fas	315	209	65835	10178	15.46	68	0.325	39	0.187	0.565	0.435	17973	12317	11854	13513	0	0	0	0	0	0	0	0	0	0	0	244	0	93	9841	0.110674	0.674641
Assembly_At5g42960_modif70.fas	338	362	122356	11425	9338	146	0.403	91	0.251	0.559	0.441	32097	24814	24227	29793	0	0	0	0	0	0	0	0	0	0	0	3312	0	0	8113	0.178029	0.596685
Assembly_At5g43260_modif70.fas	335	123	41205	1050	2548	44	0.358	25	0.203	0.426	0.574	5613	7021	16022	11499	0	0	0	0	0	0	0	0	0	0	0	0	0	5	1045	0.07567	0.642276
Assembly_At5g43810_modif70.fas	337	389	131093	15457	11791	100	0.257	67	0.172	0.555	0.445	33915	30386	21112	30223	0	0	0	0	0	0	0	0	0	0	0	2329	0	0	13128	0.215177	0.742931
Assembly_At5g43850_modif70.fas	338	238	80444	16436	20432	91	0.382	40	0.168	0.552	0.448	17677	13309	15429	17593	0	0	0	0	0	0	0	0	0	0	0	2964	0	5	13467	0.179094	0.617647
Assembly_At5g44650_modif70.fas	336	167	56112	813	1449	76	0.455	47	0.281	0.537	0.463	18279	9368	16223	11429	0	0	0	0	0	0	0	0	0	0	0	0	0	1	812	0.0532426	0.54491
Assembly_At5g45380_modif70.fas	336	280	94080	904	0.961	129	0.461	77	0.275	0.546	0.454	21184	18554	23741	29697	0	0	0	0	0	0	0	0	0	0	0	0	0	0	904	0.0854619	0.539286
Assembly_At5g45410_modif70.fas	337	237	79869	725	0.908	101	0.426	51	0.215	0.536	0.464	19440	17589	19151	22964	0	0	0	0	0	0	0	0	0	0	0	0	0	2	723	0.0907289	0.57384
Assembly_At5g45775_modif70.fas	338	495	167310	1257	0.751	149	0.301	109	0.22	0.535	0.465	44551	31102	46149	44251	0	0	0	0	0	0	0	0	0	0	0	216	0	10	1031	0.0784842	0.69899
Assembly_At5g45775para_modif70.fas	334	506	169004	34384	20345	182	0.36	112	0.221	0.548	0.452	35488	22809	38072	38251	0	0	0	0	0	0	0	0	0	0	0	29164	0	25	5195	0.194761	0.640316
Assembly_At5g46030_modif70.fas	334	117	39078	1704	4361	33	0.282	24	0.205	0.511	0.489	11539	8640	9614	7581	0	0	0	0	0	0	0	0	0	0	0	0	0	0	1704	0.0914475	0.717949
Assembly_At5g46110_modif70.fas	338	571	192998	29717	15398	143	0.25	94	0.165	0.568	0.432	35486	39553	30960	57282	0	0	0	0	0	0	0	0	0	0	0	13496	0	0	16221	0.226468	0.749562
Assembly_At5g46700_modif70.fas	338	123	41574	189	0.455	40	0.325	29	0.236	0.642	0.358	13277	5519	9288	13301	0	0	0	0	0	0	0	0	0	0	0	0	0	3	186	0.0961498	0.674797
Assembly_At5g47040_modif70.fas	338	328	110864	191	0.172	132	0.402	73	0.223	0.559	0.441	31589	22018	26820	30246	0	0	0	0	0	0	0	0	0	0	0	0	0	6	185	0.0448306	0.597561
Assembly_At5g47040para_modif70.fas	332	342	113544	5049	4447	121	0.354	71	0.208	0.568	0.432	33399	23705	23144	28247	0	0	0	0	0	0	0	0	0	0	0	228	0	0	4821	0.110804	0.646199
Assembly_At5g47050_modif70.fas	331	160	52960	2529	4775	75	0.469	53	0.331	0.511	0.489	9155	10047	14590	16639	0	0	0	0	0	0	0	0	0	0	0	0	0	0	2529	0.103947	0.53125
Assembly_At5g47120_modif70.fas	338	611	206518	24330	11781	208	0.34	156	0.255	0.541	0.459	33482	40603	43030	65073	0	0	0	0	0	0	0	0	0	0	0	22622	0	3	1705	0.135167	0.659574
Assembly_At5g47240_modif70.fas	336	346	116256	16276	14	138	0.399	75	0.217	0.604	0.396	30221	15887	23743	30129	0	0	0	0	0	0	0	0	0	0	0	2517	0	1	13758	0.15993	0.601156
Assembly_At5g47570_modif70.fas	334	367	122578	40138	32745	127	0.346	72	0.196	0.49	0.51	17029	19303	22301	23807	0	0	0	0	0	0	0	0	0	0	0	23474	0	0	16664	0.245861	0.653951
Assembly_At5g47910_modif70.fas	336	218	73248	7761	10596	63	0.289	39	0.179	0.548	0.452	18688	15907	13746	17146	0	0	0	0	0	0	0	0	0	0	0	6014	0	0	1747	0.175609	0.711009
Assembly_At5g48300_modif70.fas	337	406	136822	28596	20.9	145	0.357	92	0.227	0.588	0.412	37019	16511	28183	26513	0	0	0	0	0	0	0	0	0	0	0	27216	0	0	1380	0.205818	0.642857
Assembly_At5g49130_modif70.fas	338	231	78078	1136	1455	127	0.55	73	0.316	0.584	0.416	18689	10695	21347	26211	0	0	0	0	0	0	0	0	0	0	0	0	0	2	1134	0.073106	0.450216
Assembly_At5g49550_modif70.fas	337	220	74140	1426	1923	118	0.536	65	0.295	0.612	0.388	21427	9884	18303	23100	0	0	0	0	0	0	0	0	0	0	0	0	0	30	1396	0.118323	0.463636
Assembly_At5g49720_modif70.fas	338	710	239980	3212	1338	213	0.3	137	0.193	0.571	0.429	67940	48338	53181	67309	0	0	0	0	0	0	0	0	0	0	0	965	0	0	2247	0.191923	0.7
Assembly_At5g49720para_modif70.fas	337	713	240281	50695	21098	265	0.372	169	0.237	0.59	0.41	53485	36862	41056	58183	0	0	0	0	0	0	0	0	0	0	0	40850	0	154	9691	0.206745	0.628331
Assembly_At5g49960_modif70.fas	335	350	117250	59076	50385	130	0.371	72	0.206	0.591	0.409	15610	7855	15889	18820	0	0	0	0	0	0	0	0	0	0	0	57456	0	128	1492	0.198875	0.628571
Assembly_At5g50230_modif70.fas	336	387	130032	948	0.729	167	0.432	110	0.284	0.581	0.419	36484	22207	31903	38490	0	0	0	0	0	0	0	0	0	0	0	0	0	0	948	0.0528398	0.568475
Assembly_At5g51010_modif70.fas	336	241	80976	9473	11699	98	0.407	49	0.203	0.542	0.458	21824	15548	17151	16980	0	0	0	0	0	0	0	0	0	0	0	6382	0	0	3091	0.178663	0.593361
Assembly_At5g51040_modif70.fas	334	115	38410	1443	3757	45	0.391	25	0.217	0.514	0.486	10969	7956	10030	8012	0	0	0	0	0	0	0	0	0	0	0	0	0	1	1442	0.0660433	0.608696
Assembly_At5g51070_modif70.fas	338	622	210236	5371	2555	184	0.296	125	0.201	0.55	0.45	57173	43548	48609	55535	0	0	0	0	0	0	0	0	0	0	0	1245	0	16	4110	0.31606	0.70418
Assembly_At5g51110_modif70.fas	313	246	76998	42390	55053	61	0.248	38	0.154	0.614	0.386	11624	5294	8209	9481	0	0	0	0	0	0	0	0	0	0	0	35585	0	0	6805	0.364941	0.752033
Assembly_At5g51110para_modif70.fas	304	264	80256	38257	47669	77	0.292	45	0.17	0.567	0.433	11556	9436	8698	12309	0	0	0	0	0	0	0	0	0	0	0	25187	0	1869	11201	0.163995	0.689394
Assembly_At5g51660_modif70.fas	335	362	121270	5797	4.78	139	0.384	75	0.207	0.549	0.451	29481	28420	23708	33864	0	0	0	0	0	0	0	0	0	0	0	922	0	6	4869	0.305657	0.616022
Assembly_At5g52520_modif70.fas	338	302	102076	30507	29887	71	0.235	32	0.106	0.593	0.407	19745	11851	17394	22579	0	0	0	0	0	0	0	0	0	0	0	28551	0	0	1956	0.204738	0.764901
Assembly_At5g52520para_modif70.fas	336	298	100128	31916	31875	84	0.282	47	0.158	0.572	0.428	18773	11819	17593	20027	0	0	0	0	0	0	0	0	0	0	0	29922	0	0	1994	0.355244	0.718121
Assembly_At5g53280_modif70.fas	338	155	52390	128	0.244	53	0.342	33	0.213	0.554	0.446	17546	9446	13856	11414	0	0	0	0	0	0	0	0	0	0	0	0	0	10	118	0.0752462	0.658065
Assembly_At5g53370_modif70.fas	326	435	141810	4620	3258	159	0.366	122	0.28	0.518	0.482	37566	35657	30423	33544	0	0	0	0	0	0	0	0	0	0	0	0	0	37	4583	0.0742738	0.634483
Assembly_At5g53490_modif70.fas	338	494	166972	33359	19979	141	0.285	93	0.188	0.572	0.428	38108	25916	31277	38312	0	0	0	0	0	0	0	0	0	0	0	33165	0	7	187	0.0635545	0.714575
Assembly_At5g53650_modif70.fas	279	182	50778	16507	32508	47	0.258	27	0.148	0.485	0.515	6389	7963	9705	10214	0	0	0	0	0	0	0	0	0	0	0	0	0	0	16507	0.0360962	0.741758
Assembly_At5g54080_modif70.fas	335	109	36515	1131	3097	45	0.413	24	0.22	0.593	0.407	8621	8355	6036	12372	0	0	0	0	0	0	0	0	0	0	0	0	0	66	1065	0.056672	0.587156
Assembly_At5g54270_modif70.fas	337	365	123005	1143	0.929	123	0.337	87	0.238	0.528	0.472	31744	23670	33821	32627	0	0	0	0	0	0	0	0	0	0	0	0	0	352	791	0.308198	0.663014
Assembly_At5g54270para_modif70.fas	335	361	120935	1805	1493	143	0.396	108	0.299	0.496	0.504	27764	23922	36173	31271	0	0	0	0	0	0	0	0	0	0	0	0	0	9	1796	0.106934	0.603878
Assembly_At5g54440_modif70.fas	293	218	63874	14211	22248	74	0.339	47	0.216	0.512	0.488	10245	13747	10497	15174	0	0	0	0	0	0	0	0	0	0	0	0	0	0	14211	0.065927	0.66055
Assembly_At5g54750_modif70.fas	338	119	40222	160	0.398	37	0.311	20	0.168	0.569	0.431	9098	6494	10753	13717	0	0	0	0	0	0	0	0	0	0	0	0	0	0	160	0.0482173	0.689076
Assembly_At5g54750para_modif70.fas	331	127	42037	5872	13969	45	0.354	20	0.157	0.577	0.423	9548	6139	9157	11321	0	0	0	0	0	0	0	0	0	0	0	0	0	107	5765	0.130282	0.645669
Assembly_At5g55260_modif70.fas	338	356	120328	22745	18902	116	0.326	69	0.194	0.57	0.43	27083	17685	24316	28499	0	0	0	0	0	0	0	0	0	0	0	20802	0	2	1941	0.155971	0.674157
Assembly_At5g55260para_modif70.fas	313	449	140537	71323	50.75	125	0.278	74	0.165	0.571	0.429	18080	11433	18377	21324	0	0	0	0	0	0	0	0	0	0	0	61523	0	0	9800	0.355732	0.721604
Assembly_At5g55390_modif70.fas	337	226	76162	378	0.496	104	0.46	64	0.283	0.602	0.398	23497	14851	15271	22165	0	0	0	0	0	0	0	0	0	0	0	0	0	13	365	0.0426958	0.539823
Assembly_At5g55610_modif70.fas	334	117	39078	1521	3892	39	0.333	32	0.274	0.519	0.481	7759	7210	10863	11725	0	0	0	0	0	0	0	0	0	0	0	0	0	6	1515	0.0766065	0.666667
Assembly_At5g55760_modif70.fas	331	61	20191	2351	11644	17	0.279	11	0.18	0.613	0.387	7599	3610	3294	3337	0	0	0	0	0	0	0	0	0	0	0	0	0	0	2351	0.0710543	0.721311
Assembly_At5g56090_modif70.fas	335	312	104520	7823	7485	141	0.452	81	0.26	0.514	0.486	21458	28548	18404	28287	0	0	0	0	0	0	0	0	0	0	0	1584	0	0	6239	0.181538	0.548077
Assembly_At5g56130_modif70.fas	337	267	89979	38405	42682	69	0.258	44	0.165	0.562	0.438	13884	8502	14168	15020	0	0	0	0	0	0	0	0	0	0	0	37755	0	14	636	0.18969	0.741573
Assembly_At5g56290_modif70.fas	337	409	137833	26535	19252	140	0.342	88	0.215	0.563	0.437	33005	24100	24540	29653	0	0	0	0	0	0	0	0	0	0	0	5606	0	74	20855	0.278614	0.657702
Assembly_At5g56710_modif70.fas	338	357	120666	16834	13951	120	0.336	81	0.227	0.523	0.477	35772	19467	30044	18549	0	0	0	0	0	0	0	0	0	0	0	16480	0	10	344	0.146797	0.663866
Assembly_At5g56940_modif70.fas	311	296	92056	31737	34476	87	0.294	51	0.172	0.532	0.468	16331	13508	15478	15002	0	0	0	0	0	0	0	0	0	0	0	21307	0	0	10430	0.339281	0.706081
Assembly_At5g57190_modif70.fas	280	120	33600	9909	29491	30	0.25	19	0.158	0.654	0.346	9166	3867	4326	6332	0	0	0	0	0	0	0	0	0	0	0	0	0	2	9907	0.0977419	0.75
Assembly_At5g57280_modif70.fas	337	265	89305	11673	13071	99	0.374	63	0.238	0.524	0.476	22841	16729	20231	17831	0	0	0	0	0	0	0	0	0	0	0	2921	0	4	8748	0.241735	0.626415
Assembly_At5g57330_modif70.fas	338	501	169338	30869	18229	222	0.443	133	0.265	0.587	0.413	40087	27899	29297	41186	0	0	0	0	0	0	0	0	0	0	0	26859	0	33	3977	0.118521	0.556886
Assembly_At5g57360_modif70.fas	338	327	110526	490	0.443	113	0.346	83	0.254	0.498	0.502	25164	23596	31593	29683	0	0	0	0	0	0	0	0	0	0	0	0	0	0	490	0.0960483	0.654434
Assembly_At5g57860_modif70.fas	308	206	63448	21119	33286	60	0.291	35	0.17	0.629	0.371	15618	6849	8860	11002	0	0	0	0	0	0	0	0	0	0	0	11400	0	0	9719	0.10728	0.708738
Assembly_At5g58020_modif70.fas	337	270	90990	1192	1.31	113	0.419	79	0.293	0.579	0.421	25514	13193	24634	26457	0	0	0	0	0	0	0	0	0	0	0	0	0	0	1192	0.132439	0.581481
Assembly_At5g58030_modif70.fas	332	272	90304	20798	23031	56	0.206	36	0.132	0.58	0.42	19396	10393	18830	20887	0	0	0	0	0	0	0	0	0	0	0	3014	0	0	17784	0.306805	0.794118
Assembly_At5g58110_modif70.fas	318	152	48336	6681	13822	67	0.441	42	0.276	0.585	0.415	15229	7297	10005	9124	0	0	0	0	0	0	0	0	0	0	0	0	0	0	6681	0.0711864	0.559211
Assembly_At5g58220_modif70.fas	331	280	92680	4001	4317	152	0.543	96	0.343	0.589	0.411	25391	15943	20497	26848	0	0	0	0	0	0	0	0	0	0	0	0	0	1	4000	0.111013	0.457143
Assembly_At5g58560_modif70.fas	337	573	193101	7777	4027	218	0.38	127	0.222	0.578	0.422	47272	35960	42195	59897	0	0	0	0	0	0	0	0	0	0	0	858	0	57	6862	0.159439	0.619546
Assembly_At5g58560para_modif70.fas	321	587	188427	74206	39382	218	0.371	121	0.206	0.575	0.425	30629	20872	27538	35182	0	0	0	0	0	0	0	0	0	0	0	49593	0	1288	23325	0.2529	0.62862
Assembly_At5g59180_modif70.fas	338	201	67938	11079	16308	86	0.428	43	0.214	0.588	0.412	13149	7591	15838	20281	0	0	0	0	0	0	0	0	0	0	0	1377	0	180	9522	0.216516	0.572139
Assembly_At5g59240_modif70.fas	338	300	101400	497	0.49	97	0.323	67	0.223	0.521	0.479	27366	20546	27774	25217	0	0	0	0	0	0	0	0	0	0	0	0	0	2	495	0.0891371	0.676667
Assembly_At5g59240para_modif70.fas	305	333	101565	10295	10136	101	0.303	72	0.216	0.549	0.451	25222	15569	25557	24922	0	0	0	0	0	0	0	0	0	0	0	0	0	3	10292	0.0815738	0.696697
Assembly_At5g59420_modif70.fas	338	528	178464	1730	0.969	162	0.307	98	0.186	0.584	0.416	50618	35512	37973	52631	0	0	0	0	0	0	0	0	0	0	0	156	0	10	1564	0.0508533	0.693182
Assembly_At5g59420para_modif70.fas	336	442	148512	55945	37.67	99	0.224	63	0.143	0.608	0.392	26653	17743	18743	29428	0	0	0	0	0	0	0	0	0	0	0	50005	0	1033	4907	0.226723	0.771493
Assembly_At5g59610_modif70.fas	337	192	64704	28002	43277	41	0.214	19	0.099	0.61	0.39	10998	6885	7425	11394	0	0	0	0	0	0	0	0	0	0	0	27306	0	0	696	0.156951	0.786458
Assembly_At5g59613_modif70.fas	333	185	61605	10956	17784	68	0.368	40	0.216	0.515	0.485	13684	12818	11696	12451	0	0	0	0	0	0	0	0	0	0	0	2145	0	55	8756	0.195743	0.632432
Assembly_At5g59970_modif70.fas	334	233	77822	2381	3.06	116	0.498	71	0.305	0.479	0.521	20158	15243	24058	15982	0	0	0	0	0	0	0	0	0	0	0	0	0	175	2206	0.270647	0.502146
Assembly_At5g59970para_modif70.fas	319	326	103994	7356	7073	130	0.399	106	0.325	0.495	0.505	26564	17820	30894	21360	0	0	0	0	0	0	0	0	0	0	0	0	0	150	7206	0.219586	0.601227
Assembly_At5g60670_modif70.fas	330	505	166650	3684	2211	211	0.418	151	0.299	0.506	0.494	46365	35631	44935	36035	0	0	0	0	0	0	0	0	0	0	0	0	0	54	3630	0.100466	0.582178
Assembly_At5g60790_modif70.fas	338	615	207870	1930	0.928	190	0.309	146	0.237	0.557	0.443	58709	39649	51520	56062	0	0	0	0	0	0	0	0	0	0	0	828	0	0	1102	0.254249	0.691057
Assembly_At5g60790para_modif70.fas	312	629	196248	73642	37525	200	0.318	107	0.17	0.554	0.446	35481	23975	30526	32624	0	0	0	0	0	0	0	0	0	0	0	62730	0	0	10912	0.299957	0.682035
Assembly_At5g61030_modif70.fas	337	296	99752	15286	15324	104	0.351	73	0.247	0.479	0.521	17814	13928	30155	22569	0	0	0	0	0	0	0	0	0	0	0	12633	0	164	2489	0.236498	0.648649
Assembly_At5g61410_modif70.fas	336	304	102144	27672	27091	62	0.204	47	0.155	0.585	0.415	21677	12636	18288	21871	0	0	0	0	0	0	0	0	0	0	0	22998	0	0	4674	0.296977	0.796053
Assembly_At5g61410para_modif70.fas	336	229	76944	2186	2841	95	0.415	48	0.21	0.592	0.408	21834	12172	18330	22422	0	0	0	0	0	0	0	0	0	0	0	110	0	16	2060	0.169651	0.585153
Assembly_At5g61530para_modif70.fas	313	231	72303	34877	48237	74	0.32	47	0.203	0.552	0.448	12866	8300	8455	7805	0	0	0	0	0	0	0	0	0	0	0	26970	0	32	7875	0.136261	0.679654
Assembly_At5g61640_modif70.fas	338	427	144326	2297	1592	164	0.384	103	0.241	0.57	0.43	41928	24227	36866	39008	0	0	0	0	0	0	0	0	0	0	0	228	0	0	2069	0.195839	0.615925
Assembly_At5g62670_modif70.fas	338	350	118300	10458	8.84	91	0.26	49	0.14	0.589	0.411	27783	22723	21564	35772	0	0	0	0	0	0	0	0	0	0	0	7336	0	0	3122	0.109461	0.74
Assembly_At5g62670para_modif70.fas	310	450	139500	37891	27162	97	0.216	66	0.147	0.576	0.424	24144	22433	20614	34418	0	0	0	0	0	0	0	0	0	0	0	4304	0	5	33582	0.157651	0.784444
Assembly_At5g62740_modif70.fas	338	771	260598	38680	14843	230	0.298	158	0.205	0.568	0.432	63703	39569	56163	62483	0	0	0	0	0	0	0	0	0	0	0	24010	0	11	14659	0.165169	0.701686
Assembly_At5g62740para_modif70.fas	338	816	275808	44365	16085	301	0.369	192	0.235	0.569	0.431	66008	39454	60123	65858	0	0	0	0	0	0	0	0	0	0	0	9001	0	1345	34019	0.250887	0.631127
Assembly_At5g63135_modif70.fas	322	157	50554	5734	11342	61	0.389	42	0.268	0.585	0.415	16383	4901	13716	9820	0	0	0	0	0	0	0	0	0	0	0	0	0	13	5721	0.084587	0.611465
Assembly_At5g63310_modif70.fas	286	346	98956	37979	38.38	81	0.234	57	0.165	0.617	0.383	18655	8944	14452	18926	0	0	0	0	0	0	0	0	0	0	0	34662	0	6	3311	0.322204	0.765896
Assembly_At5g63310para_modif70.fas	334	339	113226	52856	46682	90	0.265	54	0.159	0.53	0.47	15993	10818	16854	16705	0	0	0	0	0	0	0	0	0	0	0	49293	0	489	3074	0.32191	0.734513
Assembly_At5g63690_modif70.fas	331	182	60242	2896	4807	95	0.522	64	0.352	0.567	0.433	17964	10125	14719	14538	0	0	0	0	0	0	0	0	0	0	0	0	0	9	2887	0.0997572	0.478022
Assembly_At5g63890_modif70.fas	338	472	159536	3613	2265	182	0.386	106	0.225	0.559	0.441	44457	28354	40513	42599	0	0	0	0	0	0	0	0	0	0	0	1125	0	14	2474	0.224206	0.614407
Assembly_At5g63905_modif70.fas	308	125	38500	9522	24732	37	0.296	19	0.152	0.521	0.479	11303	7812	6084	3779	0	0	0	0	0	0	0	0	0	0	0	0	0	0	9522	0.0608788	0.704
Assembly_At5g64040_modif70.fas	333	309	102897	30096	29249	92	0.298	64	0.207	0.575	0.425	23686	15110	15821	18184	0	0	0	0	0	0	0	0	0	0	0	17374	0	0	12722	0.228817	0.702265
Assembly_At5g64180_modif70.fas	335	437	146395	7836	5353	188	0.43	110	0.252	0.58	0.42	49027	26474	31749	31309	0	0	0	0	0	0	0	0	0	0	0	1497	0	58	6281	0.267889	0.569794
Assembly_At5g64260_modif70.fas	326	396	129096	4585	3552	179	0.452	133	0.336	0.482	0.518	28654	26791	37671	31395	0	0	0	0	0	0	0	0	0	0	0	0	0	36	4549	0.115217	0.54798
Assembly_At5g64370_modif70.fas	337	203	68411	920	1345	76	0.374	49	0.241	0.567	0.433	20366	13741	15495	17889	0	0	0	0	0	0	0	0	0	0	0	0	0	366	554	0.13943	0.625616
Assembly_At5g64550_modif70.fas	338	546	184548	1964	1064	202	0.37	139	0.255	0.458	0.542	42832	34542	64414	40796	0	0	0	0	0	0	0	0	0	0	0	0	0	3	1961	0.127984	0.630037
Assembly_At5g65220_modif70.fas	337	288	97056	1564	1611	102	0.354	60	0.208	0.581	0.419	32061	14857	25130	23444	0	0	0	0	0	0	0	0	0	0	0	111	0	1	1452	0.148778	0.645833
Assembly_At5g65270_modif70.fas	338	489	165282	49788	30123	131	0.268	73	0.149	0.563	0.437	38398	22938	27154	27004	0	0	0	0	0	0	0	0	0	0	0	1848	0	1	47939	0.258183	0.732106
Assembly_At5g65620_modif70.fas	338	365	123370	11643	9437	158	0.433	83	0.227	0.547	0.453	28591	22405	28280	32451	0	0	0	0	0	0	0	0	0	0	0	10524	0	30	1089	0.1945	0.567123
Assembly_At5g65620para_modif70.fas	310	463	143530	34433	23.99	172	0.371	81	0.175	0.559	0.441	28354	21367	26768	32608	0	0	0	0	0	0	0	0	0	0	0	2486	0	2	31945	0.180009	0.62851
Assembly_At5g65980_modif70.fas	323	143	46189	7039	15.24	60	0.42	36	0.252	0.62	0.38	13001	4863	10006	11280	0	0	0	0	0	0	0	0	0	0	0	0	0	54	6985	0.183629	0.58042
Assembly_At5g65980para_modif70.fas	333	130	43290	2580	5.96	54	0.415	40	0.308	0.639	0.361	13987	5458	9259	12006	0	0	0	0	0	0	0	0	0	0	0	0	0	3	2577	0.240946	0.584615
Assembly_At5g66080_modif70.fas	334	481	160654	8218	5115	195	0.405	113	0.235	0.576	0.424	40818	24412	40150	47056	0	0	0	0	0	0	0	0	0	0	0	4329	0	13	3876	0.092047	0.594595
Assembly_At5g66080para_modif70.fas	338	452	152776	20855	13651	183	0.405	111	0.246	0.559	0.441	34512	22288	35898	39223	0	0	0	0	0	0	0	0	0	0	0	20300	0	0	555	0.1137	0.595133
Assembly_At5g66120_modif70.fas	315	127	40005	7773	19.43	41	0.323	30	0.236	0.598	0.402	9685	6372	6572	9603	0	0	0	0	0	0	0	0	0	0	0	0	0	20	7753	0.0999289	0.677165
Assembly_At5g66280_modif70.fas	338	228	77064	274	0.356	90	0.395	54	0.237	0.59	0.41	24704	8107	23387	20592	0	0	0	0	0	0	0	0	0	0	0	0	0	0	274	0.0604911	0.605263
Assembly_At5g66280para_modif70.fas	337	171	57627	487	0.845	54	0.316	31	0.181	0.577	0.423	18211	4748	19415	14766	0	0	0	0	0	0	0	0	0	0	0	0	0	0	487	0.0522254	0.684211
Assembly_At5g66290_modif70.fas	337	369	124353	21585	17358	165	0.447	92	0.249	0.587	0.413	34334	18469	23867	26098	0	0	0	0	0	0	0	0	0	0	0	13421	0	1	8163	0.295623	0.552846
Assembly_At5g66680_modif70.fas	329	445	146405	65916	45023	154	0.346	74	0.166	0.587	0.413	21410	13880	19363	25836	0	0	0	0	0	0	0	0	0	0	0	62237	0	32	3647	0.143812	0.653933
Assembly_At5g66870_modif70.fas	334	261	87174	1456	1.67	107	0.41	80	0.307	0.594	0.406	26495	15887	18895	24441	0	0	0	0	0	0	0	0	0	0	0	0	0	0	1456	0.0740387	0.590038
Assembly_At5g67380_modif70.fas	338	147	49686	73	0.147	37	0.252	20	0.136	0.58	0.42	15061	8568	12250	13734	0	0	0	0	0	0	0	0	0	0	0	0	0	0	73	0.0515343	0.748299

## Sheet: Table S5 summary DNA
Table S5. Summary statistics resulting from the processing of nuclear DNA data obtained using the Compositae1061 probe set.
Nuclear DNA data (1050 loci)	Alignment length (bp)	Number of variable sites	Proportion of variable sites	Number of PI sites	Proportion of PI sites	Missing data %
Minimum	49	12	0.10	4	0.03	0
Maximum	816	387	0.84	267	0.61	68.02
Mean	318	116	0.37	73	0.23	15.36
bp = base pairs, PI sites = parsimony-informative sites.

## Sheet: Table S6 BioGeoBEARS
Table S6. Summary statistics of biogeographic model testing in BioGeoBEARS in which likelihood scores (LnL) and corrected Akaike Information Criterion (AICc) are detailed along with the values of the free parameters (dispersal (d), extinction (e), founder-event (j)). The best fitting model (DEC+j) is highlighted in bold.
	LnL	No. Free parameters	d	e	j	AICc	AICc weights
DEC	-708.2	2	0.0043	1.0e-12	0	1421	2.8e-19
DEC+J	-664.5	3	0.0027	1.0e-12	0.0065	1335	1.00
DIVALIKE	-717.2	2	0.0053	3.3e-09	0	1438	3.6e-23
DIVALIKE+J	-673	3	0.0030	1.0e-12	0.0068	1352	0.0002
BAYAREALIKE	-795.8	2	0.0036	0.11	0	1596	2.5e-57
BAYAREALIKE+J	-681.7	3	0.0023	1.0e-07	0.0088	1369	3.5e-08

## Sheet: Table S7 range probabilities
Table S7. Ancestral range probabilities of the DEC+j model for Helichrysum, corresponding to the pie charts in Figure 3 and Figure S3
	F	N	S	G	D	T	A	L	C	E	O	P	I	R	M	FN	FS	FG	FD	FT	FA	FL	FC	FE	FO	FP	FI	FR	FM	NS	NG	ND	NT	NA.	NL	NC	NE	NO	NP	NI	NR	NM	SG	SD	ST	SA	SL	SC	SE
1	0	1	0	0	0	0	0	0	0	0	0	0	0	0	0	0	0	0	0	0	0	0	0	0	0	0	0	0	0	0	0	0	0	0	0	0	0	0	0	0	0	0	0	0	0	0	0	0	0
2	0	0	0	0	0	0	0	0	0	0	0	0	0	0	0	0	0	0	0	0	0	0	0	0	0	0	0	0	0	0	0	0	0	0	0	0	0	0	0	0	0	0	0	0	0	0	0	0	0
3	0	1	0	0	0	0	0	0	0	0	0	0	0	0	0	0	0	0	0	0	0	0	0	0	0	0	0	0	0	0	0	0	0	0	0	0	0	0	0	0	0	0	0	0	0	0	0	0	0
4	1	0	0	0	0	0	0	0	0	0	0	0	0	0	0	0	0	0	0	0	0	0	0	0	0	0	0	0	0	0	0	0	0	0	0	0	0	0	0	0	0	0	0	0	0	0	0	0	0
5	1	0	0	0	0	0	0	0	0	0	0	0	0	0	0	0	0	0	0	0	0	0	0	0	0	0	0	0	0	0	0	0	0	0	0	0	0	0	0	0	0	0	0	0	0	0	0	0	0
6	1	0	0	0	0	0	0	0	0	0	0	0	0	0	0	0	0	0	0	0	0	0	0	0	0	0	0	0	0	0	0	0	0	0	0	0	0	0	0	0	0	0	0	0	0	0	0	0	0
7	1	0	0	0	0	0	0	0	0	0	0	0	0	0	0	0	0	0	0	0	0	0	0	0	0	0	0	0	0	0	0	0	0	0	0	0	0	0	0	0	0	0	0	0	0	0	0	0	0
8	1	0	0	0	0	0	0	0	0	0	0	0	0	0	0	0	0	0	0	0	0	0	0	0	0	0	0	0	0	0	0	0	0	0	0	0	0	0	0	0	0	0	0	0	0	0	0	0	0
9	0	1	0	0	0	0	0	0	0	0	0	0	0	0	0	0	0	0	0	0	0	0	0	0	0	0	0	0	0	0	0	0	0	0	0	0	0	0	0	0	0	0	0	0	0	0	0	0	0
10	1	0	0	0	0	0	0	0	0	0	0	0	0	0	0	0	0	0	0	0	0	0	0	0	0	0	0	0	0	0	0	0	0	0	0	0	0	0	0	0	0	0	0	0	0	0	0	0	0
11	1	0	0	0	0	0	0	0	0	0	0	0	0	0	0	0	0	0	0	0	0	0	0	0	0	0	0	0	0	0	0	0	0	0	0	0	0	0	0	0	0	0	0	0	0	0	0	0	0
12	1	0	0	0	0	0	0	0	0	0	0	0	0	0	0	0	0	0	0	0	0	0	0	0	0	0	0	0	0	0	0	0	0	0	0	0	0	0	0	0	0	0	0	0	0	0	0	0	0
13	0	1	0	0	0	0	0	0	0	0	0	0	0	0	0	0	0	0	0	0	0	0	0	0	0	0	0	0	0	0	0	0	0	0	0	0	0	0	0	0	0	0	0	0	0	0	0	0	0
14	0	1	0	0	0	0	0	0	0	0	0	0	0	0	0	0	0	0	0	0	0	0	0	0	0	0	0	0	0	0	0	0	0	0	0	0	0	0	0	0	0	0	0	0	0	0	0	0	0
15	0	0	0	0	1	0	0	0	0	0	0	0	0	0	0	0	0	0	0	0	0	0	0	0	0	0	0	0	0	0	0	0	0	0	0	0	0	0	0	0	0	0	0	0	0	0	0	0	0
16	0	0	0	0	0	0	0	0	0	0	0	0	0	0	0	0	0	0	0	0	0	0	0	0	0	0	0	0	0	0	0	0	0	0	0	0	0	0	0	0	0	0	0	0	0	0	0	0	0
17	1	0	0	0	0	0	0	0	0	0	0	0	0	0	0	0	0	0	0	0	0	0	0	0	0	0	0	0	0	0	0	0	0	0	0	0	0	0	0	0	0	0	0	0	0	0	0	0	0
18	0	1	0	0	0	0	0	0	0	0	0	0	0	0	0	0	0	0	0	0	0	0	0	0	0	0	0	0	0	0	0	0	0	0	0	0	0	0	0	0	0	0	0	0	0	0	0	0	0
19	1	0	0	0	0	0	0	0	0	0	0	0	0	0	0	0	0	0	0	0	0	0	0	0	0	0	0	0	0	0	0	0	0	0	0	0	0	0	0	0	0	0	0	0	0	0	0	0	0
20	1	0	0	0	0	0	0	0	0	0	0	0	0	0	0	0	0	0	0	0	0	0	0	0	0	0	0	0	0	0	0	0	0	0	0	0	0	0	0	0	0	0	0	0	0	0	0	0	0
21	0	1	0	0	0	0	0	0	0	0	0	0	0	0	0	0	0	0	0	0	0	0	0	0	0	0	0	0	0	0	0	0	0	0	0	0	0	0	0	0	0	0	0	0	0	0	0	0	0
22	0	1	0	0	0	0	0	0	0	0	0	0	0	0	0	0	0	0	0	0	0	0	0	0	0	0	0	0	0	0	0	0	0	0	0	0	0	0	0	0	0	0	0	0	0	0	0	0	0
23	0	1	0	0	0	0	0	0	0	0	0	0	0	0	0	0	0	0	0	0	0	0	0	0	0	0	0	0	0	0	0	0	0	0	0	0	0	0	0	0	0	0	0	0	0	0	0	0	0
24	0	0	0	1	0	0	0	0	0	0	0	0	0	0	0	0	0	0	0	0	0	0	0	0	0	0	0	0	0	0	0	0	0	0	0	0	0	0	0	0	0	0	0	0	0	0	0	0	0
25	0	0	0	0	0	0	0	0	0	0	0	0	0	0	0	1	0	0	0	0	0	0	0	0	0	0	0	0	0	0	0	0	0	0	0	0	0	0	0	0	0	0	0	0	0	0	0	0	0
26	1	0	0	0	0	0	0	0	0	0	0	0	0	0	0	0	0	0	0	0	0	0	0	0	0	0	0	0	0	0	0	0	0	0	0	0	0	0	0	0	0	0	0	0	0	0	0	0	0
27	0	1	0	0	0	0	0	0	0	0	0	0	0	0	0	0	0	0	0	0	0	0	0	0	0	0	0	0	0	0	0	0	0	0	0	0	0	0	0	0	0	0	0	0	0	0	0	0	0
28	0	0	0	0	0	0	0	0	0	0	0	0	0	0	0	0	0	0	0	0	0	0	0	0	0	0	0	0	0	1	0	0	0	0	0	0	0	0	0	0	0	0	0	0	0	0	0	0	0
29	0	1	0	0	0	0	0	0	0	0	0	0	0	0	0	0	0	0	0	0	0	0	0	0	0	0	0	0	0	0	0	0	0	0	0	0	0	0	0	0	0	0	0	0	0	0	0	0	0
30	0	0	0	0	0	0	0	0	0	0	0	0	0	0	1	0	0	0	0	0	0	0	0	0	0	0	0	0	0	0	0	0	0	0	0	0	0	0	0	0	0	0	0	0	0	0	0	0	0
31	0	0	0	0	0	0	0	0	0	0	0	0	0	0	0	0	0	0	0	0	0	0	0	0	0	0	0	0	0	0	0	0	0	0	0	0	0	0	0	0	0	0	0	0	0	0	0	0	0
32	0	0	0	0	1	0	0	0	0	0	0	0	0	0	0	0	0	0	0	0	0	0	0	0	0	0	0	0	0	0	0	0	0	0	0	0	0	0	0	0	0	0	0	0	0	0	0	0	0
33	0	0	0	0	1	0	0	0	0	0	0	0	0	0	0	0	0	0	0	0	0	0	0	0	0	0	0	0	0	0	0	0	0	0	0	0	0	0	0	0	0	0	0	0	0	0	0	0	0
34	1	0	0	0	0	0	0	0	0	0	0	0	0	0	0	0	0	0	0	0	0	0	0	0	0	0	0	0	0	0	0	0	0	0	0	0	0	0	0	0	0	0	0	0	0	0	0	0	0
35	0	0	0	0	0	0	0	0	0	0	0	0	0	1	0	0	0	0	0	0	0	0	0	0	0	0	0	0	0	0	0	0	0	0	0	0	0	0	0	0	0	0	0	0	0	0	0	0	0
36	0	0	0	0	0	0	0	0	0	0	0	0	0	1	0	0	0	0	0	0	0	0	0	0	0	0	0	0	0	0	0	0	0	0	0	0	0	0	0	0	0	0	0	0	0	0	0	0	0
37	0	0	0	0	0	0	0	0	0	0	0	0	0	1	0	0	0	0	0	0	0	0	0	0	0	0	0	0	0	0	0	0	0	0	0	0	0	0	0	0	0	0	0	0	0	0	0	0	0
38	0	0	0	0	0	0	0	0	0	0	0	0	0	1	0	0	0	0	0	0	0	0	0	0	0	0	0	0	0	0	0	0	0	0	0	0	0	0	0	0	0	0	0	0	0	0	0	0	0
39	0	0	0	0	0	0	0	0	0	0	0	0	0	1	0	0	0	0	0	0	0	0	0	0	0	0	0	0	0	0	0	0	0	0	0	0	0	0	0	0	0	0	0	0	0	0	0	0	0
40	0	0	0	0	0	0	0	0	0	0	0	0	0	1	0	0	0	0	0	0	0	0	0	0	0	0	0	0	0	0	0	0	0	0	0	0	0	0	0	0	0	0	0	0	0	0	0	0	0
41	0	0	0	0	0	0	0	0	0	0	0	0	0	1	0	0	0	0	0	0	0	0	0	0	0	0	0	0	0	0	0	0	0	0	0	0	0	0	0	0	0	0	0	0	0	0	0	0	0
42	0	0	0	0	0	0	0	0	0	0	0	0	0	1	0	0	0	0	0	0	0	0	0	0	0	0	0	0	0	0	0	0	0	0	0	0	0	0	0	0	0	0	0	0	0	0	0	0	0
43	0	0	0	0	0	0	0	0	0	0	0	0	0	1	0	0	0	0	0	0	0	0	0	0	0	0	0	0	0	0	0	0	0	0	0	0	0	0	0	0	0	0	0	0	0	0	0	0	0
44	0	0	0	0	0	0	0	0	0	0	0	0	0	1	0	0	0	0	0	0	0	0	0	0	0	0	0	0	0	0	0	0	0	0	0	0	0	0	0	0	0	0	0	0	0	0	0	0	0
45	0	0	0	0	0	0	0	0	0	0	0	0	0	1	0	0	0	0	0	0	0	0	0	0	0	0	0	0	0	0	0	0	0	0	0	0	0	0	0	0	0	0	0	0	0	0	0	0	0
46	0	0	0	0	0	0	0	0	0	0	0	0	0	1	0	0	0	0	0	0	0	0	0	0	0	0	0	0	0	0	0	0	0	0	0	0	0	0	0	0	0	0	0	0	0	0	0	0	0
47	0	0	0	0	0	0	0	0	0	0	0	0	0	0	0	0	0	0	0	0	0	0	0	0	0	0	0	0	0	0	0	0	0	0	0	0	0	0	0	0	0	0	0	0	0	0	0	0	0
48	0	0	0	1	0	0	0	0	0	0	0	0	0	0	0	0	0	0	0	0	0	0	0	0	0	0	0	0	0	0	0	0	0	0	0	0	0	0	0	0	0	0	0	0	0	0	0	0	0
49	0	0	0	1	0	0	0	0	0	0	0	0	0	0	0	0	0	0	0	0	0	0	0	0	0	0	0	0	0	0	0	0	0	0	0	0	0	0	0	0	0	0	0	0	0	0	0	0	0
50	0	0	0	1	0	0	0	0	0	0	0	0	0	0	0	0	0	0	0	0	0	0	0	0	0	0	0	0	0	0	0	0	0	0	0	0	0	0	0	0	0	0	0	0	0	0	0	0	0
51	0	0	0	1	0	0	0	0	0	0	0	0	0	0	0	0	0	0	0	0	0	0	0	0	0	0	0	0	0	0	0	0	0	0	0	0	0	0	0	0	0	0	0	0	0	0	0	0	0
52	0	0	0	1	0	0	0	0	0	0	0	0	0	0	0	0	0	0	0	0	0	0	0	0	0	0	0	0	0	0	0	0	0	0	0	0	0	0	0	0	0	0	0	0	0	0	0	0	0
53	0	0	0	0	0	1	0	0	0	0	0	0	0	0	0	0	0	0	0	0	0	0	0	0	0	0	0	0	0	0	0	0	0	0	0	0	0	0	0	0	0	0	0	0	0	0	0	0	0
54	0	0	0	0	0	1	0	0	0	0	0	0	0	0	0	0	0	0	0	0	0	0	0	0	0	0	0	0	0	0	0	0	0	0	0	0	0	0	0	0	0	0	0	0	0	0	0	0	0
55	0	0	0	0	0	0	0	1	0	0	0	0	0	0	0	0	0	0	0	0	0	0	0	0	0	0	0	0	0	0	0	0	0	0	0	0	0	0	0	0	0	0	0	0	0	0	0	0	0
56	0	0	0	0	0	1	0	0	0	0	0	0	0	0	0	0	0	0	0	0	0	0	0	0	0	0	0	0	0	0	0	0	0	0	0	0	0	0	0	0	0	0	0	0	0	0	0	0	0
57	0	0	0	0	0	1	0	0	0	0	0	0	0	0	0	0	0	0	0	0	0	0	0	0	0	0	0	0	0	0	0	0	0	0	0	0	0	0	0	0	0	0	0	0	0	0	0	0	0
58	0	0	0	0	0	1	0	0	0	0	0	0	0	0	0	0	0	0	0	0	0	0	0	0	0	0	0	0	0	0	0	0	0	0	0	0	0	0	0	0	0	0	0	0	0	0	0	0	0
59	0	0	0	0	0	1	0	0	0	0	0	0	0	0	0	0	0	0	0	0	0	0	0	0	0	0	0	0	0	0	0	0	0	0	0	0	0	0	0	0	0	0	0	0	0	0	0	0	0
60	0	0	0	0	0	0	1	0	0	0	0	0	0	0	0	0	0	0	0	0	0	0	0	0	0	0	0	0	0	0	0	0	0	0	0	0	0	0	0	0	0	0	0	0	0	0	0	0	0
61	0	0	0	0	0	0	1	0	0	0	0	0	0	0	0	0	0	0	0	0	0	0	0	0	0	0	0	0	0	0	0	0	0	0	0	0	0	0	0	0	0	0	0	0	0	0	0	0	0
62	0	0	0	0	0	0	1	0	0	0	0	0	0	0	0	0	0	0	0	0	0	0	0	0	0	0	0	0	0	0	0	0	0	0	0	0	0	0	0	0	0	0	0	0	0	0	0	0	0
63	0	0	0	0	0	1	0	0	0	0	0	0	0	0	0	0	0	0	0	0	0	0	0	0	0	0	0	0	0	0	0	0	0	0	0	0	0	0	0	0	0	0	0	0	0	0	0	0	0
64	0	0	0	0	0	1	0	0	0	0	0	0	0	0	0	0	0	0	0	0	0	0	0	0	0	0	0	0	0	0	0	0	0	0	0	0	0	0	0	0	0	0	0	0	0	0	0	0	0
65	0	0	0	0	0	1	0	0	0	0	0	0	0	0	0	0	0	0	0	0	0	0	0	0	0	0	0	0	0	0	0	0	0	0	0	0	0	0	0	0	0	0	0	0	0	0	0	0	0
66	0	0	0	0	0	0	1	0	0	0	0	0	0	0	0	0	0	0	0	0	0	0	0	0	0	0	0	0	0	0	0	0	0	0	0	0	0	0	0	0	0	0	0	0	0	0	0	0	0
67	0	0	0	0	0	0	1	0	0	0	0	0	0	0	0	0	0	0	0	0	0	0	0	0	0	0	0	0	0	0	0	0	0	0	0	0	0	0	0	0	0	0	0	0	0	0	0	0	0
68	0	0	0	0	0	0	0	0	0	0	0	0	0	0	0	0	0	0	0	0	0	0	0	0	0	0	0	0	0	0	0	0	0	0	0	0	0	0	0	0	0	0	0	0	0	0	0	0	0
69	0	0	0	0	0	1	0	0	0	0	0	0	0	0	0	0	0	0	0	0	0	0	0	0	0	0	0	0	0	0	0	0	0	0	0	0	0	0	0	0	0	0	0	0	0	0	0	0	0
70	0	0	0	0	0	1	0	0	0	0	0	0	0	0	0	0	0	0	0	0	0	0	0	0	0	0	0	0	0	0	0	0	0	0	0	0	0	0	0	0	0	0	0	0	0	0	0	0	0
71	0	0	0	1	0	0	0	0	0	0	0	0	0	0	0	0	0	0	0	0	0	0	0	0	0	0	0	0	0	0	0	0	0	0	0	0	0	0	0	0	0	0	0	0	0	0	0	0	0
72	0	0	0	0	0	1	0	0	0	0	0	0	0	0	0	0	0	0	0	0	0	0	0	0	0	0	0	0	0	0	0	0	0	0	0	0	0	0	0	0	0	0	0	0	0	0	0	0	0
73	0	0	0	0	0	1	0	0	0	0	0	0	0	0	0	0	0	0	0	0	0	0	0	0	0	0	0	0	0	0	0	0	0	0	0	0	0	0	0	0	0	0	0	0	0	0	0	0	0
74	0	0	0	1	0	0	0	0	0	0	0	0	0	0	0	0	0	0	0	0	0	0	0	0	0	0	0	0	0	0	0	0	0	0	0	0	0	0	0	0	0	0	0	0	0	0	0	0	0
75	0	0	0	1	0	0	0	0	0	0	0	0	0	0	0	0	0	0	0	0	0	0	0	0	0	0	0	0	0	0	0	0	0	0	0	0	0	0	0	0	0	0	0	0	0	0	0	0	0
76	0	0	0	0	0	0	0	0	1	0	0	0	0	0	0	0	0	0	0	0	0	0	0	0	0	0	0	0	0	0	0	0	0	0	0	0	0	0	0	0	0	0	0	0	0	0	0	0	0
77	0	0	0	0	0	0	0	0	1	0	0	0	0	0	0	0	0	0	0	0	0	0	0	0	0	0	0	0	0	0	0	0	0	0	0	0	0	0	0	0	0	0	0	0	0	0	0	0	0
78	0	0	0	1	0	0	0	0	0	0	0	0	0	0	0	0	0	0	0	0	0	0	0	0	0	0	0	0	0	0	0	0	0	0	0	0	0	0	0	0	0	0	0	0	0	0	0	0	0
79	0	0	0	1	0	0	0	0	0	0	0	0	0	0	0	0	0	0	0	0	0	0	0	0	0	0	0	0	0	0	0	0	0	0	0	0	0	0	0	0	0	0	0	0	0	0	0	0	0
80	1	0	0	0	0	0	0	0	0	0	0	0	0	0	0	0	0	0	0	0	0	0	0	0	0	0	0	0	0	0	0	0	0	0	0	0	0	0	0	0	0	0	0	0	0	0	0	0	0
81	0	0	0	0	0	0	0	0	0	0	0	0	0	0	0	0	0	0	0	0	0	0	0	0	0	0	0	0	0	0	0	0	0	0	0	0	0	0	0	0	0	0	0	0	0	0	0	0	0
82	0	0	0	1	0	0	0	0	0	0	0	0	0	0	0	0	0	0	0	0	0	0	0	0	0	0	0	0	0	0	0	0	0	0	0	0	0	0	0	0	0	0	0	0	0	0	0	0	0
83	0	0	0	1	0	0	0	0	0	0	0	0	0	0	0	0	0	0	0	0	0	0	0	0	0	0	0	0	0	0	0	0	0	0	0	0	0	0	0	0	0	0	0	0	0	0	0	0	0
84	0	0	0	1	0	0	0	0	0	0	0	0	0	0	0	0	0	0	0	0	0	0	0	0	0	0	0	0	0	0	0	0	0	0	0	0	0	0	0	0	0	0	0	0	0	0	0	0	0
85	0	0	0	1	0	0	0	0	0	0	0	0	0	0	0	0	0	0	0	0	0	0	0	0	0	0	0	0	0	0	0	0	0	0	0	0	0	0	0	0	0	0	0	0	0	0	0	0	0
86	0	0	0	1	0	0	0	0	0	0	0	0	0	0	0	0	0	0	0	0	0	0	0	0	0	0	0	0	0	0	0	0	0	0	0	0	0	0	0	0	0	0	0	0	0	0	0	0	0
87	0	0	0	1	0	0	0	0	0	0	0	0	0	0	0	0	0	0	0	0	0	0	0	0	0	0	0	0	0	0	0	0	0	0	0	0	0	0	0	0	0	0	0	0	0	0	0	0	0
88	0	0	0	1	0	0	0	0	0	0	0	0	0	0	0	0	0	0	0	0	0	0	0	0	0	0	0	0	0	0	0	0	0	0	0	0	0	0	0	0	0	0	0	0	0	0	0	0	0
89	0	0	0	0	0	0	0	0	0	0	0	0	0	0	0	0	0	0	0	0	0	0	0	0	0	0	0	0	0	0	0	0	0	0	0	0	0	0	0	0	0	0	0	0	0	0	0	0	0
90	0	0	0	0	0	1	0	0	0	0	0	0	0	0	0	0	0	0	0	0	0	0	0	0	0	0	0	0	0	0	0	0	0	0	0	0	0	0	0	0	0	0	0	0	0	0	0	0	0
91	0	0	0	0	0	0	0	0	0	1	0	0	0	0	0	0	0	0	0	0	0	0	0	0	0	0	0	0	0	0	0	0	0	0	0	0	0	0	0	0	0	0	0	0	0	0	0	0	0
92	0	0	0	0	0	0	0	0	0	0	0	0	1	0	0	0	0	0	0	0	0	0	0	0	0	0	0	0	0	0	0	0	0	0	0	0	0	0	0	0	0	0	0	0	0	0	0	0	0
93	0	0	0	0	0	0	0	0	0	0	0	0	1	0	0	0	0	0	0	0	0	0	0	0	0	0	0	0	0	0	0	0	0	0	0	0	0	0	0	0	0	0	0	0	0	0	0	0	0
94	0	0	0	0	0	0	0	0	0	0	0	0	1	0	0	0	0	0	0	0	0	0	0	0	0	0	0	0	0	0	0	0	0	0	0	0	0	0	0	0	0	0	0	0	0	0	0	0	0
95	0	0	0	0	0	0	0	0	0	0	0	0	1	0	0	0	0	0	0	0	0	0	0	0	0	0	0	0	0	0	0	0	0	0	0	0	0	0	0	0	0	0	0	0	0	0	0	0	0
96	0	0	0	0	0	0	0	0	0	0	0	0	1	0	0	0	0	0	0	0	0	0	0	0	0	0	0	0	0	0	0	0	0	0	0	0	0	0	0	0	0	0	0	0	0	0	0	0	0
97	0	0	0	0	0	0	0	0	0	1	0	0	0	0	0	0	0	0	0	0	0	0	0	0	0	0	0	0	0	0	0	0	0	0	0	0	0	0	0	0	0	0	0	0	0	0	0	0	0
98	0	0	0	0	0	0	0	0	0	0	0	0	0	0	0	0	0	0	0	0	0	0	0	0	0	0	0	0	0	0	0	0	0	0	0	0	0	0	0	0	0	0	0	0	0	0	0	0	0
99	0	0	0	0	0	0	0	0	0	0	0	0	1	0	0	0	0	0	0	0	0	0	0	0	0	0	0	0	0	0	0	0	0	0	0	0	0	0	0	0	0	0	0	0	0	0	0	0	0
100	0	0	0	0	0	0	0	0	0	0	0	0	1	0	0	0	0	0	0	0	0	0	0	0	0	0	0	0	0	0	0	0	0	0	0	0	0	0	0	0	0	0	0	0	0	0	0	0	0
101	0	0	0	0	0	0	0	0	0	0	0	0	1	0	0	0	0	0	0	0	0	0	0	0	0	0	0	0	0	0	0	0	0	0	0	0	0	0	0	0	0	0	0	0	0	0	0	0	0
102	0	0	0	0	0	0	0	0	0	0	0	0	1	0	0	0	0	0	0	0	0	0	0	0	0	0	0	0	0	0	0	0	0	0	0	0	0	0	0	0	0	0	0	0	0	0	0	0	0
103	0	0	0	0	0	0	0	0	0	0	0	0	1	0	0	0	0	0	0	0	0	0	0	0	0	0	0	0	0	0	0	0	0	0	0	0	0	0	0	0	0	0	0	0	0	0	0	0	0
104	0	0	0	0	0	0	0	0	0	0	0	0	0	0	0	0	0	0	0	0	0	0	0	0	0	0	0	0	0	0	0	0	0	0	0	0	0	0	0	0	0	0	0	0	0	0	0	0	0
105	0	0	0	0	0	0	0	0	0	1	0	0	0	0	0	0	0	0	0	0	0	0	0	0	0	0	0	0	0	0	0	0	0	0	0	0	0	0	0	0	0	0	0	0	0	0	0	0	0
106	0	0	0	0	0	0	0	0	0	1	0	0	0	0	0	0	0	0	0	0	0	0	0	0	0	0	0	0	0	0	0	0	0	0	0	0	0	0	0	0	0	0	0	0	0	0	0	0	0
107	0	0	0	0	0	0	0	0	0	1	0	0	0	0	0	0	0	0	0	0	0	0	0	0	0	0	0	0	0	0	0	0	0	0	0	0	0	0	0	0	0	0	0	0	0	0	0	0	0
108	0	0	0	0	0	0	0	0	0	1	0	0	0	0	0	0	0	0	0	0	0	0	0	0	0	0	0	0	0	0	0	0	0	0	0	0	0	0	0	0	0	0	0	0	0	0	0	0	0
109	0	0	0	0	0	0	0	0	0	1	0	0	0	0	0	0	0	0	0	0	0	0	0	0	0	0	0	0	0	0	0	0	0	0	0	0	0	0	0	0	0	0	0	0	0	0	0	0	0
110	0	0	0	0	0	0	0	0	0	1	0	0	0	0	0	0	0	0	0	0	0	0	0	0	0	0	0	0	0	0	0	0	0	0	0	0	0	0	0	0	0	0	0	0	0	0	0	0	0
111	0	0	0	0	0	0	0	0	0	1	0	0	0	0	0	0	0	0	0	0	0	0	0	0	0	0	0	0	0	0	0	0	0	0	0	0	0	0	0	0	0	0	0	0	0	0	0	0	0
112	0	0	0	0	0	0	0	0	0	1	0	0	0	0	0	0	0	0	0	0	0	0	0	0	0	0	0	0	0	0	0	0	0	0	0	0	0	0	0	0	0	0	0	0	0	0	0	0	0
113	0	0	0	0	0	0	0	0	0	1	0	0	0	0	0	0	0	0	0	0	0	0	0	0	0	0	0	0	0	0	0	0	0	0	0	0	0	0	0	0	0	0	0	0	0	0	0	0	0
114	0	0	0	0	0	0	0	0	0	1	0	0	0	0	0	0	0	0	0	0	0	0	0	0	0	0	0	0	0	0	0	0	0	0	0	0	0	0	0	0	0	0	0	0	0	0	0	0	0
115	0	0	0	0	0	0	0	0	0	1	0	0	0	0	0	0	0	0	0	0	0	0	0	0	0	0	0	0	0	0	0	0	0	0	0	0	0	0	0	0	0	0	0	0	0	0	0	0	0
116	0	0	0	0	0	0	0	0	0	1	0	0	0	0	0	0	0	0	0	0	0	0	0	0	0	0	0	0	0	0	0	0	0	0	0	0	0	0	0	0	0	0	0	0	0	0	0	0	0
117	0	0	0	0	0	0	0	0	0	1	0	0	0	0	0	0	0	0	0	0	0	0	0	0	0	0	0	0	0	0	0	0	0	0	0	0	0	0	0	0	0	0	0	0	0	0	0	0	0
118	0	0	0	0	0	0	0	0	0	1	0	0	0	0	0	0	0	0	0	0	0	0	0	0	0	0	0	0	0	0	0	0	0	0	0	0	0	0	0	0	0	0	0	0	0	0	0	0	0
119	0	0	0	0	0	0	0	0	0	1	0	0	0	0	0	0	0	0	0	0	0	0	0	0	0	0	0	0	0	0	0	0	0	0	0	0	0	0	0	0	0	0	0	0	0	0	0	0	0
120	0	0	0	0	0	0	0	0	0	0	1	0	0	0	0	0	0	0	0	0	0	0	0	0	0	0	0	0	0	0	0	0	0	0	0	0	0	0	0	0	0	0	0	0	0	0	0	0	0
121	0	0	0	0	0	0	0	0	0	0	1	0	0	0	0	0	0	0	0	0	0	0	0	0	0	0	0	0	0	0	0	0	0	0	0	0	0	0	0	0	0	0	0	0	0	0	0	0	0
122	0	0	0	0	0	0	0	0	0	0	1	0	0	0	0	0	0	0	0	0	0	0	0	0	0	0	0	0	0	0	0	0	0	0	0	0	0	0	0	0	0	0	0	0	0	0	0	0	0
123	0	0	0	0	0	0	0	0	0	0	1	0	0	0	0	0	0	0	0	0	0	0	0	0	0	0	0	0	0	0	0	0	0	0	0	0	0	0	0	0	0	0	0	0	0	0	0	0	0
124	0	0	0	0	0	0	0	0	0	0	1	0	0	0	0	0	0	0	0	0	0	0	0	0	0	0	0	0	0	0	0	0	0	0	0	0	0	0	0	0	0	0	0	0	0	0	0	0	0
125	0	0	0	0	0	0	0	0	0	0	0	0	1	0	0	0	0	0	0	0	0	0	0	0	0	0	0	0	0	0	0	0	0	0	0	0	0	0	0	0	0	0	0	0	0	0	0	0	0
126	0	0	0	0	0	0	0	0	0	0	0	0	1	0	0	0	0	0	0	0	0	0	0	0	0	0	0	0	0	0	0	0	0	0	0	0	0	0	0	0	0	0	0	0	0	0	0	0	0
127	0	0	0	0	0	0	0	0	0	0	0	0	1	0	0	0	0	0	0	0	0	0	0	0	0	0	0	0	0	0	0	0	0	0	0	0	0	0	0	0	0	0	0	0	0	0	0	0	0
128	0	0	0	0	0	0	0	0	0	0	0	0	1	0	0	0	0	0	0	0	0	0	0	0	0	0	0	0	0	0	0	0	0	0	0	0	0	0	0	0	0	0	0	0	0	0	0	0	0
129	0	0	0	0	0	0	0	0	0	0	0	0	1	0	0	0	0	0	0	0	0	0	0	0	0	0	0	0	0	0	0	0	0	0	0	0	0	0	0	0	0	0	0	0	0	0	0	0	0
130	0	0	0	0	0	0	0	0	0	0	0	0	0	0	0	0	0	0	0	0	0	0	0	0	0	0	0	0	0	0	0	0	0	0	0	0	0	0	0	0	0	0	0	0	0	0	0	0	0
131	0	0	0	0	0	0	0	0	0	0	0	0	1	0	0	0	0	0	0	0	0	0	0	0	0	0	0	0	0	0	0	0	0	0	0	0	0	0	0	0	0	0	0	0	0	0	0	0	0
132	0	0	0	0	0	0	0	0	0	0	0	0	1	0	0	0	0	0	0	0	0	0	0	0	0	0	0	0	0	0	0	0	0	0	0	0	0	0	0	0	0	0	0	0	0	0	0	0	0
133	0	0	0	0	0	0	0	0	0	0	0	0	1	0	0	0	0	0	0	0	0	0	0	0	0	0	0	0	0	0	0	0	0	0	0	0	0	0	0	0	0	0	0	0	0	0	0	0	0
134	0	0	0	0	0	0	0	0	0	0	1	0	0	0	0	0	0	0	0	0	0	0	0	0	0	0	0	0	0	0	0	0	0	0	0	0	0	0	0	0	0	0	0	0	0	0	0	0	0
135	0	0	0	0	0	0	0	0	0	0	0	0	0	1	0	0	0	0	0	0	0	0	0	0	0	0	0	0	0	0	0	0	0	0	0	0	0	0	0	0	0	0	0	0	0	0	0	0	0
136	0	0	0	0	0	0	0	0	0	0	0	0	0	1	0	0	0	0	0	0	0	0	0	0	0	0	0	0	0	0	0	0	0	0	0	0	0	0	0	0	0	0	0	0	0	0	0	0	0
137	0	0	0	0	0	0	0	0	0	0	0	0	0	1	0	0	0	0	0	0	0	0	0	0	0	0	0	0	0	0	0	0	0	0	0	0	0	0	0	0	0	0	0	0	0	0	0	0	0
138	0	0	0	0	0	0	0	0	0	0	0	0	0	1	0	0	0	0	0	0	0	0	0	0	0	0	0	0	0	0	0	0	0	0	0	0	0	0	0	0	0	0	0	0	0	0	0	0	0
139	0	0	0	0	0	0	0	0	0	0	0	0	1	0	0	0	0	0	0	0	0	0	0	0	0	0	0	0	0	0	0	0	0	0	0	0	0	0	0	0	0	0	0	0	0	0	0	0	0
140	0	0	0	0	0	0	0	0	0	0	0	0	0	0	0	0	0	0	0	0	0	0	0	0	0	0	0	0	0	0	0	0	0	0	0	0	0	0	0	0	0	0	0	0	0	0	0	0	0
141	0	0	0	0	0	1	0	0	0	0	0	0	0	0	0	0	0	0	0	0	0	0	0	0	0	0	0	0	0	0	0	0	0	0	0	0	0	0	0	0	0	0	0	0	0	0	0	0	0
142	0	0	0	0	0	0	0	0	0	0	0	0	0	1	0	0	0	0	0	0	0	0	0	0	0	0	0	0	0	0	0	0	0	0	0	0	0	0	0	0	0	0	0	0	0	0	0	0	0
143	0	0	0	0	0	1	0	0	0	0	0	0	0	0	0	0	0	0	0	0	0	0	0	0	0	0	0	0	0	0	0	0	0	0	0	0	0	0	0	0	0	0	0	0	0	0	0	0	0
144	0	0	0	0	0	0	0	0	0	0	0	0	0	0	1	0	0	0	0	0	0	0	0	0	0	0	0	0	0	0	0	0	0	0	0	0	0	0	0	0	0	0	0	0	0	0	0	0	0
145	0	0	0	0	0	0	0	0	0	0	0	0	0	0	1	0	0	0	0	0	0	0	0	0	0	0	0	0	0	0	0	0	0	0	0	0	0	0	0	0	0	0	0	0	0	0	0	0	0
146	0	0	0	0	0	0	0	0	0	0	0	0	0	0	1	0	0	0	0	0	0	0	0	0	0	0	0	0	0	0	0	0	0	0	0	0	0	0	0	0	0	0	0	0	0	0	0	0	0
147	0	0	0	0	0	0	0	0	0	0	0	0	0	0	1	0	0	0	0	0	0	0	0	0	0	0	0	0	0	0	0	0	0	0	0	0	0	0	0	0	0	0	0	0	0	0	0	0	0
148	0	0	0	0	0	0	0	0	1	0	0	0	0	0	0	0	0	0	0	0	0	0	0	0	0	0	0	0	0	0	0	0	0	0	0	0	0	0	0	0	0	0	0	0	0	0	0	0	0
149	0	0	0	1	0	0	0	0	0	0	0	0	0	0	0	0	0	0	0	0	0	0	0	0	0	0	0	0	0	0	0	0	0	0	0	0	0	0	0	0	0	0	0	0	0	0	0	0	0
150	0	0	0	1	0	0	0	0	0	0	0	0	0	0	0	0	0	0	0	0	0	0	0	0	0	0	0	0	0	0	0	0	0	0	0	0	0	0	0	0	0	0	0	0	0	0	0	0	0
151	0	0	0	1	0	0	0	0	0	0	0	0	0	0	0	0	0	0	0	0	0	0	0	0	0	0	0	0	0	0	0	0	0	0	0	0	0	0	0	0	0	0	0	0	0	0	0	0	0
152	0	0	0	1	0	0	0	0	0	0	0	0	0	0	0	0	0	0	0	0	0	0	0	0	0	0	0	0	0	0	0	0	0	0	0	0	0	0	0	0	0	0	0	0	0	0	0	0	0
153	0	0	0	1	0	0	0	0	0	0	0	0	0	0	0	0	0	0	0	0	0	0	0	0	0	0	0	0	0	0	0	0	0	0	0	0	0	0	0	0	0	0	0	0	0	0	0	0	0
154	0	0	0	0	0	0	0	0	0	0	0	0	0	0	0	0	0	0	0	0	0	0	0	0	0	0	0	0	0	0	0	0	0	0	0	0	0	0	0	0	0	0	0	0	0	0	0	0	0
155	0	0	0	0	0	0	0	0	0	0	0	0	0	0	0	1	0	0	0	0	0	0	0	0	0	0	0	0	0	0	0	0	0	0	0	0	0	0	0	0	0	0	0	0	0	0	0	0	0
156	0	0	0	1	0	0	0	0	0	0	0	0	0	0	0	0	0	0	0	0	0	0	0	0	0	0	0	0	0	0	0	0	0	0	0	0	0	0	0	0	0	0	0	0	0	0	0	0	0
157	0	0	0	0	0	0	0	0	0	0	0	0	0	0	1	0	0	0	0	0	0	0	0	0	0	0	0	0	0	0	0	0	0	0	0	0	0	0	0	0	0	0	0	0	0	0	0	0	0
158	0	0	0	1	0	0	0	0	0	0	0	0	0	0	0	0	0	0	0	0	0	0	0	0	0	0	0	0	0	0	0	0	0	0	0	0	0	0	0	0	0	0	0	0	0	0	0	0	0
159	0	0	0	0	0	0	0	0	0	0	0	0	0	0	0	0	0	1	0	0	0	0	0	0	0	0	0	0	0	0	0	0	0	0	0	0	0	0	0	0	0	0	0	0	0	0	0	0	0
160	0	0	0	0	0	0	0	0	0	0	0	0	0	0	0	0	0	0	0	0	0	0	0	0	0	0	0	0	0	0	0	0	0	0	0	0	0	0	0	0	0	0	0	0	0	0	0	0	0
161	0	0	0	1	0	0	0	0	0	0	0	0	0	0	0	0	0	0	0	0	0	0	0	0	0	0	0	0	0	0	0	0	0	0	0	0	0	0	0	0	0	0	0	0	0	0	0	0	0
162	0	0	0	1	0	0	0	0	0	0	0	0	0	0	0	0	0	0	0	0	0	0	0	0	0	0	0	0	0	0	0	0	0	0	0	0	0	0	0	0	0	0	0	0	0	0	0	0	0
163	0	0	0	0	0	0	0	0	0	0	0	0	0	0	0	0	0	0	0	0	0	0	0	0	0	0	0	0	0	0	0	0	0	0	0	0	0	0	0	0	0	0	0	0	0	0	0	0	0
164	0	0	0	0	0	0	0	1	0	0	0	0	0	0	0	0	0	0	0	0	0	0	0	0	0	0	0	0	0	0	0	0	0	0	0	0	0	0	0	0	0	0	0	0	0	0	0	0	0
165	0	0	0	0	0	0	0	1	0	0	0	0	0	0	0	0	0	0	0	0	0	0	0	0	0	0	0	0	0	0	0	0	0	0	0	0	0	0	0	0	0	0	0	0	0	0	0	0	0
166	0	0	0	0	0	0	0	1	0	0	0	0	0	0	0	0	0	0	0	0	0	0	0	0	0	0	0	0	0	0	0	0	0	0	0	0	0	0	0	0	0	0	0	0	0	0	0	0	0
167	0	0	0	0	0	0	0	1	0	0	0	0	0	0	0	0	0	0	0	0	0	0	0	0	0	0	0	0	0	0	0	0	0	0	0	0	0	0	0	0	0	0	0	0	0	0	0	0	0
168	0	0	0	0	0	0	0	1	0	0	0	0	0	0	0	0	0	0	0	0	0	0	0	0	0	0	0	0	0	0	0	0	0	0	0	0	0	0	0	0	0	0	0	0	0	0	0	0	0
169	0	0	0	1	0	0	0	0	0	0	0	0	0	0	0	0	0	0	0	0	0	0	0	0	0	0	0	0	0	0	0	0	0	0	0	0	0	0	0	0	0	0	0	0	0	0	0	0	0
170	0	0	0	0	0	1	0	0	0	0	0	0	0	0	0	0	0	0	0	0	0	0	0	0	0	0	0	0	0	0	0	0	0	0	0	0	0	0	0	0	0	0	0	0	0	0	0	0	0
171	0	0	0	0	0	1	0	0	0	0	0	0	0	0	0	0	0	0	0	0	0	0	0	0	0	0	0	0	0	0	0	0	0	0	0	0	0	0	0	0	0	0	0	0	0	0	0	0	0
172	0	0	0	0	0	1	0	0	0	0	0	0	0	0	0	0	0	0	0	0	0	0	0	0	0	0	0	0	0	0	0	0	0	0	0	0	0	0	0	0	0	0	0	0	0	0	0	0	0
173	0	0	0	0	0	0	1	0	0	0	0	0	0	0	0	0	0	0	0	0	0	0	0	0	0	0	0	0	0	0	0	0	0	0	0	0	0	0	0	0	0	0	0	0	0	0	0	0	0
174	0	0	0	0	0	0	0	0	0	0	0	1	0	0	0	0	0	0	0	0	0	0	0	0	0	0	0	0	0	0	0	0	0	0	0	0	0	0	0	0	0	0	0	0	0	0	0	0	0
175	0	0	0	0	0	0	1	0	0	0	0	0	0	0	0	0	0	0	0	0	0	0	0	0	0	0	0	0	0	0	0	0	0	0	0	0	0	0	0	0	0	0	0	0	0	0	0	0	0
176	0	0	0	0	0	0	1	0	0	0	0	0	0	0	0	0	0	0	0	0	0	0	0	0	0	0	0	0	0	0	0	0	0	0	0	0	0	0	0	0	0	0	0	0	0	0	0	0	0
177	0	0	0	0	0	0	1	0	0	0	0	0	0	0	0	0	0	0	0	0	0	0	0	0	0	0	0	0	0	0	0	0	0	0	0	0	0	0	0	0	0	0	0	0	0	0	0	0	0
178	0	0	0	0	0	0	0	0	0	0	0	0	0	0	1	0	0	0	0	0	0	0	0	0	0	0	0	0	0	0	0	0	0	0	0	0	0	0	0	0	0	0	0	0	0	0	0	0	0
179	0	0	0	0	0	0	0	0	0	0	0	0	0	0	1	0	0	0	0	0	0	0	0	0	0	0	0	0	0	0	0	0	0	0	0	0	0	0	0	0	0	0	0	0	0	0	0	0	0
180	0	0	0	0	0	0	0	0	0	0	0	0	0	0	1	0	0	0	0	0	0	0	0	0	0	0	0	0	0	0	0	0	0	0	0	0	0	0	0	0	0	0	0	0	0	0	0	0	0
181	0	0	0	0	0	0	0	0	0	0	0	0	0	0	1	0	0	0	0	0	0	0	0	0	0	0	0	0	0	0	0	0	0	0	0	0	0	0	0	0	0	0	0	0	0	0	0	0	0
182	0	0	0	0	0	0	0	0	0	0	0	0	0	0	1	0	0	0	0	0	0	0	0	0	0	0	0	0	0	0	0	0	0	0	0	0	0	0	0	0	0	0	0	0	0	0	0	0	0
183	0	0	0	0	0	0	0	0	0	0	0	0	0	0	1	0	0	0	0	0	0	0	0	0	0	0	0	0	0	0	0	0	0	0	0	0	0	0	0	0	0	0	0	0	0	0	0	0	0
184	0	0	0	0	0	0	0	0	0	0	0	0	0	0	1	0	0	0	0	0	0	0	0	0	0	0	0	0	0	0	0	0	0	0	0	0	0	0	0	0	0	0	0	0	0	0	0	0	0
185	0	0	0	0	0	0	0	0	0	0	0	0	0	0	1	0	0	0	0	0	0	0	0	0	0	0	0	0	0	0	0	0	0	0	0	0	0	0	0	0	0	0	0	0	0	0	0	0	0
186	0	0	0	0	0	0	0	0	0	0	0	0	0	0	1	0	0	0	0	0	0	0	0	0	0	0	0	0	0	0	0	0	0	0	0	0	0	0	0	0	0	0	0	0	0	0	0	0	0
187	0	0	0	0	0	0	0	0	0	0	0	0	0	0	1	0	0	0	0	0	0	0	0	0	0	0	0	0	0	0	0	0	0	0	0	0	0	0	0	0	0	0	0	0	0	0	0	0	0
188	0	0	0	0	0	0	0	0	0	0	0	0	0	0	1	0	0	0	0	0	0	0	0	0	0	0	0	0	0	0	0	0	0	0	0	0	0	0	0	0	0	0	0	0	0	0	0	0	0
189	0	0	0	0	0	0	0	0	0	0	0	0	0	0	1	0	0	0	0	0	0	0	0	0	0	0	0	0	0	0	0	0	0	0	0	0	0	0	0	0	0	0	0	0	0	0	0	0	0
190	0	0	0	0	0	0	0	0	0	0	0	0	0	0	1	0	0	0	0	0	0	0	0	0	0	0	0	0	0	0	0	0	0	0	0	0	0	0	0	0	0	0	0	0	0	0	0	0	0
191	0	0	0	0	0	0	0	0	0	0	0	0	0	0	1	0	0	0	0	0	0	0	0	0	0	0	0	0	0	0	0	0	0	0	0	0	0	0	0	0	0	0	0	0	0	0	0	0	0
192	0	0	0	0	0	1	0	0	0	0	0	0	0	0	0	0	0	0	0	0	0	0	0	0	0	0	0	0	0	0	0	0	0	0	0	0	0	0	0	0	0	0	0	0	0	0	0	0	0
193	0	0	0	0	0	0	0	0	0	0	0	0	0	0	1	0	0	0	0	0	0	0	0	0	0	0	0	0	0	0	0	0	0	0	0	0	0	0	0	0	0	0	0	0	0	0	0	0	0
194	0	0	0	0	0	0	0	0	0	0	0	0	0	0	1	0	0	0	0	0	0	0	0	0	0	0	0	0	0	0	0	0	0	0	0	0	0	0	0	0	0	0	0	0	0	0	0	0	0
195	0	0	0	0	0	0	0	0	0	0	0	0	0	0	1	0	0	0	0	0	0	0	0	0	0	0	0	0	0	0	0	0	0	0	0	0	0	0	0	0	0	0	0	0	0	0	0	0	0
196	0	0	0	0	0	0	0	0	0	0	0	0	0	0	1	0	0	0	0	0	0	0	0	0	0	0	0	0	0	0	0	0	0	0	0	0	0	0	0	0	0	0	0	0	0	0	0	0	0
197	0	0	0	0	0	0	0	0	0	0	0	0	0	0	1	0	0	0	0	0	0	0	0	0	0	0	0	0	0	0	0	0	0	0	0	0	0	0	0	0	0	0	0	0	0	0	0	0	0
198	0	0	0	0	0	0	0	0	0	0	0	0	0	0	1	0	0	0	0	0	0	0	0	0	0	0	0	0	0	0	0	0	0	0	0	0	0	0	0	0	0	0	0	0	0	0	0	0	0
199	0	0	0	0	0	0	0	0	0	0	0	0	0	0	1	0	0	0	0	0	0	0	0	0	0	0	0	0	0	0	0	0	0	0	0	0	0	0	0	0	0	0	0	0	0	0	0	0	0
200	0	0	0	0	0	0	0	0	0	0	0	0	0	0	1	0	0	0	0	0	0	0	0	0	0	0	0	0	0	0	0	0	0	0	0	0	0	0	0	0	0	0	0	0	0	0	0	0	0
201	0	0	0	0	0	0	0	0	0	0	0	0	0	0	1	0	0	0	0	0	0	0	0	0	0	0	0	0	0	0	0	0	0	0	0	0	0	0	0	0	0	0	0	0	0	0	0	0	0
202	0	0	0	0	0	0	0	0	0	0	0	0	0	0	1	0	0	0	0	0	0	0	0	0	0	0	0	0	0	0	0	0	0	0	0	0	0	0	0	0	0	0	0	0	0	0	0	0	0
203	0	0	0	0	0	0	0	0	0	0	0	0	0	0	1	0	0	0	0	0	0	0	0	0	0	0	0	0	0	0	0	0	0	0	0	0	0	0	0	0	0	0	0	0	0	0	0	0	0
204	0	0	0	0	0	0	0	0	0	0	0	0	0	0	1	0	0	0	0	0	0	0	0	0	0	0	0	0	0	0	0	0	0	0	0	0	0	0	0	0	0	0	0	0	0	0	0	0	0
205	0	0	0	0	0	0	0	0	0	0	0	0	0	0	1	0	0	0	0	0	0	0	0	0	0	0	0	0	0	0	0	0	0	0	0	0	0	0	0	0	0	0	0	0	0	0	0	0	0
206	0	0	0	0	0	0	0	0	0	0	0	0	0	0	1	0	0	0	0	0	0	0	0	0	0	0	0	0	0	0	0	0	0	0	0	0	0	0	0	0	0	0	0	0	0	0	0	0	0
207	0	0	0	0	0	0	0	0	0	0	0	0	0	0	1	0	0	0	0	0	0	0	0	0	0	0	0	0	0	0	0	0	0	0	0	0	0	0	0	0	0	0	0	0	0	0	0	0	0
208	0	0	0	0	0	0	0	0	0	0	0	0	0	0	1	0	0	0	0	0	0	0	0	0	0	0	0	0	0	0	0	0	0	0	0	0	0	0	0	0	0	0	0	0	0	0	0	0	0
209	0	0	0	0	0	0	0	0	0	0	0	0	0	0	1	0	0	0	0	0	0	0	0	0	0	0	0	0	0	0	0	0	0	0	0	0	0	0	0	0	0	0	0	0	0	0	0	0	0
210	0	0	0	0	0	0	0	0	0	0	0	0	0	0	1	0	0	0	0	0	0	0	0	0	0	0	0	0	0	0	0	0	0	0	0	0	0	0	0	0	0	0	0	0	0	0	0	0	0
211	0	0	0	0	0	0	0	0	0	0	0	0	0	0	1	0	0	0	0	0	0	0	0	0	0	0	0	0	0	0	0	0	0	0	0	0	0	0	0	0	0	0	0	0	0	0	0	0	0
212	0	0	0	0	0	0	0	0	0	0	0	0	0	0	1	0	0	0	0	0	0	0	0	0	0	0	0	0	0	0	0	0	0	0	0	0	0	0	0	0	0	0	0	0	0	0	0	0	0
213	0	0	0	1	0	0	0	0	0	0	0	0	0	0	0	0	0	0	0	0	0	0	0	0	0	0	0	0	0	0	0	0	0	0	0	0	0	0	0	0	0	0	0	0	0	0	0	0	0
214	0	0	0	1	0	0	0	0	0	0	0	0	0	0	0	0	0	0	0	0	0	0	0	0	0	0	0	0	0	0	0	0	0	0	0	0	0	0	0	0	0	0	0	0	0	0	0	0	0
215	0	0	0	0	0	0	0	0	0	0	0	0	0	0	0	0	0	0	0	0	0	0	0	0	0	0	0	0	0	0	0	0	0	0	0	0	0	0	0	0	0	0	0	0	0	0	0	0	0
216	0	0	0	1	0	0	0	0	0	0	0	0	0	0	0	0	0	0	0	0	0	0	0	0	0	0	0	0	0	0	0	0	0	0	0	0	0	0	0	0	0	0	0	0	0	0	0	0	0
217	0	0	0	1	0	0	0	0	0	0	0	0	0	0	0	0	0	0	0	0	0	0	0	0	0	0	0	0	0	0	0	0	0	0	0	0	0	0	0	0	0	0	0	0	0	0	0	0	0
218	0	0	0	1	0	0	0	0	0	0	0	0	0	0	0	0	0	0	0	0	0	0	0	0	0	0	0	0	0	0	0	0	0	0	0	0	0	0	0	0	0	0	0	0	0	0	0	0	0
219	0	0	0	1	0	0	0	0	0	0	0	0	0	0	0	0	0	0	0	0	0	0	0	0	0	0	0	0	0	0	0	0	0	0	0	0	0	0	0	0	0	0	0	0	0	0	0	0	0
220	0	0	0	0	1	0	0	0	0	0	0	0	0	0	0	0	0	0	0	0	0	0	0	0	0	0	0	0	0	0	0	0	0	0	0	0	0	0	0	0	0	0	0	0	0	0	0	0	0
221	0	0	0	1	0	0	0	0	0	0	0	0	0	0	0	0	0	0	0	0	0	0	0	0	0	0	0	0	0	0	0	0	0	0	0	0	0	0	0	0	0	0	0	0	0	0	0	0	0
222	0	0	0	1	0	0	0	0	0	0	0	0	0	0	0	0	0	0	0	0	0	0	0	0	0	0	0	0	0	0	0	0	0	0	0	0	0	0	0	0	0	0	0	0	0	0	0	0	0
223	0	0	0	1	0	0	0	0	0	0	0	0	0	0	0	0	0	0	0	0	0	0	0	0	0	0	0	0	0	0	0	0	0	0	0	0	0	0	0	0	0	0	0	0	0	0	0	0	0
224	0	0	0	1	0	0	0	0	0	0	0	0	0	0	0	0	0	0	0	0	0	0	0	0	0	0	0	0	0	0	0	0	0	0	0	0	0	0	0	0	0	0	0	0	0	0	0	0	0
225	0	0	0	0	0	0	0	0	0	0	0	0	0	0	0	0	0	0	0	0	0	0	0	0	0	0	0	0	0	0	0	0	0	0	0	0	0	0	0	0	0	0	0	0	0	0	0	0	0
226	0	0	0	0	0	1	0	0	0	0	0	0	0	0	0	0	0	0	0	0	0	0	0	0	0	0	0	0	0	0	0	0	0	0	0	0	0	0	0	0	0	0	0	0	0	0	0	0	0
227	0	0	0	1	0	0	0	0	0	0	0	0	0	0	0	0	0	0	0	0	0	0	0	0	0	0	0	0	0	0	0	0	0	0	0	0	0	0	0	0	0	0	0	0	0	0	0	0	0
228	0	0	0	1	0	0	0	0	0	0	0	0	0	0	0	0	0	0	0	0	0	0	0	0	0	0	0	0	0	0	0	0	0	0	0	0	0	0	0	0	0	0	0	0	0	0	0	0	0
229	0	0	0	0	0	0	0	0	0	0	0	0	0	0	0	0	0	0	0	0	0	0	0	0	0	0	0	0	0	0	0	0	0	0	0	0	0	0	0	0	0	0	0	0	0	0	0	0	0
230	0	0	0	1	0	0	0	0	0	0	0	0	0	0	0	0	0	0	0	0	0	0	0	0	0	0	0	0	0	0	0	0	0	0	0	0	0	0	0	0	0	0	0	0	0	0	0	0	0
231	0	0	0	0	0	0	0	0	0	0	0	0	0	0	0	0	0	0	0	0	0	0	0	0	0	0	0	0	0	0	0	0	0	0	0	0	0	0	0	0	0	0	0	0	0	0	0	0	0
232	0	0	0	1	0	0	0	0	0	0	0	0	0	0	0	0	0	0	0	0	0	0	0	0	0	0	0	0	0	0	0	0	0	0	0	0	0	0	0	0	0	0	0	0	0	0	0	0	0
233	0	0	0	0	0	0	0	0	0	0	0	0	0	0	0	0	0	0	0	0	0	0	0	0	0	0	0	0	0	0	0	0	0	0	0	0	0	0	0	0	0	0	0	0	0	0	0	0	0
234	0	0	0	1	0	0	0	0	0	0	0	0	0	0	0	0	0	0	0	0	0	0	0	0	0	0	0	0	0	0	0	0	0	0	0	0	0	0	0	0	0	0	0	0	0	0	0	0	0
235	0	0	1	0	0	0	0	0	0	0	0	0	0	0	0	0	0	0	0	0	0	0	0	0	0	0	0	0	0	0	0	0	0	0	0	0	0	0	0	0	0	0	0	0	0	0	0	0	0
236	0	0	0	1	0	0	0	0	0	0	0	0	0	0	0	0	0	0	0	0	0	0	0	0	0	0	0	0	0	0	0	0	0	0	0	0	0	0	0	0	0	0	0	0	0	0	0	0	0
237	0	0	0	0	0	0	0	1	0	0	0	0	0	0	0	0	0	0	0	0	0	0	0	0	0	0	0	0	0	0	0	0	0	0	0	0	0	0	0	0	0	0	0	0	0	0	0	0	0
238	0	0	0	0	0	0	0	0	0	0	0	0	0	0	1	0	0	0	0	0	0	0	0	0	0	0	0	0	0	0	0	0	0	0	0	0	0	0	0	0	0	0	0	0	0	0	0	0	0
239	0	0	0	0	0	0	0	0	0	0	0	0	0	0	0	0	0	0	0	0	0	0	0	0	0	0	0	0	0	0	0	0	0	0	0	0	0	0	0	0	0	0	0	0	0	0	0	0	0
240	0	0	0	0	1	0	0	0	0	0	0	0	0	0	0	0	0	0	0	0	0	0	0	0	0	0	0	0	0	0	0	0	0	0	0	0	0	0	0	0	0	0	0	0	0	0	0	0	0
241	0	0	0	0	0	0	0	0	0	0	0	0	0	0	0	0	0	0	0	0	0	0	0	0	0	0	0	0	0	0	0	0	0	0	0	0	0	0	0	0	0	0	0	0	0	0	0	0	0
242	0	0	0	0	0	0	0	0	1	0	0	0	0	0	0	0	0	0	0	0	0	0	0	0	0	0	0	0	0	0	0	0	0	0	0	0	0	0	0	0	0	0	0	0	0	0	0	0	0
243	0	0	0	1	0	0	0	0	0	0	0	0	0	0	0	0	0	0	0	0	0	0	0	0	0	0	0	0	0	0	0	0	0	0	0	0	0	0	0	0	0	0	0	0	0	0	0	0	0
244	0	0	0	1	0	0	0	0	0	0	0	0	0	0	0	0	0	0	0	0	0	0	0	0	0	0	0	0	0	0	0	0	0	0	0	0	0	0	0	0	0	0	0	0	0	0	0	0	0
245	0	0	0	1	0	0	0	0	0	0	0	0	0	0	0	0	0	0	0	0	0	0	0	0	0	0	0	0	0	0	0	0	0	0	0	0	0	0	0	0	0	0	0	0	0	0	0	0	0
246	0	0	0	0	0	1	0	0	0	0	0	0	0	0	0	0	0	0	0	0	0	0	0	0	0	0	0	0	0	0	0	0	0	0	0	0	0	0	0	0	0	0	0	0	0	0	0	0	0
247	0	0	0	1	0	0	0	0	0	0	0	0	0	0	0	0	0	0	0	0	0	0	0	0	0	0	0	0	0	0	0	0	0	0	0	0	0	0	0	0	0	0	0	0	0	0	0	0	0
248	0	0	0	0	0	0	0	0	0	0	0	0	0	0	0	0	0	0	0	0	0	0	0	0	0	0	0	0	0	0	0	0	0	0	0	0	0	0	0	0	0	0	0	0	0	0	0	0	0
249	1	0	0	0	0	0	0	0	0	0	0	0	0	0	0	0	0	0	0	0	0	0	0	0	0	0	0	0	0	0	0	0	0	0	0	0	0	0	0	0	0	0	0	0	0	0	0	0	0
250	1	0	0	0	0	0	0	0	0	0	0	0	0	0	0	0	0	0	0	0	0	0	0	0	0	0	0	0	0	0	0	0	0	0	0	0	0	0	0	0	0	0	0	0	0	0	0	0	0
251	0	0	0	1	0	0	0	0	0	0	0	0	0	0	0	0	0	0	0	0	0	0	0	0	0	0	0	0	0	0	0	0	0	0	0	0	0	0	0	0	0	0	0	0	0	0	0	0	0
252	0	0	0	0	1	0	0	0	0	0	0	0	0	0	0	0	0	0	0	0	0	0	0	0	0	0	0	0	0	0	0	0	0	0	0	0	0	0	0	0	0	0	0	0	0	0	0	0	0
253	0	0	0	1	0	0	0	0	0	0	0	0	0	0	0	0	0	0	0	0	0	0	0	0	0	0	0	0	0	0	0	0	0	0	0	0	0	0	0	0	0	0	0	0	0	0	0	0	0
254	0	0	0	0	1	0	0	0	0	0	0	0	0	0	0	0	0	0	0	0	0	0	0	0	0	0	0	0	0	0	0	0	0	0	0	0	0	0	0	0	0	0	0	0	0	0	0	0	0
255	0	0	0	1	0	0	0	0	0	0	0	0	0	0	0	0	0	0	0	0	0	0	0	0	0	0	0	0	0	0	0	0	0	0	0	0	0	0	0	0	0	0	0	0	0	0	0	0	0
256	0	0	0	0	0	0	0	0	0	0	0	0	0	0	0	0	0	0	0	0	0	0	0	0	0	0	0	0	0	0	0	0	0	0	0	0	0	0	0	0	0	0	0	0	0	0	0	0	0
257	0	0	0	0	0	0	0	0	1	0	0	0	0	0	0	0	0	0	0	0	0	0	0	0	0	0	0	0	0	0	0	0	0	0	0	0	0	0	0	0	0	0	0	0	0	0	0	0	0
258	0	0	0	1	0	0	0	0	0	0	0	0	0	0	0	0	0	0	0	0	0	0	0	0	0	0	0	0	0	0	0	0	0	0	0	0	0	0	0	0	0	0	0	0	0	0	0	0	0
259	0	0	0	1	0	0	0	0	0	0	0	0	0	0	0	0	0	0	0	0	0	0	0	0	0	0	0	0	0	0	0	0	0	0	0	0	0	0	0	0	0	0	0	0	0	0	0	0	0
260	0	0	0	0	0	0	0	0	0	0	0	0	0	0	0	0	0	0	0	0	0	0	0	0	0	0	0	0	0	0	0	0	0	0	0	0	0	0	0	0	0	0	0	0	0	0	0	0	0
261	1	0	0	0	0	0	0	0	0	0	0	0	0	0	0	0	0	0	0	0	0	0	0	0	0	0	0	0	0	0	0	0	0	0	0	0	0	0	0	0	0	0	0	0	0	0	0	0	0
262	0	0	0	0	0	0	0	0	0	0	0	0	0	0	0	0	0	1	0	0	0	0	0	0	0	0	0	0	0	0	0	0	0	0	0	0	0	0	0	0	0	0	0	0	0	0	0	0	0
263	0	0	0	0	0	0	0	0	0	0	0	0	0	0	0	0	0	0	0	0	0	0	0	0	0	0	0	0	0	0	0	0	0	0	0	0	0	0	0	0	0	0	0	0	0	0	0	0	0
264	0	0	0	0	0	0	1	0	0	0	0	0	0	0	0	0	0	0	0	0	0	0	0	0	0	0	0	0	0	0	0	0	0	0	0	0	0	0	0	0	0	0	0	0	0	0	0	0	0
265	0	0	0	0	0	1	0	0	0	0	0	0	0	0	0	0	0	0	0	0	0	0	0	0	0	0	0	0	0	0	0	0	0	0	0	0	0	0	0	0	0	0	0	0	0	0	0	0	0
266	0	0	0	0	0	1	0	0	0	0	0	0	0	0	0	0	0	0	0	0	0	0	0	0	0	0	0	0	0	0	0	0	0	0	0	0	0	0	0	0	0	0	0	0	0	0	0	0	0
267	0	0	0	0	0	0	0	1	0	0	0	0	0	0	0	0	0	0	0	0	0	0	0	0	0	0	0	0	0	0	0	0	0	0	0	0	0	0	0	0	0	0	0	0	0	0	0	0	0
268	0	0	0	0	0	0	0	0	0	0	0	0	0	0	1	0	0	0	0	0	0	0	0	0	0	0	0	0	0	0	0	0	0	0	0	0	0	0	0	0	0	0	0	0	0	0	0	0	0
269	0	0	0	0	0	0	0	0	0	0	0	0	0	0	1	0	0	0	0	0	0	0	0	0	0	0	0	0	0	0	0	0	0	0	0	0	0	0	0	0	0	0	0	0	0	0	0	0	0
270	0	0	0	0	0	0	0	0	0	0	0	0	0	0	1	0	0	0	0	0	0	0	0	0	0	0	0	0	0	0	0	0	0	0	0	0	0	0	0	0	0	0	0	0	0	0	0	0	0
271	0	0	0	0	0	0	0	0	0	0	0	0	0	0	1	0	0	0	0	0	0	0	0	0	0	0	0	0	0	0	0	0	0	0	0	0	0	0	0	0	0	0	0	0	0	0	0	0	0
272	0	0	0	0	0	0	0	0	0	0	0	0	0	0	1	0	0	0	0	0	0	0	0	0	0	0	0	0	0	0	0	0	0	0	0	0	0	0	0	0	0	0	0	0	0	0	0	0	0
273	0	0	0	0	0	0	0	0	0	0	0	0	0	0	1	0	0	0	0	0	0	0	0	0	0	0	0	0	0	0	0	0	0	0	0	0	0	0	0	0	0	0	0	0	0	0	0	0	0
274	0	0	0	0	0	0	0	0	0	0	0	0	0	0	1	0	0	0	0	0	0	0	0	0	0	0	0	0	0	0	0	0	0	0	0	0	0	0	0	0	0	0	0	0	0	0	0	0	0
275	0	0	0	0	0	0	0	0	0	0	0	0	0	0	1	0	0	0	0	0	0	0	0	0	0	0	0	0	0	0	0	0	0	0	0	0	0	0	0	0	0	0	0	0	0	0	0	0	0
276	0	0	0	0	0	0	0	0	0	0	0	0	0	0	1	0	0	0	0	0	0	0	0	0	0	0	0	0	0	0	0	0	0	0	0	0	0	0	0	0	0	0	0	0	0	0	0	0	0
277	0	0	0	0	0	0	0	0	0	0	0	0	0	0	1	0	0	0	0	0	0	0	0	0	0	0	0	0	0	0	0	0	0	0	0	0	0	0	0	0	0	0	0	0	0	0	0	0	0
278	0	0	0	0	0	0	0	0	0	0	0	0	0	0	1	0	0	0	0	0	0	0	0	0	0	0	0	0	0	0	0	0	0	0	0	0	0	0	0	0	0	0	0	0	0	0	0	0	0
279	0	0	0	0	0	0	0	0	0	0	0	0	0	0	1	0	0	0	0	0	0	0	0	0	0	0	0	0	0	0	0	0	0	0	0	0	0	0	0	0	0	0	0	0	0	0	0	0	0
280	0	0	0	0	0	0	0	0	0	0	0	0	0	0	1	0	0	0	0	0	0	0	0	0	0	0	0	0	0	0	0	0	0	0	0	0	0	0	0	0	0	0	0	0	0	0	0	0	0
281	0	0	0	0	0	0	0	0	0	0	0	0	0	0	1	0	0	0	0	0	0	0	0	0	0	0	0	0	0	0	0	0	0	0	0	0	0	0	0	0	0	0	0	0	0	0	0	0	0
282	0	0	0	0	0	0	0	0	0	0	0	0	0	0	1	0	0	0	0	0	0	0	0	0	0	0	0	0	0	0	0	0	0	0	0	0	0	0	0	0	0	0	0	0	0	0	0	0	0
283	0	0	0	0	0	0	0	0	0	0	0	0	0	0	1	0	0	0	0	0	0	0	0	0	0	0	0	0	0	0	0	0	0	0	0	0	0	0	0	0	0	0	0	0	0	0	0	0	0
284	0	0	0	0	0	0	0	0	0	0	0	0	0	0	1	0	0	0	0	0	0	0	0	0	0	0	0	0	0	0	0	0	0	0	0	0	0	0	0	0	0	0	0	0	0	0	0	0	0
285	0	0	0	0	0	0	0	0	0	0	0	0	0	0	1	0	0	0	0	0	0	0	0	0	0	0	0	0	0	0	0	0	0	0	0	0	0	0	0	0	0	0	0	0	0	0	0	0	0
286	0	0	0	0	0	0	0	0	0	0	0	0	0	0	1	0	0	0	0	0	0	0	0	0	0	0	0	0	0	0	0	0	0	0	0	0	0	0	0	0	0	0	0	0	0	0	0	0	0
287	0	0	0	0	0	0	0	0	0	0	0	0	0	0	1	0	0	0	0	0	0	0	0	0	0	0	0	0	0	0	0	0	0	0	0	0	0	0	0	0	0	0	0	0	0	0	0	0	0
288	0	0	0	0	0	0	0	0	0	0	0	0	0	0	1	0	0	0	0	0	0	0	0	0	0	0	0	0	0	0	0	0	0	0	0	0	0	0	0	0	0	0	0	0	0	0	0	0	0
289	0	0	0	0	0	0	0	0	0	0	0	0	0	0	1	0	0	0	0	0	0	0	0	0	0	0	0	0	0	0	0	0	0	0	0	0	0	0	0	0	0	0	0	0	0	0	0	0	0
290	0	0	0	0	0	0	0	0	0	0	0	0	0	0	1	0	0	0	0	0	0	0	0	0	0	0	0	0	0	0	0	0	0	0	0	0	0	0	0	0	0	0	0	0	0	0	0	0	0
291	0	0	0	0	0	0	0	0	0	0	0	0	0	0	1	0	0	0	0	0	0	0	0	0	0	0	0	0	0	0	0	0	0	0	0	0	0	0	0	0	0	0	0	0	0	0	0	0	0
292	1	0	0	0	0	0	0	0	0	0	0	0	0	0	0	0	0	0	0	0	0	0	0	0	0	0	0	0	0	0	0	0	0	0	0	0	0	0	0	0	0	0	0	0	0	0	0	0	0
293	0	0	0	1	0	0	0	0	0	0	0	0	0	0	0	0	0	0	0	0	0	0	0	0	0	0	0	0	0	0	0	0	0	0	0	0	0	0	0	0	0	0	0	0	0	0	0	0	0
294	0	0	0	1	0	0	0	0	0	0	0	0	0	0	0	0	0	0	0	0	0	0	0	0	0	0	0	0	0	0	0	0	0	0	0	0	0	0	0	0	0	0	0	0	0	0	0	0	0
295	0	0	0	1	0	0	0	0	0	0	0	0	0	0	0	0	0	0	0	0	0	0	0	0	0	0	0	0	0	0	0	0	0	0	0	0	0	0	0	0	0	0	0	0	0	0	0	0	0
296	0	0	0	1	0	0	0	0	0	0	0	0	0	0	0	0	0	0	0	0	0	0	0	0	0	0	0	0	0	0	0	0	0	0	0	0	0	0	0	0	0	0	0	0	0	0	0	0	0
297	0	0	0	0	0	0	0	0	0	0	0	0	0	0	0	0	0	1	0	0	0	0	0	0	0	0	0	0	0	0	0	0	0	0	0	0	0	0	0	0	0	0	0	0	0	0	0	0	0
298	0	0	0	1	0	0	0	0	0	0	0	0	0	0	0	0	0	0	0	0	0	0	0	0	0	0	0	0	0	0	0	0	0	0	0	0	0	0	0	0	0	0	0	0	0	0	0	0	0
299	0	0	0	1	0	0	0	0	0	0	0	0	0	0	0	0	0	0	0	0	0	0	0	0	0	0	0	0	0	0	0	0	0	0	0	0	0	0	0	0	0	0	0	0	0	0	0	0	0
300	0	0	0	0	0	0	0	0	0	0	0	0	0	0	0	0	0	0	0	0	0	0	1	0	0	0	0	0	0	0	0	0	0	0	0	0	0	0	0	0	0	0	0	0	0	0	0	0	0
301	0	0	0	1	0	0	0	0	0	0	0	0	0	0	0	0	0	0	0	0	0	0	0	0	0	0	0	0	0	0	0	0	0	0	0	0	0	0	0	0	0	0	0	0	0	0	0	0	0
302	0	0	0	0	0	0	0	0	0	0	0	0	0	0	0	0	0	0	0	0	0	0	1	0	0	0	0	0	0	0	0	0	0	0	0	0	0	0	0	0	0	0	0	0	0	0	0	0	0
303	0	0	0	0	0	0	0	0	0	0	0	0	0	0	0	0	0	0	0	0	0	0	0	0	0	0	0	0	0	0	0	0	0	0	0	0	0	0	0	0	0	0	0	0	0	0	0	0	0
304	0	0	0	1	0	0	0	0	0	0	0	0	0	0	0	0	0	0	0	0	0	0	0	0	0	0	0	0	0	0	0	0	0	0	0	0	0	0	0	0	0	0	0	0	0	0	0	0	0
305	0	1	0	0	0	0	0	0	0	0	0	0	0	0	0	0	0	0	0	0	0	0	0	0	0	0	0	0	0	0	0	0	0	0	0	0	0	0	0	0	0	0	0	0	0	0	0	0	0
306	0	0	0	0	0	0	0	0	0	0	0	0	0	0	0	1	0	0	0	0	0	0	0	0	0	0	0	0	0	0	0	0	0	0	0	0	0	0	0	0	0	0	0	0	0	0	0	0	0
307	0	1	0	0	0	0	0	0	0	0	0	0	0	0	0	0	0	0	0	0	0	0	0	0	0	0	0	0	0	0	0	0	0	0	0	0	0	0	0	0	0	0	0	0	0	0	0	0	0
308	0	0	0	1	0	0	0	0	0	0	0	0	0	0	0	0	0	0	0	0	0	0	0	0	0	0	0	0	0	0	0	0	0	0	0	0	0	0	0	0	0	0	0	0	0	0	0	0	0
309	0	0	0	0	0	0	0	0	0	0	0	0	0	0	0	0	0	0	0	0	0	0	0	0	0	0	0	0	0	0	0	0	0	0	0	0	0	0	0	0	0	0	0	0	0	0	0	0	0
310	0	0	0	0	0	0	0	0	0	0	0	0	0	0	0	0	0	0	0	0	0	0	0	0	0	0	0	0	0	0	0	0	0	0	0	0	0	0	0	0	0	0	0	0	0	0	0	0	0
311	0	0	0	1	0	0	0	0	0	0	0	0	0	0	0	0	0	0	0	0	0	0	0	0	0	0	0	0	0	0	0	0	0	0	0	0	0	0	0	0	0	0	0	0	0	0	0	0	0
312	0	0	0	1	0	0	0	0	0	0	0	0	0	0	0	0	0	0	0	0	0	0	0	0	0	0	0	0	0	0	0	0	0	0	0	0	0	0	0	0	0	0	0	0	0	0	0	0	0
313	0	0	0	1	0	0	0	0	0	0	0	0	0	0	0	0	0	0	0	0	0	0	0	0	0	0	0	0	0	0	0	0	0	0	0	0	0	0	0	0	0	0	0	0	0	0	0	0	0
314	0	0	0	1	0	0	0	0	0	0	0	0	0	0	0	0	0	0	0	0	0	0	0	0	0	0	0	0	0	0	0	0	0	0	0	0	0	0	0	0	0	0	0	0	0	0	0	0	0
315	0	0	0	1	0	0	0	0	0	0	0	0	0	0	0	0	0	0	0	0	0	0	0	0	0	0	0	0	0	0	0	0	0	0	0	0	0	0	0	0	0	0	0	0	0	0	0	0	0
316	0	0	0	1	0	0	0	0	0	0	0	0	0	0	0	0	0	0	0	0	0	0	0	0	0	0	0	0	0	0	0	0	0	0	0	0	0	0	0	0	0	0	0	0	0	0	0	0	0
317	0	0	0	1	0	0	0	0	0	0	0	0	0	0	0	0	0	0	0	0	0	0	0	0	0	0	0	0	0	0	0	0	0	0	0	0	0	0	0	0	0	0	0	0	0	0	0	0	0
318	0	0	0	1	0	0	0	0	0	0	0	0	0	0	0	0	0	0	0	0	0	0	0	0	0	0	0	0	0	0	0	0	0	0	0	0	0	0	0	0	0	0	0	0	0	0	0	0	0
319	0	0	0	0	1	0	0	0	0	0	0	0	0	0	0	0	0	0	0	0	0	0	0	0	0	0	0	0	0	0	0	0	0	0	0	0	0	0	0	0	0	0	0	0	0	0	0	0	0
320	0	0	0	1	0	0	0	0	0	0	0	0	0	0	0	0	0	0	0	0	0	0	0	0	0	0	0	0	0	0	0	0	0	0	0	0	0	0	0	0	0	0	0	0	0	0	0	0	0
321	0	0	0	0	0	0	0	0	0	0	0	0	0	0	0	0	0	0	0	0	0	0	0	0	0	0	0	0	0	0	0	0	0	0	0	0	0	0	0	0	0	0	0	0	0	0	0	0	0
322	0	0	0	1	0	0	0	0	0	0	0	0	0	0	0	0	0	0	0	0	0	0	0	0	0	0	0	0	0	0	0	0	0	0	0	0	0	0	0	0	0	0	0	0	0	0	0	0	0
323	0	0	0	0	1	0	0	0	0	0	0	0	0	0	0	0	0	0	0	0	0	0	0	0	0	0	0	0	0	0	0	0	0	0	0	0	0	0	0	0	0	0	0	0	0	0	0	0	0
324	0	0	0	1	0	0	0	0	0	0	0	0	0	0	0	0	0	0	0	0	0	0	0	0	0	0	0	0	0	0	0	0	0	0	0	0	0	0	0	0	0	0	0	0	0	0	0	0	0
325	0	0	0	0	1	0	0	0	0	0	0	0	0	0	0	0	0	0	0	0	0	0	0	0	0	0	0	0	0	0	0	0	0	0	0	0	0	0	0	0	0	0	0	0	0	0	0	0	0
326	0	0	0	0	1	0	0	0	0	0	0	0	0	0	0	0	0	0	0	0	0	0	0	0	0	0	0	0	0	0	0	0	0	0	0	0	0	0	0	0	0	0	0	0	0	0	0	0	0
327	0	0	0	0	1	0	0	0	0	0	0	0	0	0	0	0	0	0	0	0	0	0	0	0	0	0	0	0	0	0	0	0	0	0	0	0	0	0	0	0	0	0	0	0	0	0	0	0	0
328	0	0	0	0	1	0	0	0	0	0	0	0	0	0	0	0	0	0	0	0	0	0	0	0	0	0	0	0	0	0	0	0	0	0	0	0	0	0	0	0	0	0	0	0	0	0	0	0	0
329	0	0	0	1	0	0	0	0	0	0	0	0	0	0	0	0	0	0	0	0	0	0	0	0	0	0	0	0	0	0	0	0	0	0	0	0	0	0	0	0	0	0	0	0	0	0	0	0	0
330	0	0	0	0	1	0	0	0	0	0	0	0	0	0	0	0	0	0	0	0	0	0	0	0	0	0	0	0	0	0	0	0	0	0	0	0	0	0	0	0	0	0	0	0	0	0	0	0	0
331	0	0	0	0	1	0	0	0	0	0	0	0	0	0	0	0	0	0	0	0	0	0	0	0	0	0	0	0	0	0	0	0	0	0	0	0	0	0	0	0	0	0	0	0	0	0	0	0	0
332	0	1	0	0	0	0	0	0	0	0	0	0	0	0	0	0	0	0	0	0	0	0	0	0	0	0	0	0	0	0	0	0	0	0	0	0	0	0	0	0	0	0	0	0	0	0	0	0	0
333	1	0	0	0	0	0	0	0	0	0	0	0	0	0	0	0	0	0	0	0	0	0	0	0	0	0	0	0	0	0	0	0	0	0	0	0	0	0	0	0	0	0	0	0	0	0	0	0	0
334	0	1	0	0	0	0	0	0	0	0	0	0	0	0	0	0	0	0	0	0	0	0	0	0	0	0	0	0	0	0	0	0	0	0	0	0	0	0	0	0	0	0	0	0	0	0	0	0	0
335	0	0	0	0	0	0	0	0	0	0	0	0	0	0	0	1	0	0	0	0	0	0	0	0	0	0	0	0	0	0	0	0	0	0	0	0	0	0	0	0	0	0	0	0	0	0	0	0	0
336	0	1	0	0	0	0	0	0	0	0	0	0	0	0	0	0	0	0	0	0	0	0	0	0	0	0	0	0	0	0	0	0	0	0	0	0	0	0	0	0	0	0	0	0	0	0	0	0	0
337	0	0.15	0	0	0	0	0	0	0	0	0	0	0	0	0	0.14	0	0	0	0	0	0	0	0	0	0	0	0	0	0.01	0.03	0.15	0	0	0	0	0	0	0	0	0	0.01	0	0	0	0	0	0	0
338	0	0.27	0	0	0	0	0	0	0	0	0	0	0	0	0	0.01	0	0	0	0	0	0	0	0	0	0	0	0	0	0.01	0.02	0.15	0	0	0	0	0	0	0	0	0	0.01	0	0	0	0	0	0	0
339	0	0.87	0	0	0	0	0	0	0	0	0	0	0	0	0	0	0	0	0	0	0	0	0	0	0	0	0	0	0	0.03	0.02	0	0	0	0	0	0	0	0	0	0	0.03	0	0	0	0	0	0	0
340	0	0.99	0	0	0	0	0	0	0	0	0	0	0	0	0	0	0	0	0	0	0	0	0	0	0	0	0	0	0	0	0	0	0	0	0	0	0	0	0	0	0	0	0	0	0	0	0	0	0
341	0	0.98	0	0	0	0	0	0	0	0	0	0	0	0	0	0	0	0	0	0	0	0	0	0	0	0	0	0	0	0.01	0.01	0	0	0	0	0	0	0	0	0	0	0	0	0	0	0	0	0	0
342	0	0.79	0	0	0	0	0	0	0	0	0	0	0	0	0	0	0	0	0	0	0	0	0	0	0	0	0	0	0	0.09	0.09	0	0	0	0	0	0	0	0	0	0	0	0	0	0	0	0	0	0
343	0	1	0	0	0	0	0	0	0	0	0	0	0	0	0	0	0	0	0	0	0	0	0	0	0	0	0	0	0	0	0	0	0	0	0	0	0	0	0	0	0	0	0	0	0	0	0	0	0
344	0	0.99	0	0	0	0	0	0	0	0	0	0	0	0	0	0.01	0	0	0	0	0	0	0	0	0	0	0	0	0	0	0	0	0	0	0	0	0	0	0	0	0	0	0	0	0	0	0	0	0
345	0	0.97	0	0	0	0	0	0	0	0	0	0	0	0	0	0.03	0	0	0	0	0	0	0	0	0	0	0	0	0	0	0	0	0	0	0	0	0	0	0	0	0	0	0	0	0	0	0	0	0
346	0	0.82	0	0	0	0	0	0	0	0	0	0	0	0	0	0.17	0	0	0	0	0	0	0	0	0	0	0	0	0	0	0	0	0	0	0	0	0	0	0	0	0	0	0	0	0	0	0	0	0
347	0.32	0.24	0	0	0	0	0	0	0	0	0	0	0	0	0	0.44	0	0	0	0	0	0	0	0	0	0	0	0	0	0	0	0	0	0	0	0	0	0	0	0	0	0	0	0	0	0	0	0	0
348	1	0	0	0	0	0	0	0	0	0	0	0	0	0	0	0	0	0	0	0	0	0	0	0	0	0	0	0	0	0	0	0	0	0	0	0	0	0	0	0	0	0	0	0	0	0	0	0	0
349	1	0	0	0	0	0	0	0	0	0	0	0	0	0	0	0	0	0	0	0	0	0	0	0	0	0	0	0	0	0	0	0	0	0	0	0	0	0	0	0	0	0	0	0	0	0	0	0	0
350	1	0	0	0	0	0	0	0	0	0	0	0	0	0	0	0	0	0	0	0	0	0	0	0	0	0	0	0	0	0	0	0	0	0	0	0	0	0	0	0	0	0	0	0	0	0	0	0	0
351	1	0	0	0	0	0	0	0	0	0	0	0	0	0	0	0	0	0	0	0	0	0	0	0	0	0	0	0	0	0	0	0	0	0	0	0	0	0	0	0	0	0	0	0	0	0	0	0	0
352	0.29	0.23	0	0	0	0	0	0	0	0	0	0	0	0	0	0.48	0	0	0	0	0	0	0	0	0	0	0	0	0	0	0	0	0	0	0	0	0	0	0	0	0	0	0	0	0	0	0	0	0
353	1	0	0	0	0	0	0	0	0	0	0	0	0	0	0	0	0	0	0	0	0	0	0	0	0	0	0	0	0	0	0	0	0	0	0	0	0	0	0	0	0	0	0	0	0	0	0	0	0
354	1	0	0	0	0	0	0	0	0	0	0	0	0	0	0	0	0	0	0	0	0	0	0	0	0	0	0	0	0	0	0	0	0	0	0	0	0	0	0	0	0	0	0	0	0	0	0	0	0
355	0	0.93	0	0	0	0	0	0	0	0	0	0	0	0	0	0.06	0	0	0	0	0	0	0	0	0	0	0	0	0	0	0	0.01	0	0	0	0	0	0	0	0	0	0	0	0	0	0	0	0	0
356	0	0.9	0	0	0	0	0	0	0	0	0	0	0	0	0	0.07	0	0	0	0	0	0	0	0	0	0	0	0	0	0	0	0.02	0	0	0	0	0	0	0	0	0	0	0	0	0	0	0	0	0
357	0	1	0	0	0	0	0	0	0	0	0	0	0	0	0	0	0	0	0	0	0	0	0	0	0	0	0	0	0	0	0	0	0	0	0	0	0	0	0	0	0	0	0	0	0	0	0	0	0
358	0.39	0.13	0	0	0.36	0	0	0	0	0	0	0	0	0	0	0.03	0	0	0.05	0	0	0	0	0	0	0	0	0	0	0	0	0.01	0	0	0	0	0	0	0	0	0	0	0	0	0	0	0	0	0
359	0.78	0.01	0	0	0	0	0	0	0	0	0	0	0	0	0	0.18	0	0.02	0	0	0	0	0.02	0	0	0	0	0	0	0	0	0	0	0	0	0	0	0	0	0	0	0	0	0	0	0	0	0	0
360	0.88	0	0	0	0	0	0	0	0	0	0	0	0	0	0	0	0	0.05	0	0	0	0	0.05	0	0	0	0	0	0	0	0	0	0	0	0	0	0	0	0	0	0	0	0	0	0	0	0	0	0
361	0.81	0	0	0	0	0	0	0	0	0	0	0	0	0	0	0.19	0	0	0	0	0	0	0	0	0	0	0	0	0	0	0	0	0	0	0	0	0	0	0	0	0	0	0	0	0	0	0	0	0
362	0.77	0.01	0	0	0	0	0	0	0	0	0	0	0	0	0	0.21	0	0	0	0	0	0	0	0	0	0	0	0	0	0	0	0	0	0	0	0	0	0	0	0	0	0	0	0	0	0	0	0	0
363	0	0.94	0	0	0	0	0	0	0	0	0	0	0	0	0	0.03	0	0	0	0	0	0	0	0	0	0	0	0	0	0	0.03	0	0	0	0	0	0	0	0	0	0	0	0	0	0	0	0	0	0
364	0.04	0.69	0	0.05	0	0	0	0	0	0	0	0	0	0	0	0.08	0	0.01	0	0	0	0	0	0	0	0	0	0	0	0	0.08	0	0	0	0	0	0	0	0	0	0	0	0	0	0	0	0	0	0
365	0.08	0.04	0	0	0	0	0	0	0	0	0	0	0	0	0	0.88	0	0	0	0	0	0	0	0	0	0	0	0	0	0	0	0	0	0	0	0	0	0	0	0	0	0	0	0	0	0	0	0	0
366	0	0.7	0	0	0	0	0	0	0	0	0	0	0	0	0	0	0	0	0	0	0	0	0	0	0	0	0	0	0	0.08	0.04	0	0	0	0	0	0	0	0	0	0	0.07	0	0	0	0	0	0	0
367	0	0.91	0	0	0	0	0	0	0	0	0	0	0	0	0	0	0	0	0	0	0	0	0	0	0	0	0	0	0	0.09	0	0	0	0	0	0	0	0	0	0	0	0	0	0	0	0	0	0	0
368	0	0.42	0.02	0	0	0	0	0	0	0	0	0	0	0	0.01	0	0	0	0	0	0	0	0	0	0	0	0	0	0	0.06	0.06	0	0	0	0	0	0	0	0	0	0	0.1	0	0	0	0	0	0	0
369	0	0.3	0	0	0.01	0	0	0	0	0	0	0	0	0	0	0	0	0	0	0	0	0	0	0	0	0	0	0	0	0	0.01	0.17	0	0	0	0	0	0	0	0	0	0	0	0	0	0	0	0	0
370	0	0	0	0.01	0.53	0	0	0	0	0	0	0	0	0	0	0	0	0	0.02	0	0	0	0	0	0	0	0	0	0	0	0	0	0	0	0	0	0	0	0	0	0	0	0	0	0	0	0	0	0
371	0	0	0	0	0.95	0	0	0	0	0	0	0	0	0	0	0	0	0	0.05	0	0	0	0	0	0	0	0	0	0	0	0	0	0	0	0	0	0	0	0	0	0	0	0	0	0	0	0	0	0
372	0.01	0	0	0	0.73	0	0	0	0	0	0	0	0	0	0	0	0	0	0.26	0	0	0	0	0	0	0	0	0	0	0	0	0	0	0	0	0	0	0	0	0	0	0	0	0	0	0	0	0	0
373	0	0	0	0.02	0.42	0	0	0	0	0	0	0	0	0	0	0	0	0	0	0	0	0	0	0	0	0	0	0	0	0	0	0	0	0	0	0	0	0	0	0	0	0	0	0	0	0	0	0	0
374	0	0	0	1	0	0	0	0	0	0	0	0	0	0	0	0	0	0	0	0	0	0	0	0	0	0	0	0	0	0	0	0	0	0	0	0	0	0	0	0	0	0	0	0	0	0	0	0	0
375	0	0	0	1	0	0	0	0	0	0	0	0	0	0	0	0	0	0	0	0	0	0	0	0	0	0	0	0	0	0	0	0	0	0	0	0	0	0	0	0	0	0	0	0	0	0	0	0	0
376	0	0	0	0.99	0	0	0	0	0	0	0	0	0	0	0	0	0	0	0	0	0	0	0	0	0	0	0	0	0	0	0	0	0	0	0	0	0	0	0	0	0	0	0	0	0	0	0	0	0
377	0	0	0	0.88	0	0.01	0	0	0	0	0	0	0	0	0	0	0	0	0	0	0	0	0	0	0	0	0	0	0	0	0	0	0	0	0	0	0	0	0	0	0	0	0	0	0	0	0	0	0
378	0	0	0	0.06	0	0.74	0	0	0	0	0	0	0	0.08	0	0	0	0	0	0	0	0	0	0	0	0	0	0	0	0	0	0	0	0	0	0	0	0	0	0	0	0	0	0	0	0	0	0	0
379	0	0	0	0.05	0	0.7	0	0	0	0	0	0	0	0.08	0	0	0	0	0	0	0	0	0	0	0	0	0	0	0	0	0	0	0	0	0	0	0	0	0	0	0	0	0	0	0	0	0	0	0
380	0	0	0	0	0	0.01	0	0	0	0	0	0	0	0.65	0	0	0	0	0	0	0	0	0	0	0	0	0	0	0	0	0	0	0	0	0	0	0	0	0	0	0	0	0	0	0	0	0	0	0
381	0	0	0	0	0	0	0	0	0	0	0	0	0	1	0	0	0	0	0	0	0	0	0	0	0	0	0	0	0	0	0	0	0	0	0	0	0	0	0	0	0	0	0	0	0	0	0	0	0
382	0	0	0	0	0	0	0	0	0	0	0	0	0	1	0	0	0	0	0	0	0	0	0	0	0	0	0	0	0	0	0	0	0	0	0	0	0	0	0	0	0	0	0	0	0	0	0	0	0
383	0	0	0	0	0	0	0	0	0	0	0	0	0	1	0	0	0	0	0	0	0	0	0	0	0	0	0	0	0	0	0	0	0	0	0	0	0	0	0	0	0	0	0	0	0	0	0	0	0
384	0	0	0	0	0	0	0	0	0	0	0	0	0	1	0	0	0	0	0	0	0	0	0	0	0	0	0	0	0	0	0	0	0	0	0	0	0	0	0	0	0	0	0	0	0	0	0	0	0
385	0	0	0	0	0	0	0	0	0	0	0	0	0	1	0	0	0	0	0	0	0	0	0	0	0	0	0	0	0	0	0	0	0	0	0	0	0	0	0	0	0	0	0	0	0	0	0	0	0
386	0	0	0	0	0	0	0	0	0	0	0	0	0	1	0	0	0	0	0	0	0	0	0	0	0	0	0	0	0	0	0	0	0	0	0	0	0	0	0	0	0	0	0	0	0	0	0	0	0
387	0	0	0	0	0	0	0	0	0	0	0	0	0	0.64	0	0	0	0	0	0	0	0	0	0	0	0	0	0	0	0	0	0	0	0	0	0	0	0	0	0	0	0	0	0	0	0	0	0	0
388	0	0	0	0	0	0	0	0	0	0	0	0	0	1	0	0	0	0	0	0	0	0	0	0	0	0	0	0	0	0	0	0	0	0	0	0	0	0	0	0	0	0	0	0	0	0	0	0	0
389	0	0	0	0	0	0.01	0	0	0	0	0	0	0	0.52	0	0	0	0	0	0	0	0	0	0	0	0	0	0	0	0	0	0	0	0	0	0	0	0	0	0	0	0	0	0	0	0	0	0	0
390	0	0	0	0	0	0	0	0	0	0	0	0	0	1	0	0	0	0	0	0	0	0	0	0	0	0	0	0	0	0	0	0	0	0	0	0	0	0	0	0	0	0	0	0	0	0	0	0	0
391	0	0	0	0	0	0	0	0	0	0	0	0	0	1	0	0	0	0	0	0	0	0	0	0	0	0	0	0	0	0	0	0	0	0	0	0	0	0	0	0	0	0	0	0	0	0	0	0	0
392	0	0	0	0.05	0	0.81	0	0	0	0	0	0	0	0	0	0	0	0	0	0	0	0	0	0	0	0	0	0	0	0	0	0	0	0	0	0	0	0	0	0	0	0	0	0	0	0	0	0	0
393	0	0	0	0.07	0	0.75	0	0	0	0	0	0	0	0	0	0	0	0	0	0	0	0	0	0	0	0	0	0	0	0	0	0	0	0	0	0	0	0	0	0	0	0	0	0	0	0	0	0	0
394	0	0	0	1	0	0	0	0	0	0	0	0	0	0	0	0	0	0	0	0	0	0	0	0	0	0	0	0	0	0	0	0	0	0	0	0	0	0	0	0	0	0	0	0	0	0	0	0	0
395	0	0	0	1	0	0	0	0	0	0	0	0	0	0	0	0	0	0	0	0	0	0	0	0	0	0	0	0	0	0	0	0	0	0	0	0	0	0	0	0	0	0	0	0	0	0	0	0	0
396	0	0	0	1	0	0	0	0	0	0	0	0	0	0	0	0	0	0	0	0	0	0	0	0	0	0	0	0	0	0	0	0	0	0	0	0	0	0	0	0	0	0	0	0	0	0	0	0	0
397	0	0	0	1	0	0	0	0	0	0	0	0	0	0	0	0	0	0	0	0	0	0	0	0	0	0	0	0	0	0	0	0	0	0	0	0	0	0	0	0	0	0	0	0	0	0	0	0	0
398	0	0	0	0	0	0.87	0	0	0	0	0	0	0	0	0	0	0	0	0	0	0	0	0	0	0	0	0	0	0	0	0	0	0	0	0	0	0	0	0	0	0	0	0	0	0	0	0	0	0
399	0	0	0	0	0	0.98	0	0	0	0	0	0	0	0	0	0	0	0	0	0	0	0	0	0	0	0	0	0	0	0	0	0	0	0	0	0	0	0	0	0	0	0	0	0	0	0	0	0	0
400	0	0	0	0	0	0.99	0	0	0	0	0	0	0	0	0	0	0	0	0	0	0	0	0	0	0	0	0	0	0	0	0	0	0	0	0	0	0	0	0	0	0	0	0	0	0	0	0	0	0
401	0	0	0	0	0	0.98	0	0	0	0	0	0	0	0	0	0	0	0	0	0	0	0	0	0	0	0	0	0	0	0	0	0	0	0	0	0	0	0	0	0	0	0	0	0	0	0	0	0	0
402	0	0	0	0	0	1	0	0	0	0	0	0	0	0	0	0	0	0	0	0	0	0	0	0	0	0	0	0	0	0	0	0	0	0	0	0	0	0	0	0	0	0	0	0	0	0	0	0	0
403	0	0	0	0	0	0.93	0	0.01	0	0	0	0	0	0	0	0	0	0	0	0	0	0	0	0	0	0	0	0	0	0	0	0	0	0	0	0	0	0	0	0	0	0	0	0	0	0	0	0	0
404	0	0	0	0	0	0.87	0.01	0	0	0	0	0	0	0	0	0	0	0	0	0	0	0	0	0	0	0	0	0	0	0	0	0	0	0	0	0	0	0	0	0	0	0	0	0	0	0	0	0	0
405	0	0	0	0	0	0.85	0.04	0	0	0	0	0	0	0	0	0	0	0	0	0	0	0	0	0	0	0	0	0	0	0	0	0	0	0	0	0	0	0	0	0	0	0	0	0	0	0	0	0	0
406	0	0	0	0	0	1	0	0	0	0	0	0	0	0	0	0	0	0	0	0	0	0	0	0	0	0	0	0	0	0	0	0	0	0	0	0	0	0	0	0	0	0	0	0	0	0	0	0	0
407	0	0	0	0	0	0	1	0	0	0	0	0	0	0	0	0	0	0	0	0	0	0	0	0	0	0	0	0	0	0	0	0	0	0	0	0	0	0	0	0	0	0	0	0	0	0	0	0	0
408	0	0	0	0	0	0	1	0	0	0	0	0	0	0	0	0	0	0	0	0	0	0	0	0	0	0	0	0	0	0	0	0	0	0	0	0	0	0	0	0	0	0	0	0	0	0	0	0	0
409	0	0	0	0	0	0.86	0.04	0	0	0	0	0	0	0	0	0	0	0	0	0	0	0	0	0	0	0	0	0	0	0	0	0	0	0	0	0	0	0	0	0	0	0	0	0	0	0	0	0	0
410	0	0	0	0	0	1	0	0	0	0	0	0	0	0	0	0	0	0	0	0	0	0	0	0	0	0	0	0	0	0	0	0	0	0	0	0	0	0	0	0	0	0	0	0	0	0	0	0	0
411	0	0	0	0	0	1	0	0	0	0	0	0	0	0	0	0	0	0	0	0	0	0	0	0	0	0	0	0	0	0	0	0	0	0	0	0	0	0	0	0	0	0	0	0	0	0	0	0	0
412	0	0	0	0	0	0	1	0	0	0	0	0	0	0	0	0	0	0	0	0	0	0	0	0	0	0	0	0	0	0	0	0	0	0	0	0	0	0	0	0	0	0	0	0	0	0	0	0	0
413	0	0	0	0	0	0.85	0	0	0	0	0	0	0	0	0	0	0	0	0	0	0	0	0	0	0	0	0	0	0	0	0	0	0	0	0	0	0	0	0	0	0	0	0	0	0	0	0	0	0
414	0	0	0	0.03	0	0.76	0	0	0	0	0	0	0	0	0	0	0	0	0	0	0	0	0	0	0	0	0	0	0	0	0	0	0	0	0	0	0	0	0	0	0	0	0	0	0	0	0	0	0
415	0	0	0	0	0	0.77	0	0	0	0	0	0	0	0	0	0	0	0	0	0	0	0	0	0	0	0	0	0	0	0	0	0	0	0	0	0	0	0	0	0	0	0	0	0	0	0	0	0	0
416	0	0	0	0	0	1	0	0	0	0	0	0	0	0	0	0	0	0	0	0	0	0	0	0	0	0	0	0	0	0	0	0	0	0	0	0	0	0	0	0	0	0	0	0	0	0	0	0	0
417	0	0	0	0	0	0.94	0	0	0	0	0	0	0	0	0	0	0	0	0	0	0	0	0	0	0	0	0	0	0	0	0	0	0	0	0	0	0	0	0	0	0	0	0	0	0	0	0	0	0
418	0	0	0	0.01	0	0.86	0	0	0	0	0	0	0	0	0	0	0	0	0	0	0	0	0	0	0	0	0	0	0	0	0	0	0	0	0	0	0	0	0	0	0	0	0	0	0	0	0	0	0
419	0	0	0	1	0	0	0	0	0	0	0	0	0	0	0	0	0	0	0	0	0	0	0	0	0	0	0	0	0	0	0	0	0	0	0	0	0	0	0	0	0	0	0	0	0	0	0	0	0
420	0	0	0	1	0	0	0	0	0	0	0	0	0	0	0	0	0	0	0	0	0	0	0	0	0	0	0	0	0	0	0	0	0	0	0	0	0	0	0	0	0	0	0	0	0	0	0	0	0
421	0	0	0	0.99	0	0	0	0	0	0	0	0	0	0	0	0	0	0	0	0	0	0	0	0	0	0	0	0	0	0	0	0	0	0	0	0	0	0	0	0	0	0	0	0	0	0	0	0	0
422	0	0	0	0.98	0	0	0	0	0.01	0	0	0	0	0	0	0	0	0	0	0	0	0	0	0	0	0	0	0	0	0	0	0	0	0	0	0	0	0	0	0	0	0	0	0	0	0	0	0	0
423	0	0	0	1	0	0	0	0	0	0	0	0	0	0	0	0	0	0	0	0	0	0	0	0	0	0	0	0	0	0	0	0	0	0	0	0	0	0	0	0	0	0	0	0	0	0	0	0	0
424	0	0	0	0	0	0	0	0	1	0	0	0	0	0	0	0	0	0	0	0	0	0	0	0	0	0	0	0	0	0	0	0	0	0	0	0	0	0	0	0	0	0	0	0	0	0	0	0	0
425	0	0	0	0.99	0	0	0	0	0	0	0	0	0	0	0	0	0	0	0	0	0	0	0	0	0	0	0	0	0	0	0	0	0	0	0	0	0	0	0	0	0	0	0	0	0	0	0	0	0
426	0	0	0	1	0	0	0	0	0	0	0	0	0	0	0	0	0	0	0	0	0	0	0	0	0	0	0	0	0	0	0	0	0	0	0	0	0	0	0	0	0	0	0	0	0	0	0	0	0
427	0.01	0	0	0.96	0	0	0	0	0	0	0	0	0	0	0	0	0	0.03	0	0	0	0	0	0	0	0	0	0	0	0	0	0	0	0	0	0	0	0	0	0	0	0	0	0	0	0	0	0	0
428	0	0	0	0.97	0	0	0	0	0	0	0	0	0	0	0	0	0	0	0	0	0	0	0	0	0	0	0	0	0	0	0	0	0	0	0	0	0	0	0	0	0	0	0	0	0	0	0	0	0
429	0	0	0	1	0	0	0	0	0	0	0	0	0	0	0	0	0	0	0	0	0	0	0	0	0	0	0	0	0	0	0	0	0	0	0	0	0	0	0	0	0	0	0	0	0	0	0	0	0
430	0	0	0	1	0	0	0	0	0	0	0	0	0	0	0	0	0	0	0	0	0	0	0	0	0	0	0	0	0	0	0	0	0	0	0	0	0	0	0	0	0	0	0	0	0	0	0	0	0
431	0	0	0	1	0	0	0	0	0	0	0	0	0	0	0	0	0	0	0	0	0	0	0	0	0	0	0	0	0	0	0	0	0	0	0	0	0	0	0	0	0	0	0	0	0	0	0	0	0
432	0	0	0	1	0	0	0	0	0	0	0	0	0	0	0	0	0	0	0	0	0	0	0	0	0	0	0	0	0	0	0	0	0	0	0	0	0	0	0	0	0	0	0	0	0	0	0	0	0
433	0	0	0	0.01	0	0.86	0	0	0	0	0	0	0	0	0	0	0	0	0	0	0	0	0	0	0	0	0	0	0	0	0	0	0	0	0	0	0	0	0	0	0	0	0	0	0	0	0	0	0
434	0	0	0	0	0	0.86	0	0	0	0	0.01	0	0.01	0.09	0	0	0	0	0	0	0	0	0	0	0	0	0	0	0	0	0	0	0	0	0	0	0	0	0	0	0	0	0	0	0	0	0	0	0
435	0	0	0	0	0	0.33	0	0	0	0.01	0.14	0	0.13	0.2	0	0	0	0	0	0	0	0	0	0	0	0	0	0	0	0	0	0	0	0	0	0	0	0	0	0	0	0	0	0	0	0	0	0	0
436	0	0	0	0	0	0	0	0	0	0.01	0.73	0	0.07	0	0	0	0	0	0	0	0	0	0	0	0	0	0	0	0	0	0	0	0	0	0	0	0	0	0	0	0	0	0	0	0	0	0	0	0
437	0	0	0	0	0	0	0	0	0	0.01	0.65	0	0.08	0	0	0	0	0	0	0	0	0	0	0	0	0	0	0	0	0	0	0	0	0	0	0	0	0	0	0	0	0	0	0	0	0	0	0	0
438	0	0	0	0	0	0	0	0	0	0.05	0.8	0	0.01	0	0	0	0	0	0	0	0	0	0	0	0	0	0	0	0	0	0	0	0	0	0	0	0	0	0	0	0	0	0	0	0	0	0	0	0
439	0	0	0	0	0	0	0	0	0	0.95	0	0	0	0	0	0	0	0	0	0	0	0	0	0	0	0	0	0	0	0	0	0	0	0	0	0	0	0	0	0	0	0	0	0	0	0	0	0	0
440	0	0	0	0	0	0	0	0	0	0.94	0	0	0	0	0	0	0	0	0	0	0	0	0	0	0	0	0	0	0	0	0	0	0	0	0	0	0	0	0	0	0	0	0	0	0	0	0	0	0
441	0	0	0	0	0	0	0	0	0	0.89	0	0	0.01	0	0	0	0	0	0	0	0	0	0	0	0	0	0	0	0	0	0	0	0	0	0	0	0	0	0	0	0	0	0	0	0	0	0	0	0
442	0	0	0	0	0	0	0	0	0	0	0	0	0.97	0	0	0	0	0	0	0	0	0	0	0	0	0	0	0	0	0	0	0	0	0	0	0	0	0	0	0	0	0	0	0	0	0	0	0	0
443	0	0	0	0	0	0	0	0	0	0	0	0	0.96	0	0	0	0	0	0	0	0	0	0	0	0	0	0	0	0	0	0	0	0	0	0	0	0	0	0	0	0	0	0	0	0	0	0	0	0
444	0	0	0	0	0	0	0	0	0	0	0	0	1	0	0	0	0	0	0	0	0	0	0	0	0	0	0	0	0	0	0	0	0	0	0	0	0	0	0	0	0	0	0	0	0	0	0	0	0
445	0	0	0	0	0	0	0	0	0	0	0	0	0.96	0	0	0	0	0	0	0	0	0	0	0	0	0	0	0	0	0	0	0	0	0	0	0	0	0	0	0	0	0	0	0	0	0	0	0	0
446	0	0	0	0	0	0	0	0	0	0	0	0	0.95	0	0	0	0	0	0	0	0	0	0	0	0	0	0	0	0	0	0	0	0	0	0	0	0	0	0	0	0	0	0	0	0	0	0	0	0
447	0	0	0	0	0	0	0	0	0	0	0	0	1	0	0	0	0	0	0	0	0	0	0	0	0	0	0	0	0	0	0	0	0	0	0	0	0	0	0	0	0	0	0	0	0	0	0	0	0
448	0	0	0	0	0	0	0	0	0	0	0	0	0.86	0	0	0	0	0	0	0	0	0	0	0	0	0	0	0	0	0	0	0	0	0	0	0	0	0	0	0	0	0	0	0	0	0	0	0	0
449	0	0	0	0	0	0	0	0	0	0.13	0	0	0.12	0	0	0	0	0	0	0	0	0	0	0	0	0	0	0	0	0	0	0	0	0	0	0	0	0	0	0	0	0	0	0	0	0	0	0	0
450	0	0	0	0	0	0	0	0	0	0	0	0	1	0	0	0	0	0	0	0	0	0	0	0	0	0	0	0	0	0	0	0	0	0	0	0	0	0	0	0	0	0	0	0	0	0	0	0	0
451	0	0	0	0	0	0	0	0	0	0	0	0	1	0	0	0	0	0	0	0	0	0	0	0	0	0	0	0	0	0	0	0	0	0	0	0	0	0	0	0	0	0	0	0	0	0	0	0	0
452	0	0	0	0	0	0	0	0	0	0	0	0	0.99	0	0	0	0	0	0	0	0	0	0	0	0	0	0	0	0	0	0	0	0	0	0	0	0	0	0	0	0	0	0	0	0	0	0	0	0
453	0	0	0	0	0	0	0	0	0	0	0	0	0.96	0	0	0	0	0	0	0	0	0	0	0	0	0	0	0	0	0	0	0	0	0	0	0	0	0	0	0	0	0	0	0	0	0	0	0	0
454	0	0	0	0	0	0	0	0	0	1	0	0	0	0	0	0	0	0	0	0	0	0	0	0	0	0	0	0	0	0	0	0	0	0	0	0	0	0	0	0	0	0	0	0	0	0	0	0	0
455	0	0	0	0	0	0	0	0	0	1	0	0	0	0	0	0	0	0	0	0	0	0	0	0	0	0	0	0	0	0	0	0	0	0	0	0	0	0	0	0	0	0	0	0	0	0	0	0	0
456	0	0	0	0	0	0	0	0	0	1	0	0	0	0	0	0	0	0	0	0	0	0	0	0	0	0	0	0	0	0	0	0	0	0	0	0	0	0	0	0	0	0	0	0	0	0	0	0	0
457	0	0	0	0	0	0	0	0	0	1	0	0	0	0	0	0	0	0	0	0	0	0	0	0	0	0	0	0	0	0	0	0	0	0	0	0	0	0	0	0	0	0	0	0	0	0	0	0	0
458	0	0	0	0	0	0	0	0	0	1	0	0	0	0	0	0	0	0	0	0	0	0	0	0	0	0	0	0	0	0	0	0	0	0	0	0	0	0	0	0	0	0	0	0	0	0	0	0	0
459	0	0	0	0	0	0	0	0	0	1	0	0	0	0	0	0	0	0	0	0	0	0	0	0	0	0	0	0	0	0	0	0	0	0	0	0	0	0	0	0	0	0	0	0	0	0	0	0	0
460	0	0	0	0	0	0	0	0	0	1	0	0	0	0	0	0	0	0	0	0	0	0	0	0	0	0	0	0	0	0	0	0	0	0	0	0	0	0	0	0	0	0	0	0	0	0	0	0	0
461	0	0	0	0	0	0	0	0	0	1	0	0	0	0	0	0	0	0	0	0	0	0	0	0	0	0	0	0	0	0	0	0	0	0	0	0	0	0	0	0	0	0	0	0	0	0	0	0	0
462	0	0	0	0	0	0	0	0	0	1	0	0	0	0	0	0	0	0	0	0	0	0	0	0	0	0	0	0	0	0	0	0	0	0	0	0	0	0	0	0	0	0	0	0	0	0	0	0	0
463	0	0	0	0	0	0	0	0	0	1	0	0	0	0	0	0	0	0	0	0	0	0	0	0	0	0	0	0	0	0	0	0	0	0	0	0	0	0	0	0	0	0	0	0	0	0	0	0	0
464	0	0	0	0	0	0	0	0	0	1	0	0	0	0	0	0	0	0	0	0	0	0	0	0	0	0	0	0	0	0	0	0	0	0	0	0	0	0	0	0	0	0	0	0	0	0	0	0	0
465	0	0	0	0	0	0	0	0	0	1	0	0	0	0	0	0	0	0	0	0	0	0	0	0	0	0	0	0	0	0	0	0	0	0	0	0	0	0	0	0	0	0	0	0	0	0	0	0	0
466	0	0	0	0	0	0	0	0	0	1	0	0	0	0	0	0	0	0	0	0	0	0	0	0	0	0	0	0	0	0	0	0	0	0	0	0	0	0	0	0	0	0	0	0	0	0	0	0	0
467	0	0	0	0	0	0	0	0	0	0	1	0	0	0	0	0	0	0	0	0	0	0	0	0	0	0	0	0	0	0	0	0	0	0	0	0	0	0	0	0	0	0	0	0	0	0	0	0	0
468	0	0	0	0	0	0	0	0	0	0	1	0	0	0	0	0	0	0	0	0	0	0	0	0	0	0	0	0	0	0	0	0	0	0	0	0	0	0	0	0	0	0	0	0	0	0	0	0	0
469	0	0	0	0	0	0	0	0	0	0	1	0	0	0	0	0	0	0	0	0	0	0	0	0	0	0	0	0	0	0	0	0	0	0	0	0	0	0	0	0	0	0	0	0	0	0	0	0	0
470	0	0	0	0	0	0	0	0	0	0	1	0	0	0	0	0	0	0	0	0	0	0	0	0	0	0	0	0	0	0	0	0	0	0	0	0	0	0	0	0	0	0	0	0	0	0	0	0	0
471	0	0	0	0	0	0	0	0	0	0	0	0	0.97	0	0	0	0	0	0	0	0	0	0	0	0	0	0	0	0	0	0	0	0	0	0	0	0	0	0	0	0	0	0	0	0	0	0	0	0
472	0	0	0	0	0	0	0	0	0	0	0	0	1	0	0	0	0	0	0	0	0	0	0	0	0	0	0	0	0	0	0	0	0	0	0	0	0	0	0	0	0	0	0	0	0	0	0	0	0
473	0	0	0	0	0	0	0	0	0	0	0	0	1	0	0	0	0	0	0	0	0	0	0	0	0	0	0	0	0	0	0	0	0	0	0	0	0	0	0	0	0	0	0	0	0	0	0	0	0
474	0	0	0	0	0	0	0	0	0	0	0	0	1	0	0	0	0	0	0	0	0	0	0	0	0	0	0	0	0	0	0	0	0	0	0	0	0	0	0	0	0	0	0	0	0	0	0	0	0
475	0	0	0	0	0	0	0	0	0	0	0	0	1	0	0	0	0	0	0	0	0	0	0	0	0	0	0	0	0	0	0	0	0	0	0	0	0	0	0	0	0	0	0	0	0	0	0	0	0
476	0	0	0	0	0	0	0	0	0	0	0	0	0.92	0	0	0	0	0	0	0	0	0	0	0	0	0	0	0	0	0	0	0	0	0	0	0	0	0	0	0	0	0	0	0	0	0	0	0	0
477	0	0	0	0	0	0	0	0	0	0	0	0	1	0	0	0	0	0	0	0	0	0	0	0	0	0	0	0	0	0	0	0	0	0	0	0	0	0	0	0	0	0	0	0	0	0	0	0	0
478	0	0	0	0	0	0	0	0	0	0	0	0	1	0	0	0	0	0	0	0	0	0	0	0	0	0	0	0	0	0	0	0	0	0	0	0	0	0	0	0	0	0	0	0	0	0	0	0	0
479	0	0	0	0	0	0.04	0	0	0	0	0	0	0.05	0.31	0	0	0	0	0	0	0	0	0	0	0	0	0	0	0	0	0	0	0	0	0	0	0	0	0	0	0	0	0	0	0	0	0	0	0
480	0	0	0	0	0	0	0	0	0	0	0	0	0	1	0	0	0	0	0	0	0	0	0	0	0	0	0	0	0	0	0	0	0	0	0	0	0	0	0	0	0	0	0	0	0	0	0	0	0
481	0	0	0	0	0	0	0	0	0	0	0	0	0	1	0	0	0	0	0	0	0	0	0	0	0	0	0	0	0	0	0	0	0	0	0	0	0	0	0	0	0	0	0	0	0	0	0	0	0
482	0	0	0	0	0	0	0	0	0	0	0	0	0	1	0	0	0	0	0	0	0	0	0	0	0	0	0	0	0	0	0	0	0	0	0	0	0	0	0	0	0	0	0	0	0	0	0	0	0
483	0	0	0	0	0	0.01	0	0	0	0	0	0	0.08	0.06	0	0	0	0	0	0	0	0	0	0	0	0	0	0	0	0	0	0	0	0	0	0	0	0	0	0	0	0	0	0	0	0	0	0	0
484	0	0	0	0	0	0.02	0	0	0	0	0	0	0.07	0.08	0	0	0	0	0	0	0	0	0	0	0	0	0	0	0	0	0	0	0	0	0	0	0	0	0	0	0	0	0	0	0	0	0	0	0
485	0	0	0	0	0	0.12	0	0	0	0.03	0	0	0.28	0	0	0	0	0	0	0	0	0	0	0	0	0	0	0	0	0	0	0	0	0	0	0	0	0	0	0	0	0	0	0	0	0	0	0	0
486	0	0	0	0.94	0	0	0	0	0	0	0	0	0	0	0	0	0	0	0	0	0	0	0	0	0	0	0	0	0	0	0	0	0	0	0	0	0	0	0	0	0	0	0	0	0	0	0	0	0
487	0	0	0	0.94	0	0	0	0	0	0	0	0	0	0	0	0	0	0	0	0	0	0	0	0	0	0	0	0	0	0	0	0	0	0	0	0	0	0	0	0	0	0	0	0	0	0	0	0	0
488	0	0	0	0.99	0	0	0	0	0	0	0	0	0	0	0	0	0	0	0	0	0	0	0	0	0	0	0	0	0	0	0	0	0	0	0	0	0	0	0	0	0	0	0	0	0	0	0	0	0
489	0	0	0	0.97	0	0	0	0	0	0	0	0	0	0	0	0	0	0.01	0	0	0	0	0	0	0	0	0	0	0	0	0.01	0	0	0	0	0	0	0	0	0	0	0	0	0	0	0	0	0	0
490	0	0	0	0.95	0	0	0	0	0	0	0	0	0	0	0.01	0	0	0	0	0	0	0	0	0	0	0	0	0	0	0	0	0	0	0	0	0	0	0	0	0	0	0	0	0	0	0	0	0	0
491	0	0	0	0	0	0	0	0	0.01	0	0	0	0	0	0.97	0	0	0	0	0	0	0	0	0	0	0	0	0	0	0	0	0	0	0	0	0	0	0	0	0	0	0	0	0	0	0	0	0	0
492	0	0	0	0	0	0	0	0	0	0	0	0	0	0	1	0	0	0	0	0	0	0	0	0	0	0	0	0	0	0	0	0	0	0	0	0	0	0	0	0	0	0	0	0	0	0	0	0	0
493	0	0	0	0	0	0	0	0	0	0	0	0	0	0	1	0	0	0	0	0	0	0	0	0	0	0	0	0	0	0	0	0	0	0	0	0	0	0	0	0	0	0	0	0	0	0	0	0	0
494	0	0	0	0	0	0	0	0	0.01	0	0	0	0	0	0.84	0	0	0	0	0	0	0	0	0	0	0	0	0	0	0	0	0	0	0	0	0	0	0	0	0	0	0	0	0	0	0	0	0	0
495	0	0	0	1	0	0	0	0	0	0	0	0	0	0	0	0	0	0	0	0	0	0	0	0	0	0	0	0	0	0	0	0	0	0	0	0	0	0	0	0	0	0	0	0	0	0	0	0	0
496	0	0	0	0.95	0	0	0	0	0	0	0	0	0	0	0	0	0	0.02	0	0	0	0	0	0	0	0	0	0	0	0	0	0	0	0	0	0	0	0	0	0	0	0	0	0	0	0	0	0	0
497	0	0	0	1	0	0	0	0	0	0	0	0	0	0	0	0	0	0	0	0	0	0	0	0	0	0	0	0	0	0	0	0	0	0	0	0	0	0	0	0	0	0	0	0	0	0	0	0	0
498	0	0	0	0.9	0	0	0	0	0	0	0	0	0	0	0	0	0	0.04	0	0	0	0	0	0	0	0	0	0	0	0	0	0	0	0	0	0	0	0	0	0	0	0	0	0	0	0	0	0	0
499	0	0	0	1	0	0	0	0	0	0	0	0	0	0	0	0	0	0	0	0	0	0	0	0	0	0	0	0	0	0	0	0	0	0	0	0	0	0	0	0	0	0	0	0	0	0	0	0	0
500	0.01	0.01	0	0.87	0	0	0	0	0	0	0	0	0	0	0	0	0	0.04	0	0	0	0	0	0	0	0	0	0	0	0	0.03	0	0	0	0	0	0	0	0	0	0	0	0.01	0	0	0	0	0	0
501	0	0	0	0.8	0	0	0	0	0	0	0	0	0	0	0	0	0	0.01	0	0	0	0	0	0	0	0	0	0	0	0	0	0	0	0	0	0	0	0	0	0	0	0	0.04	0	0	0	0	0	0
502	0	0	0	0.96	0	0	0	0	0	0	0	0	0	0	0	0	0	0.01	0	0	0	0	0	0	0	0	0	0	0	0	0	0	0	0	0	0	0	0	0	0	0	0	0	0	0	0	0	0	0
503	0	0	0	0.89	0	0	0	0	0	0	0	0	0	0	0.01	0	0	0.02	0	0	0	0	0	0	0	0	0	0	0	0	0	0	0	0	0	0	0	0	0	0	0	0	0	0	0	0	0	0	0
504	0	0	0	0.93	0	0	0	0	0	0	0	0	0	0	0	0	0	0.07	0	0	0	0	0	0	0	0	0	0	0	0	0	0	0	0	0	0	0	0	0	0	0	0	0	0	0	0	0	0	0
505	0	0	0	0.99	0	0	0	0	0	0	0	0	0	0	0	0	0	0	0	0	0	0	0	0	0	0	0	0	0	0	0	0	0	0	0	0	0	0	0	0	0	0	0	0	0	0	0	0	0
506	0	0	0	0.97	0	0	0	0	0	0	0	0	0	0	0	0	0	0	0	0	0	0	0	0	0	0	0	0	0	0	0	0	0	0	0	0	0	0	0	0	0	0	0	0	0	0	0	0	0
507	0	0	0	0.93	0	0	0	0.01	0	0	0	0	0	0	0	0	0	0	0	0	0	0	0	0	0	0	0	0	0	0	0	0	0	0	0	0	0	0	0	0	0	0	0	0	0	0	0	0	0
508	0	0	0	0.97	0	0	0	0	0	0	0	0	0	0	0	0	0	0	0	0	0	0	0	0	0	0	0	0	0	0	0	0	0	0	0	0	0	0	0	0	0	0	0	0	0	0	0	0	0
509	0	0	0	0	0	0	0	1	0	0	0	0	0	0	0	0	0	0	0	0	0	0	0	0	0	0	0	0	0	0	0	0	0	0	0	0	0	0	0	0	0	0	0	0	0	0	0	0	0
510	0	0	0	0	0	0	0	1	0	0	0	0	0	0	0	0	0	0	0	0	0	0	0	0	0	0	0	0	0	0	0	0	0	0	0	0	0	0	0	0	0	0	0	0	0	0	0	0	0
511	0	0	0	0	0	0	0	1	0	0	0	0	0	0	0	0	0	0	0	0	0	0	0	0	0	0	0	0	0	0	0	0	0	0	0	0	0	0	0	0	0	0	0	0	0	0	0	0	0
512	0	0	0	0	0	0	0	1	0	0	0	0	0	0	0	0	0	0	0	0	0	0	0	0	0	0	0	0	0	0	0	0	0	0	0	0	0	0	0	0	0	0	0	0	0	0	0	0	0
513	0	0	0	0.84	0	0.02	0	0	0	0	0	0	0	0	0.01	0	0	0	0	0	0	0	0	0	0	0	0	0	0	0	0	0	0	0	0	0	0	0	0	0	0	0	0	0	0	0	0	0	0
514	0	0	0	0	0	0.82	0.08	0	0	0	0	0	0	0	0	0	0	0	0	0	0	0	0	0	0	0	0	0	0	0	0	0	0	0	0	0	0	0	0	0	0	0	0	0	0	0	0	0	0
515	0	0	0	0	0	0.16	0.16	0	0	0	0	0	0	0	0	0	0	0	0	0	0	0	0	0	0	0	0	0	0	0	0	0	0	0	0	0	0	0	0	0	0	0	0	0	0	0	0	0	0
516	0	0	0	0	0	0.19	0.16	0	0	0	0	0	0	0	0	0	0	0	0	0	0	0	0	0	0	0	0	0	0	0	0	0	0	0	0	0	0	0	0	0	0	0	0	0	0	0	0	0	0
517	0	0	0	0	0	1	0	0	0	0	0	0	0	0	0	0	0	0	0	0	0	0	0	0	0	0	0	0	0	0	0	0	0	0	0	0	0	0	0	0	0	0	0	0	0	0	0	0	0
518	0	0	0	0	0	0	0.77	0	0	0	0	0.1	0	0	0	0	0	0	0	0	0	0	0	0	0	0	0	0	0	0	0	0	0	0	0	0	0	0	0	0	0	0	0	0	0	0	0	0	0
519	0	0	0	0	0	0	1	0	0	0	0	0	0	0	0	0	0	0	0	0	0	0	0	0	0	0	0	0	0	0	0	0	0	0	0	0	0	0	0	0	0	0	0	0	0	0	0	0	0
520	0	0	0	0	0	0	1	0	0	0	0	0	0	0	0	0	0	0	0	0	0	0	0	0	0	0	0	0	0	0	0	0	0	0	0	0	0	0	0	0	0	0	0	0	0	0	0	0	0
521	0	0	0	0.87	0	0.01	0	0	0	0	0	0	0	0	0.01	0	0	0	0	0	0	0	0	0	0	0	0	0	0	0	0	0	0	0	0	0	0	0	0	0	0	0	0	0	0	0	0	0	0
522	0	0	0	0	0	0.02	0	0	0	0	0	0	0	0	0.92	0	0	0	0	0	0	0	0	0	0	0	0	0	0	0	0	0	0	0	0	0	0	0	0	0	0	0	0	0	0	0	0	0	0
523	0	0	0	0	0	0.03	0	0	0	0	0	0	0	0	0.78	0	0	0	0	0	0	0	0	0	0	0	0	0	0	0	0	0	0	0	0	0	0	0	0	0	0	0	0	0	0	0	0	0	0
524	0	0	0	0	0	0	0	0	0	0	0	0	0	0	1	0	0	0	0	0	0	0	0	0	0	0	0	0	0	0	0	0	0	0	0	0	0	0	0	0	0	0	0	0	0	0	0	0	0
525	0	0	0	0	0	0	0	0	0	0	0	0	0	0	1	0	0	0	0	0	0	0	0	0	0	0	0	0	0	0	0	0	0	0	0	0	0	0	0	0	0	0	0	0	0	0	0	0	0
526	0	0	0	0	0	0	0	0	0	0	0	0	0	0	1	0	0	0	0	0	0	0	0	0	0	0	0	0	0	0	0	0	0	0	0	0	0	0	0	0	0	0	0	0	0	0	0	0	0
527	0	0	0	0	0	0	0	0	0	0	0	0	0	0	1	0	0	0	0	0	0	0	0	0	0	0	0	0	0	0	0	0	0	0	0	0	0	0	0	0	0	0	0	0	0	0	0	0	0
528	0	0	0	0	0	0	0	0	0	0	0	0	0	0	1	0	0	0	0	0	0	0	0	0	0	0	0	0	0	0	0	0	0	0	0	0	0	0	0	0	0	0	0	0	0	0	0	0	0
529	0	0	0	0	0	0	0	0	0	0	0	0	0	0	1	0	0	0	0	0	0	0	0	0	0	0	0	0	0	0	0	0	0	0	0	0	0	0	0	0	0	0	0	0	0	0	0	0	0
530	0	0	0	0	0	0	0	0	0	0	0	0	0	0	1	0	0	0	0	0	0	0	0	0	0	0	0	0	0	0	0	0	0	0	0	0	0	0	0	0	0	0	0	0	0	0	0	0	0
531	0	0	0	0	0	0	0	0	0	0	0	0	0	0	1	0	0	0	0	0	0	0	0	0	0	0	0	0	0	0	0	0	0	0	0	0	0	0	0	0	0	0	0	0	0	0	0	0	0
532	0	0	0	0	0	0	0	0	0	0	0	0	0	0	1	0	0	0	0	0	0	0	0	0	0	0	0	0	0	0	0	0	0	0	0	0	0	0	0	0	0	0	0	0	0	0	0	0	0
533	0	0	0	0	0	0	0	0	0	0	0	0	0	0	1	0	0	0	0	0	0	0	0	0	0	0	0	0	0	0	0	0	0	0	0	0	0	0	0	0	0	0	0	0	0	0	0	0	0
534	0	0	0	0	0	0	0	0	0	0	0	0	0	0	1	0	0	0	0	0	0	0	0	0	0	0	0	0	0	0	0	0	0	0	0	0	0	0	0	0	0	0	0	0	0	0	0	0	0
535	0	0	0	0	0	0	0	0	0	0	0	0	0	0	1	0	0	0	0	0	0	0	0	0	0	0	0	0	0	0	0	0	0	0	0	0	0	0	0	0	0	0	0	0	0	0	0	0	0
536	0	0	0	0	0	0	0	0	0	0	0	0	0	0	1	0	0	0	0	0	0	0	0	0	0	0	0	0	0	0	0	0	0	0	0	0	0	0	0	0	0	0	0	0	0	0	0	0	0
537	0	0	0	0	0	0	0	0	0	0	0	0	0	0	1	0	0	0	0	0	0	0	0	0	0	0	0	0	0	0	0	0	0	0	0	0	0	0	0	0	0	0	0	0	0	0	0	0	0
538	0	0	0	0	0	0	0	0	0	0	0	0	0	0	1	0	0	0	0	0	0	0	0	0	0	0	0	0	0	0	0	0	0	0	0	0	0	0	0	0	0	0	0	0	0	0	0	0	0
539	0	0	0	0	0	0	0	0	0	0	0	0	0	0	1	0	0	0	0	0	0	0	0	0	0	0	0	0	0	0	0	0	0	0	0	0	0	0	0	0	0	0	0	0	0	0	0	0	0
540	0	0	0	0	0	0	0	0	0	0	0	0	0	0	1	0	0	0	0	0	0	0	0	0	0	0	0	0	0	0	0	0	0	0	0	0	0	0	0	0	0	0	0	0	0	0	0	0	0
541	0	0	0	0	0	0	0	0	0	0	0	0	0	0	1	0	0	0	0	0	0	0	0	0	0	0	0	0	0	0	0	0	0	0	0	0	0	0	0	0	0	0	0	0	0	0	0	0	0
542	0	0	0	0	0	0	0	0	0	0	0	0	0	0	1	0	0	0	0	0	0	0	0	0	0	0	0	0	0	0	0	0	0	0	0	0	0	0	0	0	0	0	0	0	0	0	0	0	0
543	0	0	0	0	0	0	0	0	0	0	0	0	0	0	1	0	0	0	0	0	0	0	0	0	0	0	0	0	0	0	0	0	0	0	0	0	0	0	0	0	0	0	0	0	0	0	0	0	0
544	0	0	0	0	0	0	0	0	0	0	0	0	0	0	1	0	0	0	0	0	0	0	0	0	0	0	0	0	0	0	0	0	0	0	0	0	0	0	0	0	0	0	0	0	0	0	0	0	0
545	0	0	0	0	0	0	0	0	0	0	0	0	0	0	1	0	0	0	0	0	0	0	0	0	0	0	0	0	0	0	0	0	0	0	0	0	0	0	0	0	0	0	0	0	0	0	0	0	0
546	0	0	0	0	0	0	0	0	0	0	0	0	0	0	1	0	0	0	0	0	0	0	0	0	0	0	0	0	0	0	0	0	0	0	0	0	0	0	0	0	0	0	0	0	0	0	0	0	0
547	0	0	0	0	0	0	0	0	0	0	0	0	0	0	1	0	0	0	0	0	0	0	0	0	0	0	0	0	0	0	0	0	0	0	0	0	0	0	0	0	0	0	0	0	0	0	0	0	0
548	0	0	0	0	0	0	0	0	0	0	0	0	0	0	1	0	0	0	0	0	0	0	0	0	0	0	0	0	0	0	0	0	0	0	0	0	0	0	0	0	0	0	0	0	0	0	0	0	0
549	0	0	0	0	0	0	0	0	0	0	0	0	0	0	1	0	0	0	0	0	0	0	0	0	0	0	0	0	0	0	0	0	0	0	0	0	0	0	0	0	0	0	0	0	0	0	0	0	0
550	0	0	0	0	0	0	0	0	0	0	0	0	0	0	1	0	0	0	0	0	0	0	0	0	0	0	0	0	0	0	0	0	0	0	0	0	0	0	0	0	0	0	0	0	0	0	0	0	0
551	0	0	0	0	0	0	0	0	0	0	0	0	0	0	1	0	0	0	0	0	0	0	0	0	0	0	0	0	0	0	0	0	0	0	0	0	0	0	0	0	0	0	0	0	0	0	0	0	0
552	0	0	0	0	0	0	0	0	0	0	0	0	0	0	1	0	0	0	0	0	0	0	0	0	0	0	0	0	0	0	0	0	0	0	0	0	0	0	0	0	0	0	0	0	0	0	0	0	0
553	0	0	0	0	0	0	0	0	0	0	0	0	0	0	1	0	0	0	0	0	0	0	0	0	0	0	0	0	0	0	0	0	0	0	0	0	0	0	0	0	0	0	0	0	0	0	0	0	0
554	0	0	0	0	0	0	0	0	0	0	0	0	0	0	1	0	0	0	0	0	0	0	0	0	0	0	0	0	0	0	0	0	0	0	0	0	0	0	0	0	0	0	0	0	0	0	0	0	0
555	0	0	0	0	0	0	0	0	0	0	0	0	0	0	1	0	0	0	0	0	0	0	0	0	0	0	0	0	0	0	0	0	0	0	0	0	0	0	0	0	0	0	0	0	0	0	0	0	0
556	0	0	0	0.99	0	0	0	0	0	0	0	0	0	0	0	0	0	0	0	0	0	0	0	0	0	0	0	0	0	0	0	0	0	0	0	0	0	0	0	0	0	0	0	0	0	0	0	0	0
557	0	0	0	0.98	0	0	0	0	0	0	0	0	0	0	0	0	0	0	0	0	0	0	0	0	0	0	0	0	0	0	0	0	0	0	0	0	0	0	0	0	0	0	0	0	0	0	0	0	0
558	0	0	0	0.96	0	0	0	0	0	0	0	0	0	0	0	0	0	0	0	0	0	0	0	0	0	0	0	0	0	0	0	0	0	0	0	0	0	0	0	0	0	0	0	0	0	0	0	0	0
559	0	0	0	0.77	0	0	0	0	0	0	0	0	0	0	0	0	0	0	0	0	0	0	0	0	0	0	0	0	0	0	0	0	0	0	0	0	0	0	0	0	0	0	0	0	0	0	0	0	0
560	0	0	0	1	0	0	0	0	0	0	0	0	0	0	0	0	0	0	0	0	0	0	0	0	0	0	0	0	0	0	0	0	0	0	0	0	0	0	0	0	0	0	0	0	0	0	0	0	0
561	0	0	0	0.65	0	0	0	0	0	0	0	0	0	0	0	0	0	0	0	0	0	0	0	0	0	0	0	0	0	0	0	0	0	0	0	0	0	0	0	0	0	0	0	0	0	0	0	0	0
562	0	0	0	1	0	0	0	0	0	0	0	0	0	0	0	0	0	0	0	0	0	0	0	0	0	0	0	0	0	0	0	0	0	0	0	0	0	0	0	0	0	0	0	0	0	0	0	0	0
563	0	0	0	1	0	0	0	0	0	0	0	0	0	0	0	0	0	0	0	0	0	0	0	0	0	0	0	0	0	0	0	0	0	0	0	0	0	0	0	0	0	0	0	0	0	0	0	0	0
564	0	0	0	1	0	0	0	0	0	0	0	0	0	0	0	0	0	0	0	0	0	0	0	0	0	0	0	0	0	0	0	0	0	0	0	0	0	0	0	0	0	0	0	0	0	0	0	0	0
565	0	0	0	1	0	0	0	0	0	0	0	0	0	0	0	0	0	0	0	0	0	0	0	0	0	0	0	0	0	0	0	0	0	0	0	0	0	0	0	0	0	0	0	0	0	0	0	0	0
566	0	0	0	1	0	0	0	0	0	0	0	0	0	0	0	0	0	0	0	0	0	0	0	0	0	0	0	0	0	0	0	0	0	0	0	0	0	0	0	0	0	0	0	0	0	0	0	0	0
567	0	0	0	1	0	0	0	0	0	0	0	0	0	0	0	0	0	0	0	0	0	0	0	0	0	0	0	0	0	0	0	0	0	0	0	0	0	0	0	0	0	0	0	0	0	0	0	0	0
568	0	0	0	0.99	0	0	0	0	0	0	0	0	0	0	0	0	0	0	0	0	0	0	0	0	0	0	0	0	0	0	0	0	0	0	0	0	0	0	0	0	0	0	0	0	0	0	0	0	0
569	0	0	0	0.98	0	0	0	0	0	0	0	0	0	0	0	0	0	0	0	0	0	0	0	0	0	0	0	0	0	0	0	0	0	0	0	0	0	0	0	0	0	0	0	0	0	0	0	0	0
570	0	0	0	0.85	0.01	0.01	0	0	0	0	0	0	0	0	0	0	0	0	0	0	0	0	0	0	0	0	0	0	0	0	0	0	0	0	0	0	0	0	0	0	0	0	0	0	0	0	0	0	0
571	0	0	0	0	0	0.55	0	0	0	0	0	0	0	0	0	0	0	0	0	0	0	0	0	0	0	0	0	0	0	0	0	0	0	0	0	0	0	0	0	0	0	0	0	0	0	0	0	0	0
572	0	0	0	0.88	0.01	0	0	0	0	0	0	0	0	0	0	0	0	0	0	0	0	0	0	0	0	0	0	0	0	0	0	0	0	0	0	0	0	0	0	0	0	0	0	0	0	0	0	0	0
573	0	0	0	0.97	0	0	0	0	0	0	0	0	0	0	0	0	0	0	0	0	0	0	0	0	0	0	0	0	0	0	0	0	0	0	0	0	0	0	0	0	0	0	0	0	0	0	0	0	0
574	0	0	0	0.94	0	0	0	0	0	0	0	0	0	0	0	0	0	0	0	0	0	0	0	0	0	0	0	0	0	0	0	0	0	0	0	0	0	0	0	0	0	0	0.02	0	0	0	0	0	0
575	0	0	0	0.81	0	0	0	0	0	0	0	0	0	0	0	0	0	0	0	0	0	0	0	0	0	0	0	0	0	0	0	0	0	0	0	0	0	0	0	0	0	0	0.07	0	0	0	0	0	0
576	0	0	0	0.99	0	0	0	0	0	0	0	0	0	0	0	0	0	0	0	0	0	0	0	0	0	0	0	0	0	0	0	0	0	0	0	0	0	0	0	0	0	0	0	0	0	0	0	0	0
577	0	0	0	0.98	0	0	0	0	0	0	0	0	0	0	0	0	0	0.01	0	0	0	0	0	0	0	0	0	0	0	0	0	0	0	0	0	0	0	0	0	0	0	0	0	0	0	0	0	0	0
578	0	0	0	0.86	0	0	0	0	0	0	0	0	0	0	0	0	0	0.05	0	0	0	0	0	0	0	0	0	0	0	0	0	0	0	0	0	0	0	0	0	0	0	0	0	0	0	0	0	0	0
579	0	0	0	0.91	0	0	0	0	0	0	0	0	0	0	0	0	0	0	0	0	0	0	0	0	0	0	0	0	0	0	0	0	0	0	0	0	0	0	0	0	0	0	0	0	0	0	0	0	0
580	0	0	0	0.96	0	0	0	0	0	0	0	0	0	0	0	0	0	0.01	0	0	0	0	0	0	0	0	0	0	0	0	0	0	0	0	0	0	0	0	0	0	0	0	0	0	0	0	0	0	0
581	0	0	0	0.99	0	0	0	0	0	0	0	0	0	0	0	0	0	0	0	0	0	0	0	0	0	0	0	0	0	0	0	0	0	0	0	0	0	0	0	0	0	0	0.01	0	0	0	0	0	0
582	0	0	0.01	0.94	0	0	0	0	0	0	0	0	0	0	0	0	0	0	0	0	0	0	0	0	0	0	0	0	0	0	0	0	0	0	0	0	0	0	0	0	0	0	0.05	0	0	0	0	0	0
583	0.01	0	0	0.79	0	0.01	0	0.03	0	0	0	0	0	0	0.02	0	0	0.02	0	0	0	0	0	0	0	0	0	0	0	0	0	0	0	0	0	0	0	0	0	0	0	0	0	0	0	0	0	0	0
584	0.01	0	0	0.74	0	0.01	0	0	0	0	0	0	0	0	0.03	0	0	0.05	0	0	0	0	0	0	0	0	0	0	0	0	0	0	0	0	0	0	0	0	0	0	0	0	0	0	0	0	0	0	0
585	0	0	0	0.98	0	0	0	0	0	0	0	0	0	0	0	0	0	0	0	0	0	0	0	0	0	0	0	0	0	0	0	0	0	0	0	0	0	0	0	0	0	0	0	0	0	0	0	0	0
586	0	0	0	0.93	0	0	0	0	0.01	0	0	0	0	0	0	0	0	0	0	0	0	0	0	0	0	0	0	0	0	0	0	0	0	0	0	0	0	0	0	0	0	0	0	0	0	0	0	0	0
587	0	0	0	0.99	0	0	0	0	0	0	0	0	0	0	0	0	0	0	0	0	0	0	0	0	0	0	0	0	0	0	0	0	0	0	0	0	0	0	0	0	0	0	0	0	0	0	0	0	0
588	0	0	0	0.87	0	0.01	0	0	0	0	0	0	0	0	0	0	0	0.03	0	0	0	0	0	0	0	0	0	0	0	0	0	0	0	0	0	0	0	0	0	0	0	0	0	0	0	0	0	0	0
589	0	0	0	0.81	0	0.03	0	0	0	0	0	0	0	0	0	0	0	0	0	0	0	0	0	0	0	0	0	0	0	0	0	0	0	0	0	0	0	0	0	0	0	0	0	0	0	0	0	0	0
590	0.01	0	0	0.66	0	0.03	0	0	0	0	0	0	0	0	0	0	0	0.14	0	0.01	0	0	0	0	0	0	0	0	0	0	0	0	0	0	0	0	0	0	0	0	0	0	0	0	0	0	0	0	0
591	1	0	0	0	0	0	0	0	0	0	0	0	0	0	0	0	0	0	0	0	0	0	0	0	0	0	0	0	0	0	0	0	0	0	0	0	0	0	0	0	0	0	0	0	0	0	0	0	0
592	0	0	0	0.99	0	0	0	0	0	0	0	0	0	0	0	0	0	0	0	0	0	0	0	0	0	0	0	0	0	0	0	0	0	0	0	0	0	0	0	0	0	0	0	0	0	0	0	0	0
593	0	0	0	0.83	0.01	0	0	0	0	0	0	0	0	0	0	0	0	0	0	0	0	0	0	0	0	0	0	0	0	0	0	0	0	0	0	0	0	0	0	0	0	0	0	0	0	0	0	0	0
594	0	0	0	1	0	0	0	0	0	0	0	0	0	0	0	0	0	0	0	0	0	0	0	0	0	0	0	0	0	0	0	0	0	0	0	0	0	0	0	0	0	0	0	0	0	0	0	0	0
595	0	0	0	0.99	0	0	0	0	0	0	0	0	0	0	0	0	0	0	0	0	0	0	0	0	0	0	0	0	0	0	0	0	0	0	0	0	0	0	0	0	0	0	0	0	0	0	0	0	0
596	0	0	0	0.97	0	0	0	0	0	0	0	0	0	0	0	0	0	0.02	0	0	0	0	0	0	0	0	0	0	0	0	0	0	0	0	0	0	0	0	0	0	0	0	0	0	0	0	0	0	0
597	0	0	0	0.51	0	0	0	0	0	0	0	0	0	0	0	0	0	0.43	0	0	0	0	0	0	0	0	0	0	0	0	0	0	0	0	0	0	0	0	0	0	0	0	0	0	0	0	0	0	0
598	0	0	0	0.87	0.01	0	0	0	0	0	0	0	0	0	0	0	0	0	0	0	0	0	0	0	0	0	0	0	0	0	0	0	0	0	0	0	0	0	0	0	0	0	0	0	0	0	0	0	0
599	0	0	0	0.92	0	0	0	0	0	0	0	0	0	0	0	0	0	0	0	0	0	0	0	0	0	0	0	0	0	0	0	0	0	0	0	0	0	0	0	0	0	0	0	0	0	0	0	0	0
600	0	0	0	0.84	0	0	0	0	0	0	0	0	0	0	0	0	0	0	0	0	0	0	0	0	0	0	0	0	0	0	0	0	0	0	0	0	0	0	0	0	0	0	0	0	0	0	0	0	0
601	0	0	0	0.43	0	0	0	0	0.02	0	0	0	0	0	0	0	0	0	0	0	0	0	0	0	0	0	0	0	0	0	0	0	0	0	0	0	0	0	0	0	0	0	0	0	0	0	0	0	0
602	0	0	0	0.43	0	0	0	0	0	0	0	0	0	0	0	0	0	0	0	0	0	0	0	0	0	0	0	0	0	0	0	0	0	0	0	0	0	0	0	0	0	0	0	0	0	0	0	0	0
603	0	0	0	0.94	0	0	0	0	0	0	0	0	0	0	0	0	0	0	0	0	0	0	0	0	0	0	0	0	0	0	0	0	0	0	0	0	0	0	0	0	0	0	0	0	0	0	0	0	0
604	0.11	0	0	0.08	0	0	0	0	0	0	0	0	0	0	0	0	0	0.82	0	0	0	0	0	0	0	0	0	0	0	0	0	0	0	0	0	0	0	0	0	0	0	0	0	0	0	0	0	0	0
605	0	0	0	0.9	0	0	0	0	0	0	0	0	0	0	0	0	0	0.03	0	0	0	0	0	0	0	0	0	0	0	0	0	0	0	0	0	0	0	0	0	0	0	0	0	0	0	0	0	0	0
[truncated: 66 more rows]
[truncated: 526 more columns]

## Sheet: Table S8 DECj BSM counts
Table S8. DEC+j Biogeographic Stochastic Mapping Counts. Mean number of dispersal events estimated in the history of Helichrysum with Biogeographic Stochastic Mapping. Counts of dispersal events were averaged across the 100 BSMs, standard deviations can be found below each table. Rows are the source of dispersals and columns the sink. Colours indicate the frequency of events, (red-green, highest-…
[truncated: 148 more rows]

[truncated: 1 more sheets: Table S9 DEC BSM counts]
